# Supplementary material for: Tetra­methyl­ammonium (Z)-N′-cyano­carbamimidate
Source: IUCrdata. 2021 Nov 4;6(Pt 11):x211098. doi: 10.1107/S2414314621010981 (PMC9462294; doi:10.1107/S2414314621010981)
Supplement: Supplementary file 1 [file x-06-x211098-sup1.cif]

##############################################################################
#                                                                            #
# This CIF contains the data for a data article accepted for                 #
# publication in IUCrData. It conforms to the requirements of                #
# Notes for Authors for IUCrData, and has been                               #
# peer reviewed under the auspices of IUCrData.                              #
#                                                                            #
# Full details of the Crystallographic Information File format               #
# are given in the paper "The Crystallographic Information File (CIF):       #
# a New Standard Archive File for Crystallography" by S. R. Hall, F. H.      #
# Allen and I. D. Brown [Acta Cryst. (1991), A47, 655-685].                  #
#                                                                            #
# The current version of the core CIF dictionary is obtainable from          #
# ftp://ftp.iucr.org/pub/cif_core.dic.                                       #
#                                                                            #
# Software is freely available for graphical display of the structure(s)     #
# in this CIF. For information consult the CIF software page                 #
# http://www.iucr.org/resources/cif/software.                                #
#                                                                            #
# This file may be used for bona fide research purposes within the           #
# scientific community so long as proper attribution is given to the data    # 
# article from which it was obtained.                                        #
#                                                                            #
##############################################################################
data_I
_database_code_depnum_ccdc_archive 'CCDC 2116890'
_audit_creation_method     'SHELXL-2018/3'
_journal_date_recd_electronic     2021-10-12
_journal_date_accepted     2021-10-20
_journal_name_full     'IUCrData'
_journal_year     2021
_journal_volume     6
_journal_issue     11
_journal_page_first     0
_journal_page_last     0
_journal_paper_category     HO
_journal_paper_doi     10.1107/S2414314621010981
_journal_coeditor_code     BT4118
_publ_contact_author_name     'Ray J. Butcher'
_publ_contact_author_address
;
Department of Chemistry
Howard University
525 College Street NW
Washington DC 20059
USA
;
_publ_contact_author_email     'rbutcher99@yahoo.com'
_publ_contact_author_fax     '202-806-5442'
_publ_contact_author_phone     '703-585-6631'
_publ_section_title
;
Tetramethylammonium (<i>Z</i>)-<i>N</i>'-cyanocarbamimidate
;
loop_
    _publ_author_name
    _publ_author_footnote
    _publ_author_address
    'Butcher, Ray J.' .
;
Department of Chemistry
Howard University
525 College Street NW
Washington DC 20059
USA
;
    'Purdy, Andrew P.' .
;
Chemistry Division, Code 6123
Naval Research Laboratory
4555 Overlook Av, SW
Washington DC 20375-5342
USA
;
_publ_section_synopsis
;
The structure of the tetramethylammonium salt of cyanourea is reported.
;
_chemical_name_systematic
;
Tetramethylammonium (<i>Z</i>)-<i>N</i>'-cyanocarbamimidate
;
_chemical_name_common     ?
_chemical_formula_moiety     'C4 H12 N +, C2 H2 N3 O -'
_chemical_formula_sum     'C6 H14 N4 O'
_chemical_formula_iupac     'C4 H12 N +, C2 H2 N3 O -'
_chemical_formula_weight     158.21
_chemical_melting_point     ?
_space_group_crystal_system     monoclinic
_space_group_name_H-M_alt     'P 21/n'
_space_group_name_Hall     '-P 2yn'
loop_
    _space_group_symop_operation_xyz
    'x, y, z'
    '-x+1/2, y+1/2, -z+1/2'
    '-x, -y, -z'
    'x-1/2, -y-1/2, z-1/2'
_cell_length_a     8.8120(4)
_cell_length_b     8.7561(4)
_cell_length_c     12.1093(6)
_cell_angle_alpha     90
_cell_angle_beta     110.897(2)
_cell_angle_gamma     90
_cell_volume     872.88(7)
_cell_formula_units_Z     4
_cell_measurement_reflns_used     3088
_cell_measurement_theta_min     2.94
_cell_measurement_theta_max     36.01
_cell_measurement_temperature     100(2)
_exptl_crystal_description     prism
_exptl_crystal_colour     colourless
_exptl_crystal_size_max     0.25
_exptl_crystal_size_mid     0.12
_exptl_crystal_size_min     0.05
_exptl_crystal_density_diffrn     1.204
_exptl_crystal_density_meas     ?
_exptl_crystal_density_method     ?
_exptl_crystal_F_000     344
_exptl_absorpt_coefficient_mu     0.086
_exptl_absorpt_correction_type     multi-scan
_exptl_absorpt_process_details
;
(Sadabs; Bruker, 2016)
;
_exptl_absorpt_correction_T_min     0.6510
_exptl_absorpt_correction_T_max     0.7471
_diffrn_ambient_temperature     100(2)
_diffrn_source     ?
_diffrn_radiation_type     MoK\a
_diffrn_radiation_wavelength     0.71073
_diffrn_measurement_device_type     'Bruker APEXII CCD'
_diffrn_measurement_method     '\f and \w scans'
_diffrn_detector_area_resol_mean     ?
_diffrn_reflns_number     17548
_diffrn_reflns_av_R_equivalents     0.1560
_diffrn_reflns_av_unetI/netI     0.1280
_diffrn_reflns_theta_min     2.942
_diffrn_reflns_theta_max     36.432
_diffrn_reflns_theta_full     25.242
_diffrn_measured_fraction_theta_max     0.997
_diffrn_measured_fraction_theta_full     0.997
_diffrn_reflns_limit_h_min     -14
_diffrn_reflns_limit_h_max     14
_diffrn_reflns_limit_k_min     -14
_diffrn_reflns_limit_k_max     14
_diffrn_reflns_limit_l_min     -20
_diffrn_reflns_limit_l_max     20
_refine_special_details
;
 Refined as a 2-component twin.
The structure was solved using <i>SHELXT</i> (Sheldrick,
2015<i>a</i>) and refined with <i>SHELXL2018</i> (Sheldrick, 2015<i>b</i>).
The locations of all hydrogen atoms for the major component were located in
difference Fourier maps and refined in idealized position using a riding model
with atomic displacement parameters of <i>U</i>~iso~(H) = 1.2<i>U</i>~eq~(C,
N) [1.5<i>U</i>~eq~(C) for CH~3~], with N---H distance of 0.88 \%A and C---H
distances ranging from 0.95 to 0.99 \%A, respectively.
;
_reflns_number_total     4340
_reflns_number_gt     2752
_reflns_threshold_expression     'I > 2\s(I)'
_refine_ls_structure_factor_coef     Fsqd
_refine_ls_matrix_type     full
_refine_ls_R_factor_all     0.1437
_refine_ls_R_factor_gt     0.0810
_refine_ls_wR_factor_gt     0.1487
_refine_ls_wR_factor_ref     0.1739
_refine_ls_goodness_of_fit_ref     1.043
_refine_ls_restrained_S_all     1.043
_refine_ls_number_reflns     4340
_refine_ls_number_parameters     105
_refine_ls_number_restraints     0
_refine_ls_hydrogen_treatment     constr
_refine_ls_weighting_scheme     calc
_refine_ls_weighting_details
              'w=1/[\s^2^(Fo^2^)+(0.0640P)^2^+0.1366P] where P=(Fo^2^+2Fc^2^)/3'
_atom_sites_solution_hydrogens     geom
_atom_sites_solution_primary     ?
_atom_sites_solution_secondary     ?
_refine_ls_shift/su_max     0.000
_refine_ls_shift/su_mean     0.000
_refine_diff_density_max     0.442
_refine_diff_density_min     -0.272
_refine_ls_extinction_method     none
_refine_ls_extinction_coef     .
loop_
    _atom_type_symbol
    _atom_type_description
    _atom_type_scat_dispersion_real
    _atom_type_scat_dispersion_imag
    _atom_type_scat_source
    'C' 'C' 0.0033 0.0016
                         'International Tables Vol C Tables 4.2.6.8 and 6.1.1.4'
    'H' 'H' 0.0000 0.0000
                         'International Tables Vol C Tables 4.2.6.8 and 6.1.1.4'
    'N' 'N' 0.0061 0.0033
                         'International Tables Vol C Tables 4.2.6.8 and 6.1.1.4'
    'O' 'O' 0.0106 0.0060
                         'International Tables Vol C Tables 4.2.6.8 and 6.1.1.4'
_computing_data_collection
;
APEX2 (Bruker, 2016)
;
_computing_cell_refinement
;
SAINT (Bruker, 2016)
;
_computing_data_reduction
;
SAINT (Bruker, 2016)
;
_computing_structure_solution
;
SHELXT (Sheldrick 2015a)
;
_computing_structure_refinement
;
<i>SHELXL2018/3</i> (Sheldrick, 2015b)
;
_computing_molecular_graphics
;
SHELXTL (Sheldrick 2008)
;
_computing_publication_material
;
SHELXTL (Sheldrick 2008)
;
loop_
    _atom_site_type_symbol
    _atom_site_label
    _atom_site_fract_x
    _atom_site_fract_y
    _atom_site_fract_z
    _atom_site_U_iso_or_equiv
    _atom_site_adp_type
    _atom_site_calc_flag
    _atom_site_occupancy
    _atom_site_disorder_assembly
    _atom_site_disorder_group
    N N1 0.52001(13) 0.39529(14) 0.77065(11) 0.0155(2) Uani d 1 . .
    C C1 0.65132(18) 0.3158(2) 0.86761(18) 0.0271(3) Uani d 1 . .
    H H1A 0.717795 0.391510 0.923711 0.041 Uiso calc 1 . .
    H H1B 0.719731 0.257919 0.834033 0.041 Uiso calc 1 . .
    H H1C 0.602538 0.245780 0.908689 0.041 Uiso calc 1 . .
    C C2 0.4173(2) 0.2805(2) 0.68548(17) 0.0289(3) Uani d 1 . .
    H H2A 0.367659 0.211613 0.726730 0.043 Uiso calc 1 . .
    H H2B 0.484911 0.221365 0.651990 0.043 Uiso calc 1 . .
    H H2C 0.331794 0.333191 0.621804 0.043 Uiso calc 1 . .
    C C3 0.41712(17) 0.4843(2) 0.82257(14) 0.0215(3) Uani d 1 . .
    H H3A 0.484635 0.559198 0.878912 0.032 Uiso calc 1 . .
    H H3B 0.367829 0.414567 0.863515 0.032 Uiso calc 1 . .
    H H3C 0.331387 0.537379 0.759369 0.032 Uiso calc 1 . .
    C C4 0.5940(2) 0.5019(2) 0.70750(15) 0.0238(3) Uani d 1 . .
    H H4A 0.666165 0.573678 0.764306 0.036 Uiso calc 1 . .
    H H4B 0.507855 0.558664 0.647290 0.036 Uiso calc 1 . .
    H H4C 0.656586 0.443175 0.669525 0.036 Uiso calc 1 . .
    O O1 0.16653(13) 0.63130(14) 0.57913(9) 0.0193(2) Uani d 1 . .
    N N2 0.04603(16) 0.59992(17) 0.38199(11) 0.0232(3) Uani d 1 . .
    H H2D -0.024142 0.534851 0.391904 0.028 Uiso calc 1 . .
    H H2E 0.041806 0.623148 0.310245 0.028 Uiso calc 1 . .
    N N3 0.26105(14) 0.76503(15) 0.45058(11) 0.0172(2) Uani d 1 . .
    N N4 0.46972(16) 0.89392(18) 0.61890(12) 0.0230(3) Uani d 1 . .
    C C5 0.15986(15) 0.66395(15) 0.47658(12) 0.0139(2) Uani d 1 . .
    C C6 0.36986(15) 0.82986(16) 0.54310(12) 0.0150(2) Uani d 1 . .
loop_
    _atom_site_aniso_label
    _atom_site_aniso_U_11
    _atom_site_aniso_U_22
    _atom_site_aniso_U_33
    _atom_site_aniso_U_12
    _atom_site_aniso_U_13
    _atom_site_aniso_U_23
    N1 0.0151(4) 0.0119(4) 0.0204(5) -0.0002(4) 0.0074(4) 0.0002(4)
    C1 0.0182(6) 0.0206(7) 0.0386(9) 0.0056(5) 0.0053(6) 0.0070(7)
    C2 0.0337(7) 0.0235(7) 0.0285(8) -0.0118(6) 0.0099(7) -0.0097(7)
    C3 0.0202(5) 0.0247(7) 0.0223(6) 0.0058(5) 0.0109(5) 0.0006(5)
    C4 0.0322(7) 0.0196(7) 0.0257(7) -0.0061(5) 0.0179(6) -0.0015(5)
    O1 0.0229(4) 0.0226(5) 0.0125(4) -0.0056(4) 0.0062(4) 0.0014(4)
    N2 0.0280(5) 0.0266(6) 0.0124(5) -0.0125(5) 0.0040(4) -0.0013(5)
    N3 0.0199(5) 0.0182(5) 0.0130(4) -0.0040(4) 0.0052(4) 0.0008(4)
    N4 0.0232(5) 0.0280(7) 0.0167(5) -0.0061(5) 0.0058(4) -0.0017(5)
    C5 0.0156(5) 0.0121(5) 0.0137(5) 0.0006(4) 0.0047(4) 0.0002(4)
    C6 0.0160(5) 0.0155(5) 0.0148(5) 0.0013(4) 0.0069(4) 0.0022(4)
_geom_special_details
;
 All esds (except the esd in the dihedral angle between two l.s. planes)
 are estimated using the full covariance matrix.  The cell esds are taken
 into account individually in the estimation of esds in distances, angles
 and torsion angles; correlations between esds in cell parameters are only
 used when they are defined by crystal symmetry.  An approximate (isotropic)
 treatment of cell esds is used for estimating esds involving l.s. planes.
;
loop_
    _geom_bond_atom_site_label_1
    _geom_bond_atom_site_label_2
    _geom_bond_site_symmetry_2
    _geom_bond_distance
    _geom_bond_publ_flag
    N1 C2 . 1.492(2) ?
    N1 C3 . 1.4937(17) ?
    N1 C1 . 1.494(2) ?
    N1 C4 . 1.4958(19) ?
    C1 H1A . 0.9800 ?
    C1 H1B . 0.9800 ?
    C1 H1C . 0.9800 ?
    C2 H2A . 0.9800 ?
    C2 H2B . 0.9800 ?
    C2 H2C . 0.9800 ?
    C3 H3A . 0.9800 ?
    C3 H3B . 0.9800 ?
    C3 H3C . 0.9800 ?
    C4 H4A . 0.9800 ?
    C4 H4B . 0.9800 ?
    C4 H4C . 0.9800 ?
    O1 C5 . 1.2550(16) y
    N2 C5 . 1.3464(18) y
    N2 H2D . 0.8800 ?
    N2 H2E . 0.8800 ?
    N3 C6 . 1.3155(19) y
    N3 C5 . 1.3703(17) y
    N4 C6 . 1.1641(18) y
loop_
    _geom_angle_atom_site_label_1
    _geom_angle_atom_site_label_2
    _geom_angle_atom_site_label_3
    _geom_angle_site_symmetry_1
    _geom_angle_site_symmetry_3
    _geom_angle
    _geom_angle_publ_flag
    C2 N1 C3 . . 109.42(12) ?
    C2 N1 C1 . . 109.76(14) ?
    C3 N1 C1 . . 109.17(12) ?
    C2 N1 C4 . . 109.55(13) ?
    C3 N1 C4 . . 109.31(12) ?
    C1 N1 C4 . . 109.62(12) ?
    N1 C1 H1A . . 109.5 ?
    N1 C1 H1B . . 109.5 ?
    H1A C1 H1B . . 109.5 ?
    N1 C1 H1C . . 109.5 ?
    H1A C1 H1C . . 109.5 ?
    H1B C1 H1C . . 109.5 ?
    N1 C2 H2A . . 109.5 ?
    N1 C2 H2B . . 109.5 ?
    H2A C2 H2B . . 109.5 ?
    N1 C2 H2C . . 109.5 ?
    H2A C2 H2C . . 109.5 ?
    H2B C2 H2C . . 109.5 ?
    N1 C3 H3A . . 109.5 ?
    N1 C3 H3B . . 109.5 ?
    H3A C3 H3B . . 109.5 ?
    N1 C3 H3C . . 109.5 ?
    H3A C3 H3C . . 109.5 ?
    H3B C3 H3C . . 109.5 ?
    N1 C4 H4A . . 109.5 ?
    N1 C4 H4B . . 109.5 ?
    H4A C4 H4B . . 109.5 ?
    N1 C4 H4C . . 109.5 ?
    H4A C4 H4C . . 109.5 ?
    H4B C4 H4C . . 109.5 ?
    C5 N2 H2D . . 120.0 ?
    C5 N2 H2E . . 120.0 ?
    H2D N2 H2E . . 120.0 ?
    C6 N3 C5 . . 114.79(12) y
    O1 C5 N2 . . 120.31(12) y
    O1 C5 N3 . . 124.73(13) y
    N2 C5 N3 . . 114.95(12) y
    N4 C6 N3 . . 174.73(15) y
loop_
    _geom_torsion_atom_site_label_1
    _geom_torsion_atom_site_label_2
    _geom_torsion_atom_site_label_3
    _geom_torsion_atom_site_label_4
    _geom_torsion_site_symmetry_1
    _geom_torsion_site_symmetry_2
    _geom_torsion_site_symmetry_3
    _geom_torsion_site_symmetry_4
    _geom_torsion
    _geom_torsion_publ_flag
    C6 N3 C5 O1 . . . . -0.5(2) ?
    C6 N3 C5 N2 . . . . 178.60(13) ?
loop_
    _geom_hbond_atom_site_label_D
    _geom_hbond_atom_site_label_H
    _geom_hbond_atom_site_label_A
    _geom_hbond_site_symmetry_A
    _geom_hbond_distance_DH
    _geom_hbond_distance_HA
    _geom_hbond_distance_DA
    _geom_hbond_angle_DHA
    _geom_hbond_publ_flag
    C1 H1C O1 2_546 0.98 2.63 3.487(2) 146.7 yes
    C2 H2A O1 2_546 0.98 2.57 3.447(2) 148.5 yes
    C3 H3B O1 2_546 0.98 2.62 3.484(2) 146.8 yes
    C3 H3C O1 . 0.98 2.30 3.253(2) 163.9 yes
    C4 H4A N3 4_676 0.98 2.54 3.450(2) 155.1 yes
    C4 H4C N3 3_666 0.98 2.59 3.536(2) 161.7 yes
    N2 H2D O1 3_566 0.88 2.03 2.9084(16) 174.0 yes
    N2 H2E N4 4_575 0.88 2.18 3.0126(19) 158.1 yes
_shelx_space_group_comment
;
The symmetry employed for this shelxl refinement is uniquely defined
by the following loop, which should always be used as a source of
symmetry information in preference to the above space-group names.
They are only intended as comments.
;
_shelx_estimated_absorpt_T_min     ?
_shelx_estimated_absorpt_T_max     ?
_shelx_hkl_file
;
   2   0   0  133.98    2.80
   2   0   0  161.79    2.79
   2   0   0  162.02    4.84
  -2   0   0  155.18    4.74
  -3   0   0    0.40    0.61
   3   0   0    0.36    0.66
   4   0   0   12.62    0.37
   4   0   0    9.76    0.39
  -4   0   0    8.74    1.53
  -5   0   0    1.23    0.82
   5   0   0    0.29    0.15
  -5   0   0   -0.26    0.61
   6   0   0    8.00    0.37
   6   0   0    8.73    0.44
   7   0   0    0.05    0.21
   7   0   0    0.45    0.21
   8   0   0    1.42    0.31
   8   0   0    1.34    0.27
   9   0   0    0.20    0.24
   9   0   0   -0.19    0.23
  10   0   0    7.63    0.56
  10   0   0    6.97    0.60
 -10   0   0    8.13    0.53
 -11   0   0   -0.12    0.25
  11   0   0    0.55    0.36
  12   0   0    3.01    0.53
 -12   0   0    3.76    0.61
 -13   0   0    0.56    0.45
  13   0   0    0.92    0.42
  -1  -1   0    9.29    0.23
   1   1   0    7.15    1.45
  -1   1   0   10.40    0.24
  -1   1   0    9.18    1.79
   1   1   0    9.18    0.28
  -2  -1   0   16.03    1.65
   2  -1   0   14.93    0.40
  -2   1   0   14.46    0.34
   2   1   0   15.75    0.40
  -2   1   0   14.00    2.25
   2   1   0   14.90    0.37
   2   1   0   14.53    1.57
   3  -1   0   11.77    0.32
   3   1   0   12.15    1.49
   4  -1   0    0.26    0.15
  -4  -1   0    0.29    0.65
  -4   1   0    0.98    1.14
  -4   1   0    0.67    1.10
   5  -1   0   23.94    0.58
   5  -1   0   21.66    0.66
  -5   1   0   21.31    2.97
   5   1   0   23.19    0.63
  -5   1   0   17.60    2.77
   5   1   0   22.78    0.64
   6  -1   0   -0.03    0.15
   6  -1   0   -0.28    0.17
  -6   1   0   -0.11    0.14
  -6   1   0    0.60    1.41
   6   1   0   -0.30    0.17
   6   1   0    0.26    0.18
  -6   1   0    1.61    1.16
   7  -1   0    4.49    0.41
   7  -1   0    6.31    0.35
  -7   1   0    5.14    0.34
   7   1   0    6.14    0.41
   7   1   0    4.83    0.39
  -7   1   0    9.22    2.56
  -7   1   0    5.21    1.89
   8  -1   0    0.30    0.25
   8   1   0    0.46    0.27
   8   1   0    0.02    0.23
  -8   1   0    0.24    0.21
   9  -1   0    7.85    0.55
  -9   1   0    7.60    0.44
   9   1   0    6.90    0.48
   9   1   0    7.22    0.52
  10  -1   0   18.39    0.85
 -10   1   0   16.64    0.64
  10   1   0   16.91    0.73
  11  -1   0    5.73    0.63
 -11  -1   0    5.44    0.61
  11   1   0    5.67    0.60
  11   1   0    4.99    0.51
  12  -1   0    0.12    0.37
 -12  -1   0    0.35    0.38
  12   1   0    0.49    0.34
 -13  -1   0    1.17    0.44
  13  -1   0    0.64    0.44
 -13   1   0    1.20    0.54
   0  -2   0   23.82    3.21
   0  -2   0   21.17    0.46
   0   2   0   22.07    3.13
   0   2   0   21.32    0.51
  -1  -2   0   78.50    5.29
   1  -2   0   80.21    1.52
  -1  -2   0   78.53    1.48
  -1   2   0   80.59    1.52
   1   2   0   81.57    1.56
  -2  -2   0  204.04    8.56
  -2  -2   0  204.63    3.77
   2  -2   0  210.03    3.83
  -2   2   0  214.57   10.37
  -2   2   0  198.21    9.80
   2   2   0  210.73    3.85
   2   2   0  207.17    8.58
  -2   2   0  212.38    3.78
  -3  -2   0    0.65    0.13
  -3  -2   0   -0.32    1.06
   3  -2   0    0.44    0.15
   3   2   0    0.98    0.14
   3   2   0    1.36    1.52
  -3   2   0    0.64    1.52
  -3   2   0    1.36    1.60
   3   2   0    0.73    0.20
   4  -2   0    0.49    0.17
  -4  -2   0   -0.30    0.93
   4   2   0    1.04    1.05
  -4   2   0   -1.06    1.25
   5  -2   0   11.25    0.47
  -5   2   0   12.18    0.39
   5   2   0   11.16    1.91
   5   2   0   11.80    0.43
  -5   2   0   16.01    4.05
  -5   2   0   12.65    3.05
   5   2   0   11.84    0.47
   6  -2   0    1.54    0.30
   6   2   0    1.74    0.25
  -6   2   0    0.80    1.89
  -6   2   0    1.40    1.74
   6   2   0    2.19    0.28
   7  -2   0   37.71    1.05
  -7   2   0   32.66    4.80
  -7   2   0   33.99    0.85
   7   2   0   32.57    0.99
   7   2   0   33.58    0.97
  -7   2   0   36.44    5.42
  -8  -2   0    4.60    0.42
   8  -2   0    5.63    0.50
  -8   2   0    9.65    3.15
  -8   2   0    9.14    2.85
   8   2   0    5.78    0.51
   8   2   0    5.17    0.42
  -8   2   0    4.91    0.36
   9  -2   0    1.06    0.34
  -9  -2   0    1.61    0.34
   9   2   0    1.51    0.35
  -9   2   0    1.25    0.25
   9   2   0    1.50    0.33
  10  -2   0    6.58    0.61
 -10  -2   0    6.27    0.63
  10   2   0    5.53    0.54
 -10   2   0    6.34    0.46
  10   2   0    7.27    0.63
 -11  -2   0    3.55    0.50
  11  -2   0    4.18    0.58
  11   2   0    3.88    0.51
  11   2   0    3.68    0.45
 -12  -2   0    0.22    0.37
  12  -2   0    0.29    0.37
  12   2   0    0.58    0.39
  13  -2   0    1.33    0.44
 -13  -2   0    0.67    0.39
   0  -3   0   -0.10    1.25
   0  -3   0    0.10    0.10
   0   3   0   -0.20    0.12
   0   3   0   -0.98    1.83
  -1  -3   0  166.92    3.05
  -1  -3   0  157.19    9.35
   1  -3   0  170.59    3.10
   1   3   0  171.20    3.18
   1   3   0  164.00    9.47
  -1   3   0  170.80    3.12
   2  -3   0   16.96    0.53
  -2  -3   0   16.96    0.41
  -2  -3   0   14.51    3.05
  -2   3   0   17.10    0.45
   2   3   0   17.38    3.21
  -2   3   0   14.84    4.00
   2   3   0   16.08    0.52
  -2   3   0   20.45    3.43
  -3  -3   0   37.11    5.36
   3  -3   0   36.00    0.87
  -3  -3   0   36.68    0.79
   3   3   0   36.25    0.91
   3   3   0   39.31    4.29
  -3   3   0   35.80    0.80
  -3   3   0   33.09    4.77
  -3   3   0   36.30    5.22
  -4  -3   0   26.95    0.65
  -4  -3   0   28.84    3.82
   4  -3   0   27.42    0.74
  -4   3   0   26.54    0.63
  -4   3   0   23.00    4.43
   4   3   0   22.35    3.27
   4   3   0   25.33    0.74
  -4   3   0   28.13    4.47
   5  -3   0    3.79    0.33
  -5  -3   0    3.69    0.27
  -5   3   0    3.95    0.25
   5   3   0    4.09    1.75
   5   3   0    4.02    0.34
  -5   3   0    3.22    1.99
  -5   3   0    0.46    2.06
  -6  -3   0    1.56    0.25
   6  -3   0    1.58    0.29
   6   3   0    2.54    1.74
  -6   3   0    0.29    1.60
  -6   3   0   -0.58    2.05
   6   3   0    1.92    0.31
   7  -3   0   -0.07    0.26
  -7   3   0    0.48    0.20
   7   3   0    0.19    0.24
  -7   3   0    0.99    2.67
  -7   3   0    2.22    2.30
  -8  -3   0    0.95    0.26
   8  -3   0    0.36    0.28
   8   3   0    0.64    0.25
   8   3   0    0.40    0.28
  -8   3   0    0.54    0.20
  -8   3   0    2.29    2.77
  -9  -3   0    0.72    0.30
   9   3   0    0.99    0.34
  -9   3   0   -0.88    3.18
  -9   3   0    0.38    0.22
  10  -3   0    1.69    0.42
 -10  -3   0    1.28    0.36
  10   3   0    1.80    0.40
  11  -3   0    0.03    0.35
 -11  -3   0    0.06    0.29
  11   3   0   -0.12    0.33
 -12  -3   0    4.83    0.55
  12  -3   0    4.81    0.79
  12   3   0    3.73    0.51
 -13  -3   0    0.15    0.38
  13  -3   0    0.12    0.43
   0  -4   0   45.41    5.85
   0  -4   0   41.06    0.88
   0   4   0   41.49    0.98
   0   4   0   41.38    5.90
   1  -4   0    2.43    0.21
  -1  -4   0    1.10    1.75
   1   4   0   -0.22    1.41
  -1   4   0    2.49    0.27
  -1   4   0    4.04    2.41
   1   4   0    2.88    0.30
   2  -4   0   27.32    0.70
  -2  -4   0   27.85    0.62
  -2  -4   0   24.83    4.52
  -2   4   0   33.71    5.67
  -2   4   0   26.78    4.98
   2   4   0   27.55    0.77
  -2   4   0   28.29    0.77
   3  -4   0    0.99    0.19
  -3  -4   0    1.39    2.11
  -3  -4   0    1.11    0.15
   3   4   0    0.97    0.22
  -3   4   0    0.94    0.17
   3   4   0   -0.78    1.61
  -3   4   0    0.15    1.64
  -3   4   0    2.88    2.16
   4  -4   0    3.06    0.30
  -4  -4   0    3.44    1.91
  -4  -4   0    3.15    0.24
  -4   4   0    1.80    2.84
  -4   4   0    2.92    2.38
   4   4   0    2.78    0.31
  -4   4   0    2.69    0.28
   4   4   0    3.82    2.23
  -5  -4   0   17.03    0.53
   5   4   0   17.74    3.69
  -5   4   0   12.21    3.63
  -5   4   0   22.09    6.32
   5   4   0   16.88    0.65
  -6  -4   0  101.18    2.05
   6  -4   0  103.44    2.20
   6   4   0   98.84    2.19
  -6   4   0  101.06    1.98
   6   4   0   93.29    6.97
  -6   4   0   81.43    8.92
  -6   4   0  104.94   10.21
   7  -4   0    4.65    0.45
  -7   4   0    4.08    0.33
  -7   4   0    1.50    3.74
  -7   4   0    5.76    3.74
   7   4   0    4.92    0.48
   7   4   0    7.62    2.45
   8  -4   0    0.00    0.27
  -8  -4   0    0.10    0.22
  -8   4   0   -5.30    3.59
  -8   4   0   -0.09    0.19
   8   4   0   -0.44    0.28
  -9  -4   0    0.43    0.25
   9  -4   0    0.41    0.34
  -9   4   0   -0.41    4.40
   9   4   0    0.17    0.30
  10  -4   0    3.44    0.53
 -10  -4   0    3.70    0.45
 -10   4   0    3.24    5.75
  10   4   0    3.50    0.51
  11  -4   0    2.24    0.50
 -11  -4   0    3.13    0.43
  11   4   0    3.05    0.52
 -12  -4   0    2.50    0.43
  12  -4   0    2.30    0.51
  12   4   0    2.26    0.47
 -13  -4   0    1.03    0.38
  13  -4   0    0.41    0.43
   0   5   0   -1.15    2.23
   0   5   0    0.32    0.19
  -1  -5   0   62.26    1.29
   1  -5   0   65.16    1.35
  -1  -5   0   65.76    7.74
  -1   5   0   65.93    1.43
   1   5   0   65.36    1.47
   1   5   0   63.64    7.82
  -1   5   0   67.71    8.16
  -2  -5   0    3.13    2.03
  -2   5   0    1.06    2.62
   2   5   0    2.06    1.98
   2   5   0    2.32    0.28
  -2   5   0    3.12    3.17
   3  -5   0    1.08    0.20
  -3   5   0    0.82    0.20
   3   5   0   -1.17    2.07
  -3   5   0    0.75    2.83
   3   5   0    1.27    0.27
  -3   5   0    0.89    2.38
  -4  -5   0   29.22    0.71
   4  -5   0   28.19    0.82
   4   5   0   42.72   10.92
  -4   5   0   28.29    0.75
  -4   5   0   29.49    5.95
   4   5   0   27.07    0.89
  -4   5   0   31.69    6.64
   5  -5   0   12.60    0.59
  -5  -5   0   12.31    0.46
  -5   5   0    6.51    3.13
  -5   5   0   12.82    0.48
   5   5   0   11.83    0.61
   5   5   0   13.12    4.14
  -5   5   0   14.47    5.95
  -6   5   0    7.15    3.99
   6   5   0   11.26    3.12
   7  -5   0    8.27    0.55
  -7  -5   0    9.26    0.52
   7   5   0    8.76    3.13
  -7   5   0   10.49    5.52
  -7   5   0    8.15    0.40
   7   5   0    8.22    0.59
  -8  -5   0    2.11    0.31
   8  -5   0    2.43    0.42
   8   5   0    2.15    0.41
  -8   5   0    6.04    4.53
  -8   5   0    2.33    0.26
  -9  -5   0    4.20    0.42
   9  -5   0    5.81    0.62
   9   5   0    4.66    0.56
 -10  -5   0    0.51    0.28
  10  -5   0   -0.04    0.37
  10   5   0    0.37    0.38
  11  -5   0    0.40    0.39
 -11  -5   0    0.83    0.31
  11   5   0    0.02    0.39
  12  -5   0    0.52    0.43
 -12  -5   0    0.18    0.31
  12   5   0    0.16    0.40
   0  -6   0    0.45    0.16
   0   6   0    0.12    2.50
   0   6   0    0.68    0.24
   1  -6   0   24.89    0.68
  -1  -6   0   25.35    0.63
  -1   6   0   25.18    0.78
  -1   6   0   35.99    9.05
  -1   6   0   25.55    7.14
   1   6   0   24.86    0.81
   1   6   0   33.90    7.90
   2  -6   0   10.96    0.44
  -2  -6   0   10.46    0.37
  -2   6   0   10.89    0.50
   2   6   0   14.99    4.88
  -2   6   0   13.81    5.54
  -2   6   0   18.86    6.23
   2   6   0   11.31    0.56
   3  -6   0    3.50    0.33
  -3  -6   0    3.27    0.25
  -3   6   0    3.38    0.34
   3   6   0    3.28    3.19
  -3   6   0    3.67    3.46
  -3   6   0    4.41    3.47
   3   6   0    4.13    0.43
   4  -6   0   88.59    1.95
  -4  -6   0   89.73    1.79
   4   6   0   95.71    9.81
  -4   6   0   90.59    1.89
   4   6   0   86.23    2.05
  -4   6   0   95.42   11.65
  -4   6   0   80.53    9.98
  -5  -6   0    3.22    0.29
   5  -6   0    4.08    0.43
   5   6   0    3.44    0.45
  -5   6   0    7.01    3.94
  -5   6   0    3.17    0.34
   5   6   0    4.29    3.29
   5   6   0    7.64    3.30
   6  -6   0    2.58    0.40
  -6  -6   0    3.16    0.30
  -6   6   0   -1.81    3.72
  -6   6   0    2.83    0.31
   6   6   0    2.80    0.45
  -6   6   0   -5.20    3.79
   6   6   0    2.50    3.30
   6   6   0    5.62    4.13
  -8  -6   0   -0.01    0.22
   8  -6   0   -0.46    0.29
   8   6   0   -0.10    0.33
  -8   6   0    1.02    0.23
   9  -6   0    0.19    0.36
  -9  -6   0    0.45    0.26
   9   6   0    0.47    0.40
 -10  -6   0    0.24    0.25
  10  -6   0    0.31    0.39
  10   6   0    0.37    0.41
 -11  -6   0    0.23    0.27
  11  -6   0    1.14    0.48
  11   6   0    0.39    0.42
  12  -6   0    0.89    0.42
   0  -7   0    0.00    0.16
   0   7   0    0.34    0.37
   0   7   0   -0.62    3.97
  -1  -7   0    1.59    0.21
   1  -7   0    1.74    0.25
   1   7   0    3.92    4.25
  -1   7   0    1.36    0.31
  -1   7   0   -5.47    3.47
  -1   7   0    5.89    4.74
   1   7   0   -0.22    3.85
   1   7   0    1.61    0.35
  -2  -7   0    2.33    0.23
   2  -7   0    2.47    0.29
  -2   7   0    3.40    3.27
  -2   7   0    2.18    0.34
   2   7   0    1.93    4.21
   2   7   0    2.49    0.40
  -2   7   0   -5.32    3.64
  -3  -7   0   10.15    0.39
  -3   7   0   10.16    0.56
   3   7   0   10.59    0.62
  -3   7   0    5.76    3.84
  -3   7   0   15.36    5.91
   4  -7   0    2.38    0.34
  -4   7   0   -3.99    4.33
   4   7   0    2.82    0.52
   4   7   0    2.05    3.31
  -4   7   0    2.36    0.35
   4   7   0   -1.32    4.10
  -4   7   0    0.35    3.31
   5  -7   0    3.06    0.39
  -5  -7   0    3.02    0.28
  -5   7   0    8.09    4.73
  -5   7   0    3.39    0.36
  -5   7   0   -6.18    4.52
   5   7   0    2.56    0.45
  -6  -7   0    6.02    0.37
   6  -7   0    6.41    0.55
  -6   7   0    6.54    0.42
   6   7   0    6.28    0.63
  -6   7   0   -0.46    3.32
   6   7   0   14.35    5.92
  -7   7   0   12.39    6.05
   7   7   0    8.85    5.67
  -7   7   0   11.35    0.49
   7   7   0    8.59    0.77
   8  -7   0    0.54    0.34
  -8  -7   0    0.82    0.26
   8   7   0    0.13    0.40
   9  -7   0    1.24    0.44
  -9  -7   0    1.03    0.26
   9   7   0    1.07    0.46
 -10  -7   0    0.26    0.27
  10  -7   0    0.41    0.44
  10   7   0    1.28    0.46
  11  -7   0    0.82    0.45
  11   7   0    0.53    0.55
  12  -7   0    2.46    0.57
  12   7   0    1.33    0.52
   0  -8   0   21.67    0.65
   0   8   0   14.82    6.05
   0   8   0   21.33    0.86
  -1  -8   0    3.75    0.31
   1  -8   0    3.50    0.34
  -1   8   0    1.15    5.01
  -1   8   0    4.11    0.47
   1   8   0    4.34    0.48
  -1   8   0   10.14    6.05
   1   8   0    6.30    3.97
   1   8   0    0.82    4.72
   2  -8   0    4.04    0.43
  -2  -8   0    3.31    0.29
   2   8   0    4.42    0.53
  -2   8   0    4.63    3.95
   2   8   0   -6.92    5.60
   2   8   0    8.78    6.04
  -2   8   0    4.06    0.45
   3  -8   0    4.80    0.41
  -3  -8   0    4.42    0.31
  -3   8   0   14.73    5.59
  -3   8   0   11.80    7.19
   3   8   0    1.45    3.72
   3   8   0    5.15    0.56
   3   8   0    1.43    5.14
  -3   8   0    4.60    0.47
  -4  -8   0    9.02    0.39
   4  -8   0    8.67    0.53
  -4   8   0    1.32    5.16
   4   8   0   20.52    5.51
  -4   8   0    4.54    4.56
   4   8   0    9.63    0.67
   5  -8   0    1.24    0.33
  -5  -8   0    1.70    0.23
  -5   8   0    3.82    4.25
  -5   8   0    2.05    0.40
   5   8   0   -0.54    5.71
   5   8   0    1.38    0.40
   6  -8   0    2.90    0.44
  -6  -8   0    3.18    0.31
  -6   8   0    3.10    0.36
   6   8   0    2.62    0.58
  -6   8   0   14.14    6.38
   6   8   0    9.83    6.73
   7  -8   0    0.13    0.34
   7   8   0    0.05    0.36
  -7   8   0    0.44    0.25
   8  -8   0    0.43    0.38
  -8  -8   0    0.78    0.27
   8   8   0    1.56    0.50
   9  -8   0    0.21    0.37
   9   8   0    0.05    0.45
  10  -8   0    0.35    0.38
  10   8   0    0.58    0.51
  11  -8   0    2.43    0.53
  11   8   0    4.16    0.66
   0   9   0    3.09    6.08
   0   9   0   10.38    7.60
  -1  -9   0    7.55    0.38
   1  -9   0    5.79    0.46
   1   9   0   -0.13    6.49
  -1   9   0    7.54    0.59
   1   9   0   21.22    9.29
  -1   9   0   20.20    7.88
  -1   9   0    8.26    4.66
   1   9   0    7.98    0.63
  -2  -9   0    6.40    0.35
   2  -9   0    6.62    0.45
   2   9   0    6.31    0.63
   2   9   0   11.82    7.31
  -2   9   0    5.60    0.57
  -2   9   0   -1.29    4.72
   2   9   0    7.85    6.27
  -2   9   0   15.57    7.43
  -3   9   0   18.57   11.50
   3   9   0    5.94    6.55
  -3   9   0   23.91    7.72
  -4   9   0   22.93    8.12
  -4   9   0   10.38   11.11
   4   9   0   17.23    6.19
  -5  -9   0    7.47    0.38
   5  -9   0    7.35    0.58
  -5   9   0    7.06    0.55
   5   9   0    7.28    0.69
   5   9   0   -0.83   12.90
   6  -9   0   -0.06    0.32
  -6  -9   0    0.37    0.24
  -6   9   0    1.48    0.32
   6   9   0    0.80    0.47
   7  -9   0   -0.09    0.36
   7   9   0    0.72    0.46
   8  -9   0    3.68    0.58
   8   9   0    3.77    0.65
   9   9   0    0.73    0.56
  10  -9   0    0.07    0.39
  10   9   0    0.33    0.49
   0  10   0    0.70    6.13
   0  10   0    9.73    0.72
   0  10   0   10.04    8.08
   1 -10   0    2.91    0.35
  -1 -10   0    2.57    0.28
  -1  10   0    4.24    8.01
   1  10   0   -0.85    9.93
  -1  10   0    1.93    0.45
   1  10   0    8.04    7.78
  -1  10   0   14.69    9.22
   1  10   0    2.25    0.48
  -2 -10   0   19.97    0.62
   2 -10   0   18.59    0.72
  -2  10   0   37.45   13.75
   2  10   0   20.94   10.22
   2  10   0   18.96    1.41
  -2  10   0   19.35    0.90
   3 -10   0   -0.11    0.24
  -3 -10   0    0.19    0.19
   3  10   0   -0.08    0.39
  -3  10   0   -0.01    0.35
   4 -10   0    0.82    0.34
   4  10   0    0.96    0.47
  -4  10   0    0.93    0.37
   5 -10   0    2.67    0.45
  -5  10   0    2.88    0.42
   5  10   0    3.05    0.59
   6 -10   0    0.35    0.34
  -6  10   0    1.07    0.33
   6  10   0    0.91    0.47
   7 -10   0    1.27    0.40
   7  10   0    0.98    0.51
   8 -10   0    0.15    0.38
   9 -10   0    1.14    0.45
   9  10   0    0.93    0.58
  10 -10   0    0.68    0.43
  10  10   0    1.70    0.61
   0 -11   0    0.18    0.22
   0  11   0    0.46    0.41
   1 -11   0    1.12    0.28
  -1  11   0    2.60    8.50
  -1  11   0    0.86    0.45
   1  11   0    1.47    0.48
  -2  11   0   28.07   12.85
  -2  11   0   -2.71    9.42
   3 -11   0    1.92    0.35
   3  11   0    1.07    0.51
  -3  11   0    1.51    0.49
   4 -11   0   -0.18    0.30
  -4  11   0    0.45    0.38
   4  11   0    0.71    0.49
   5 -11   0    1.06    0.37
  -5  11   0    1.49    0.40
   5  11   0    0.92    0.50
   6 -11   0    0.92    0.39
   6  11   0   -0.03    0.43
  -6  11   0    0.86    0.51
   7 -11   0    0.57    0.40
   7  11   0   -0.03    0.47
   8 -11   0    4.61    0.60
   8  11   0    3.62    0.70
   9 -11   0    0.72    0.41
   9  11   0    0.15    0.56
   0 -12   0    6.53    0.51
   0  12   0    4.95    0.68
   1 -12   0    1.45    0.29
  -1  12   0    1.12    0.46
   1  12   0    0.54    0.45
   2 -12   0    0.57    0.26
   2  12   0    1.03    0.48
  -2  12   0    0.48    0.42
   3 -12   0    0.34    0.28
   3  12   0    0.42    0.48
  -3  12   0    0.38    0.39
   4 -12   0    2.38    0.44
   4  12   0    1.77    0.60
  -4  12   0    1.97    0.47
   5 -12   0    1.58    0.41
   5  12   0    0.93    0.52
  -5  12   0    2.18    0.50
   6 -12   0    0.40    0.35
   6  12   0    0.07    0.45
   7 -12   0    1.12    0.41
   7  12   0    0.16    0.49
   0  13   0    0.74    0.50
  -1  13   0    0.49    0.48
   1  13   0   -0.10    0.48
  -2  13   0    0.71    0.45
   3 -13   0    1.50    0.39
  -3  13   0    1.97    0.51
   3  13   0    1.19    0.51
   4 -13   0    0.88    0.37
   4  13   0    1.10    0.55
  -4  13   0    1.71    0.49
   5 -13   0    1.06    0.36
   5  13   0    1.01    0.54
   6 -13   0    0.30    0.37
   6  13   0    0.74    0.52
   0  14   0    3.63    0.68
   1  14   0    2.21    0.62
  -1  14   0    0.83    0.51
  -2  14   0    1.05    0.48
   2  14   0    0.97    0.56
   3  14   0    0.35    0.44
  -3  14   0    0.95    0.43
  -4  14   0    2.25    0.58
   4  14   0    1.00    0.52
 -14   0   1    0.06    0.43
 -13   0   1    0.47    0.45
  13   0  -1    1.41    0.46
  12   0  -1   -0.28    0.32
 -11   0   1    0.37    0.31
  11   0  -1    0.15    0.31
  10   0  -1    0.55    0.28
  10   0  -1   -0.11    0.28
 -10   0   1    0.21    0.26
   9   0  -1   49.44    1.29
   9   0  -1   53.43    1.40
   8   0  -1    0.01    0.24
   8   0  -1    0.02    0.23
   7   0  -1    1.20    0.25
   7   0  -1    0.83    0.25
   6   0  -1    0.04    0.17
   6   0  -1    0.22    0.18
   5   0  -1    0.56    0.17
   5   0  -1    0.76    0.17
   4   0  -1    0.12    0.14
   4   0  -1   -0.22    0.12
   3   0  -1   25.85    0.61
   3   0  -1   27.49    0.62
  -2   0   1    0.30    0.45
   2   0  -1    0.08    0.11
   2   0  -1    0.14    0.11
   2   0  -1    0.13    0.56
  -1   0  -1   47.61    3.37
   1   0   1   49.45    0.94
   1   0   1   45.13    3.15
   1   0   1   49.47    0.91
   2   0   1    0.10    0.08
   2   0   1    0.13    0.11
  -2   0  -1    0.74    0.84
   2   0   1    0.11    0.89
   3   0   1  103.53    2.00
  -3   0  -1   98.50    5.41
   3   0   1  102.35    5.70
   3   0   1  104.26    1.92
   4   0   1    0.13    0.12
   4   0   1    0.01    0.15
   4   0   1   -0.60    1.10
   5   0   1   16.93    0.56
   5   0   1   16.64    0.47
   5   0   1   19.47    2.78
  -5   0  -1   14.63    2.59
   6   0   1    0.10    0.17
  -6   0  -1   -0.08    1.16
   6   0   1    0.09    0.22
   7   0   1    6.24    0.37
  -7   0  -1    9.27    1.89
   7   0   1    5.97    0.44
   8   0   1   -0.15    0.25
   8   0   1   -0.09    0.21
   9   0   1    3.85    0.37
   9   0   1    3.77    0.47
  10   0   1    0.22    0.26
  10   0   1    0.17    0.31
 -10   0  -1    0.09    0.22
  11   0   1    3.83    0.54
 -11   0  -1    4.06    0.57
 -12   0  -1    0.43    0.44
  12   0   1   -0.23    0.32
 -13   0  -1    1.36    0.49
  13   0   1    1.67    0.48
  13  -1  -1    1.71    0.47
 -13  -1   1   -0.48    0.53
  13   1  -1    1.69    0.68
  12  -1  -1    5.08    0.61
 -12  -1   1    3.10    0.43
 -12  -1   1    4.52    0.57
  12   1  -1    4.73    0.58
  12   1  -1    4.35    0.49
  11  -1  -1    2.88    0.51
  11   1  -1    3.35    0.44
  11   1  -1    3.76    0.49
 -11   1   1    3.45    0.40
  10  -1  -1    1.57    0.41
  10   1  -1    1.62    0.34
  10   1  -1    2.47    0.39
   9  -1  -1    7.04    0.55
   9   1  -1    7.08    0.49
  -9   1   1    6.81    0.45
   9   1  -1    6.59    0.48
   8  -1  -1   -0.17    0.21
   8  -1  -1   -0.06    0.24
   8   1  -1    0.24    0.25
   8   1  -1    0.26    0.24
  -8   1   1   -0.04    0.22
   7  -1  -1    0.99    0.27
   7   1  -1    1.01    0.23
  -7   1   1    0.66    0.21
   6  -1  -1    4.88    0.32
   6  -1  -1    4.27    0.34
  -6   1   1    4.47    0.31
   6   1  -1    5.07    0.33
  -6   1   1    7.00    1.89
   6   1  -1    4.50    0.33
  -6   1   1    6.80    1.86
   5  -1  -1   -0.08    0.15
   5  -1  -1    0.50    0.19
  -5   1   1   -0.11    0.83
  -5   1   1    0.25    0.16
   5   1  -1    0.09    0.13
  -5   1   1    1.89    1.80
   5   1  -1    0.34    0.16
   4  -1  -1   15.79    0.45
   4  -1  -1   15.12    0.49
   4   1  -1   15.83    0.49
  -4   1   1   14.84    2.26
   4   1  -1   15.26    0.50
  -4   1   1   15.43    0.44
  -4   1   1   13.72    2.35
  -3   1   1   24.81    2.65
   3   1  -1   25.28    0.57
   2  -1  -1    2.43    1.28
   2  -1  -1    2.14    0.18
   2   1  -1    2.09    0.92
  -2   1   1    2.34    0.17
   2   1  -1    2.34    0.19
   2   1  -1    2.15    0.14
  -2   1   1    1.68    1.09
   2   1  -1    2.85    1.02
   1  -1  -1   65.67    1.21
  -1  -1   1   65.10    3.70
   1  -1  -1   63.31    4.03
  -1  -1   1   62.48    1.14
   1   1  -1   63.00    1.14
   1   1  -1   63.52    1.22
   1   1  -1   62.59    3.57
  -1   1   1   64.71    1.21
  -1   1   1   60.27    3.95
   0  -1   1    6.45    1.82
   0   1   1    4.61    0.20
   0   1   1    5.90    1.70
  -1  -1  -1  465.06   13.04
  -1   1  -1  452.85   13.77
   1   1   1  460.65   12.93
   2  -1   1   38.52    0.82
  -2  -1  -1   38.02    3.23
  -2  -1  -1   37.88    0.80
   2  -1   1   35.92    3.71
  -2   1  -1   37.35    3.79
   2   1   1   38.32    3.20
   2   1   1   38.24    0.80
   2   1   1   38.25    0.80
   3  -1   1   46.75    4.37
   3  -1   1   45.26    0.88
  -3  -1  -1   44.29    3.66
   3  -1   1   44.40    1.00
  -3   1  -1   42.44    4.27
   3   1   1   44.95    4.15
   3   1   1   45.39    1.05
   3   1   1   47.78    0.97
  -4  -1  -1   -1.05    0.86
   4  -1   1    0.21    0.16
   4  -1   1    0.27    0.11
   4  -1   1   -0.79    1.39
   4   1   1    0.17    0.15
   4   1   1   -0.46    0.98
   4   1   1    0.04    0.13
  -4   1  -1   -1.32    1.00
   5  -1   1    1.23    1.60
  -5  -1  -1   -0.55    1.03
   5   1   1    2.69    1.46
  -5   1  -1    1.91    1.59
   6  -1   1    2.59    0.23
   6  -1   1    2.43    0.31
  -6   1  -1    2.41    0.24
  -6   1  -1    3.76    2.04
   6   1   1    2.87    0.29
   6   1   1    3.00    0.33
   6   1   1    3.25    1.64
   7  -1   1    4.09    0.30
   7  -1   1    2.08    0.33
  -7   1  -1    3.53    0.28
   7   1   1    2.71    0.36
  -7   1  -1    5.80    2.30
   7   1   1    3.39    0.34
   8  -1   1   15.30    0.69
  -8   1  -1   14.40    0.52
   8   1   1   15.73    0.67
  -8   1  -1   21.66    3.35
   8   1   1   14.36    0.60
  -8   1  -1   16.14    3.32
   9  -1   1    6.60    0.56
  -9  -1  -1    6.47    0.53
  -9   1  -1    7.55    0.41
   9   1   1    7.46    0.47
   9   1   1    6.94    0.55
  10  -1   1    4.16    0.54
 -10  -1  -1    5.45    0.56
  10   1   1    4.85    0.55
  10   1   1    5.02    0.46
  11  -1   1    0.61    0.37
 -11  -1  -1    0.00    0.34
  11   1   1    0.22    0.41
  11   1   1    0.03    0.29
 -12  -1  -1   -0.19    0.38
  13  -1   1    3.43    0.58
 -13  -1  -1    2.57    0.52
 -13   1  -1    3.02    0.64
  13  -2  -1   -0.06    0.38
  12  -2  -1    2.27    0.47
 -12  -2   1    1.18    0.40
  12   2  -1    2.30    0.44
  12   2  -1    1.66    0.49
 -11  -2   1    2.82    0.47
  11  -2  -1    2.52    0.46
  11   2  -1    2.53    0.43
  11   2  -1    3.01    0.45
 -10  -2   1    0.04    0.28
  10  -2  -1    0.27    0.31
  10   2  -1   -0.22    0.29
  10   2  -1   -0.14    0.25
 -10   2   1   -0.37    0.21
   9  -2  -1    6.41    0.52
  -9   2   1    5.67    0.42
   9   2  -1    6.07    0.50
   9   2  -1    5.24    0.45
   8  -2  -1   35.45    1.10
  -8   2   1   43.37    4.45
   8   2  -1   35.63    1.05
  -8   2   1   38.24    4.62
   8   2  -1   36.06    1.03
  -8   2   1   37.44    0.97
   7  -2  -1    3.96    0.39
  -7   2   1    6.90    2.53
   7   2  -1    3.52    0.34
  -7   2   1    3.44    0.33
  -7   2   1    4.49    2.27
   7   2  -1    3.61    0.39
   6  -2  -1    5.25    0.38
   6   2  -1    5.44    0.32
  -6   2   1   10.04    2.87
  -6   2   1    4.78    0.32
   6   2  -1    4.41    0.36
  -6   2   1    5.39    2.51
   5  -2  -1    2.53    0.27
   5   2  -1    2.18    0.21
   5   2  -1    2.63    0.28
  -5   2   1    2.30    1.84
  -5   2   1    1.68    1.75
   4  -2  -1    2.03    0.23
   4   2  -1    4.08    1.17
   4   2  -1    3.25    1.10
  -4   2   1    5.58    1.93
   3  -2  -1   11.56    0.39
   3   2  -1   11.44    0.32
   3   2  -1   14.38    3.47
   3   2  -1    8.52    1.83
  -3   2   1   11.96    0.36
  -3   2   1   15.54    2.88
   3   2  -1   11.21    0.40
   2  -2  -1  981.71   26.33
  -2   2   1 1000.00   26.59
   2   2  -1  995.47   24.17
   2   2  -1  992.42   24.40
   1  -2  -1   18.05    3.04
   1  -2  -1   17.45    0.43
  -1   2   1   17.71    0.45
   1   2  -1   17.00    0.45
   1   2  -1   17.17    2.77
  -1   2   1   17.01    2.91
   0  -2  -1  331.56    6.04
   0  -2  -1  332.27   12.63
   0  -2   1  336.51   12.81
   0   2   1  350.93    6.09
   0   2   1  321.12   12.33
   0   2  -1  344.06    6.06
  -1  -2  -1    6.72    2.20
   1  -2   1    5.07    0.20
  -1  -2  -1    4.67    0.20
   1  -2   1    4.79    2.38
   1   2   1    5.13    0.26
  -1   2  -1    4.82    0.19
  -1   2  -1    5.40    2.21
  -2  -2  -1   25.33    0.60
  -2  -2  -1   24.68    3.25
   2  -2   1   26.29    0.64
  -2   2  -1   26.19    0.54
   2   2   1   27.60    0.66
  -2   2  -1   27.39    3.98
   2   2   1   27.87    3.27
   3  -2   1   45.47    5.18
  -3  -2  -1   43.67    4.23
   3  -2   1   45.22    1.01
  -3  -2  -1   42.32    1.02
  -3   2  -1   41.61    5.04
  -3   2  -1   45.93    0.87
   3   2   1   45.41    1.01
   3   2   1   45.84    4.19
   4  -2   1   31.93    0.81
  -4  -2  -1   26.64    3.37
  -4  -2  -1   31.19    0.76
  -4   2  -1   31.81    4.83
   4   2   1   29.69    0.75
  -4   2  -1   30.51    0.64
   4   2   1   29.73    3.52
   4   2   1   31.13    0.78
   5  -2   1    0.40    0.18
  -5  -2  -1   -0.25    1.23
   5   2   1    0.47    0.18
  -5   2  -1    1.18    1.43
  -6  -2  -1   -0.74    1.80
  -6  -2  -1   -0.08    0.17
   6  -2   1    0.04    0.22
   6   2   1    0.10    0.20
   6   2   1    0.06    0.20
  -6   2  -1    1.88    1.58
  -6   2  -1    0.31    1.75
   6   2   1    1.86    1.44
  -6   2  -1   -0.08    0.14
  -7  -2  -1    6.17    0.45
   7  -2   1    6.19    0.47
   7   2   1    5.66    0.44
   7   2   1    5.36    0.42
  -7   2  -1    7.44    3.22
  -7   2  -1    5.71    0.31
  -8  -2  -1   13.37    0.64
   8  -2   1   14.85    0.71
   8   2   1   15.36    0.67
  -8   2  -1   18.87    4.98
  -9  -2  -1    0.52    0.31
  -9   2  -1    0.80    0.20
  -9   2  -1    0.24    4.73
   9   2   1    1.07    0.31
   9   2   1    0.64    0.31
 -10  -2  -1    1.03    0.36
  10  -2   1    0.48    0.35
  10   2   1    0.89    0.34
  10   2   1    0.31    0.32
 -11  -2  -1   -0.17    0.34
  11  -2   1    1.22    0.44
  11   2   1    0.19    0.31
  12  -2   1    0.76    0.39
 -12  -2  -1   -0.04    0.35
 -13  -2  -1   -0.40    0.38
  13  -2   1    0.69    0.45
 -13   2  -1   -0.09    0.48
  13  -3  -1   -0.07    0.35
  13   3  -1   -0.43    0.53
 -12  -3   1    1.87    0.40
  12  -3  -1    1.68    0.49
  12   3  -1    2.40    0.45
 -11  -3   1    0.84    0.33
  11  -3  -1    0.78    0.40
  11   3  -1    1.47    0.47
 -10  -3   1    0.09    0.27
  10  -3  -1   -0.45    0.26
 -10   3   1   -0.13    0.22
  10   3  -1    0.23    0.34
  10   3  -1   -0.04    0.24
  -9  -3   1    1.71    0.32
   9  -3  -1    1.68    0.39
  -9   3   1    1.15    0.26
   9   3  -1    1.40    0.29
   9   3  -1    1.45    0.34
  -9   3   1    0.63    3.03
   8  -3  -1    0.92    0.33
  -8  -3   1    0.86    0.25
   8   3  -1    0.63    0.24
  -8   3   1    1.51    2.90
   8   3  -1    0.40    0.29
  -8   3   1    0.78    0.24
  -7  -3   1    3.71    0.34
   7  -3  -1    4.09    0.43
  -7   3   1    2.00    2.95
   7   3  -1    3.55    0.33
  -7   3   1    3.70    0.34
  -7   3   1    0.70    2.67
   7   3  -1    3.40    0.40
  -6  -3   1    4.12    0.30
   6  -3  -1    4.32    0.38
   6   3  -1    4.47    0.40
  -6   3   1   10.55    2.91
  -6   3   1    7.43    3.48
   6   3  -1    5.03    0.32
  -6   3   1    4.51    0.33
  -5  -3   1    8.56    0.35
   5  -3  -1    8.67    0.43
  -5   3   1   17.01    5.04
   5   3  -1    8.96    0.35
   5   3  -1   10.13    2.40
   5   3  -1   11.87    2.12
   5   3  -1    8.11    0.44
  -5   3   1    8.64    0.37
  -5   3   1    9.04    3.30
  -4  -3   1   13.76    0.40
   4  -3  -1   13.56    0.49
  -4   3   1   13.85    4.32
  -4   3   1   16.27    5.69
   4   3  -1   13.86    2.77
  -4   3   1   14.31    0.45
   4   3  -1   13.04    2.60
   4   3  -1   14.39    0.52
   3  -3  -1  115.27    2.24
  -3  -3   1  114.72    2.11
   3   3  -1  105.93    7.16
   3   3  -1  113.57    7.31
  -3   3   1  109.49    8.55
   3   3  -1  113.89    2.27
  -3   3   1  115.32    2.19
   2  -3  -1    5.46    2.82
   2  -3  -1    3.44    0.24
  -2  -3   1    3.53    0.15
  -2   3   1    2.24    2.37
   2   3  -1    5.37    2.15
   2   3  -1    3.67    0.27
   2   3  -1    4.27    1.93
  -2   3   1    3.43    0.25
   1  -3  -1   63.09    6.17
   1  -3  -1   72.58    1.43
  -1  -3   1   73.58    1.34
  -1   3   1   73.13    1.46
   1   3  -1   73.99    1.48
   1   3  -1   72.44    6.35
   1   3  -1   73.48    6.48
   0  -3   1    1.02    0.12
   0  -3  -1    1.88    1.73
   0  -3  -1    1.09    0.14
   0   3   1    1.61    1.53
   0   3  -1    1.52    1.68
   0   3  -1    1.26    0.17
   0   3   1    0.91    0.17
   0   3  -1    1.33    1.76
  -1  -3  -1   21.46    0.51
  -1  -3  -1   19.69    3.67
   1  -3   1   22.34    0.53
   1   3   1   21.62    3.65
  -1   3  -1   23.98    4.01
  -1   3  -1   23.01    4.04
  -1   3  -1   23.81    0.54
   1   3   1   21.28    0.66
  -2  -3  -1   20.69    3.61
   2  -3   1   19.71    0.53
  -2  -3  -1   19.23    0.49
  -2   3  -1   19.61    0.48
   2   3   1   19.42    0.58
   2   3   1   17.97    3.28
  -2   3  -1   18.27    3.84
  -3  -3  -1   78.05    1.52
   3  -3   1   69.89    1.56
  -3  -3  -1   71.89    6.39
   3   3   1   78.33    6.23
   3   3   1   80.52    1.62
  -3   3  -1   72.64    7.46
  -3   3  -1   72.66    1.44
  -3   3  -1   74.18    7.20
   4  -3   1    0.81    0.20
  -4  -3  -1    0.81    0.17
  -4   3  -1    0.70    0.12
   4   3   1    0.36    0.19
   4   3   1   -0.22    1.45
  -4   3  -1    1.51    2.03
  -4   3  -1   -1.21    1.25
  -5  -3  -1    1.31    1.92
  -5   3  -1   -0.12    1.94
   5   3   1    3.87    1.76
  -5   3  -1   -1.21    1.92
  -6  -3  -1    3.04    0.32
   6  -3   1    2.33    0.33
  -6   3  -1    2.58    0.22
   6   3   1    3.72    0.37
  -6   3  -1    5.95    2.70
  -6   3  -1    1.41    1.55
  -7  -3  -1   28.96    0.88
   7  -3   1   29.27    0.96
  -7   3  -1   26.01    4.78
  -7   3  -1   28.47    5.86
  -7   3  -1   28.29    0.68
   7   3   1   28.23    1.02
   8  -3   1   24.21    0.91
  -8  -3  -1   24.71    0.83
   8   3   1   23.75    0.84
  -8   3  -1   25.17    6.81
  -8   3  -1   23.40    0.60
   9  -3   1    0.31    0.32
  -9  -3  -1    0.48    0.29
   9   3   1    0.99    0.33
  -9   3  -1   -0.20    3.59
 -10  -3  -1    0.58    0.34
  10  -3   1    0.06    0.35
  10   3   1    0.13    0.30
  11  -3   1    1.61    0.46
 -11  -3  -1    2.20    0.43
  11   3   1    1.35    0.37
 -12  -3  -1    4.17    0.56
  12  -3   1    4.02    0.62
 -13  -3  -1    0.59    0.39
  13  -3   1    0.89    0.43
  13  -4  -1    0.38    0.42
  13   4  -1    1.57    0.49
 -12  -4   1    0.81    0.31
  12  -4  -1    0.78    0.42
  12   4  -1    1.12    0.45
  11  -4  -1    0.01    0.35
 -11  -4   1    0.68    0.31
  11   4  -1   -0.33    0.37
  10  -4  -1   -0.28    0.31
 -10  -4   1    0.32    0.26
 -10   4   1   -1.03    4.95
  10   4  -1    0.29    0.36
  -9  -4   1    2.67    0.34
   9  -4  -1    1.70    0.40
  -9   4   1    1.94    0.30
   9   4  -1    2.25    0.43
  -8  -4   1    2.03    0.28
   8  -4  -1    1.66    0.36
   8   4  -1    1.83    0.39
  -8   4   1   -0.93    2.87
  -8   4   1    2.34    0.30
   7  -4  -1    1.87    0.35
  -7  -4   1    2.19    0.29
  -7   4   1    2.49    0.30
   7   4  -1    1.80    0.37
  -7   4   1    4.69    3.59
  -7   4   1    6.49    3.40
  -6  -4   1   11.99    0.46
   6  -4  -1   11.90    0.57
   6   4  -1   12.22    0.60
   6   4  -1   18.75    2.85
  -6   4   1   12.25    0.49
  -6   4   1   14.42    4.88
   6   4  -1   12.36    3.15
  -6   4   1   15.03    4.73
  -5  -4   1    0.89    0.17
   5  -4  -1    0.85    0.25
   5   4  -1    0.18    0.22
  -5   4   1    0.71    0.21
  -5   4   1   -3.16    2.01
   5   4  -1    3.17    2.23
   5   4  -1   -0.06    1.54
   4  -4  -1   75.56    1.64
  -4  -4   1   75.98    1.48
  -4   4   1   72.08    8.04
  -4   4   1   68.38    8.28
   4   4  -1   78.03    1.70
  -4   4   1   76.69    1.57
   4   4  -1   73.06    6.67
   4   4  -1   71.72    6.80
  -3  -4   1   75.19    1.46
   3  -4  -1   75.31    1.61
   3   4  -1   77.18    7.17
   3   4  -1   77.03    1.67
  -3   4   1   74.66    8.03
   3   4  -1   74.00    7.05
  -3   4   1   79.62    1.59
   2  -4  -1   17.88    5.06
   2  -4  -1   13.49    0.44
  -2  -4   1   13.33    0.33
  -2   4   1   15.72    4.93
   2   4  -1   13.03    0.49
   2   4  -1   11.65    3.51
  -2   4   1   13.02    0.46
   1  -4  -1   26.98    0.66
   1  -4  -1   31.72    5.29
  -1  -4   1   26.52    0.57
   1   4  -1   26.67    0.72
   1   4  -1   26.36    4.63
   1   4  -1   20.91    4.27
  -1   4   1   24.39    4.75
  -1   4   1   26.37    0.71
   0  -4  -1    2.59    2.44
   0  -4   1    1.67    0.15
   0  -4  -1    1.51    0.18
   0   4   1    1.66    0.23
   0   4   1    2.56    2.25
   0   4  -1    1.46    0.22
   0   4  -1   -0.60    1.72
   0   4  -1    0.88    2.13
  -1  -4  -1    1.97    0.18
   1  -4   1    1.85    0.19
  -1  -4  -1    0.10    1.68
  -1   4  -1   -0.03    2.26
   1   4   1    1.45    1.83
  -1   4  -1    2.51    0.24
  -1   4  -1    1.03    2.32
   1   4   1    2.73    0.29
  -2  -4  -1  102.15    8.81
   2  -4   1  115.50    2.22
  -2  -4  -1  114.47    2.24
   2   4   1  119.09    2.32
  -2   4  -1  110.31    9.86
  -2   4  -1  112.76    2.18
  -2   4  -1  108.01    9.68
  -3  -4  -1    1.97    0.20
  -3  -4  -1    2.62    2.72
   3  -4   1    1.89    0.23
  -3   4  -1    0.27    1.99
   3   4   1    2.51    0.29
  -3   4  -1    1.98    0.21
   3   4   1    6.74    2.88
  -3   4  -1    1.58    2.44
  -4  -4  -1   -0.16    2.21
  -4  -4  -1    0.13    0.14
   4  -4   1   -0.20    0.16
  -4   4  -1   -0.18    2.11
  -4   4  -1    1.00    2.45
   4   4   1   -0.68    1.50
  -4   4  -1    0.31    0.14
   4   4   1    0.01    0.19
  -5  -4  -1   25.39    0.71
  -5  -4  -1   24.65    4.76
   5  -4   1   24.74    0.79
   5   4   1   24.10    0.80
  -5   4  -1   24.16    0.60
  -5   4  -1   25.78    5.09
  -5   4  -1   25.61    5.49
  -6  -4  -1   24.31    4.54
   6  -4   1   14.99    0.66
  -6  -4  -1   15.72    0.57
   6   4   1   14.10    0.66
   6   4   1   23.65    3.82
  -6   4  -1   14.13    5.13
  -6   4  -1   15.41    0.45
   7  -4   1    1.27    0.32
  -7  -4  -1    1.28    0.27
   7   4   1    3.97    2.71
  -7   4  -1    1.34    0.18
  -7   4  -1   -1.19    3.60
   7   4   1    1.39    0.33
   8  -4   1    0.71    0.31
  -8  -4  -1    0.53    0.24
  -8   4  -1    0.45    3.35
   8   4   1    1.33    0.34
   9  -4   1    2.75    0.44
  -9  -4  -1    3.01    0.39
  -9   4  -1    6.49    5.34
   9   4   1    3.06    0.45
  10  -4   1    0.14    0.35
 -10  -4  -1    0.27    0.29
  10   4   1    0.28    0.36
 -11  -4  -1    1.23    0.37
  11  -4   1    0.66    0.38
  11   4   1    0.44    0.38
 -12  -4  -1    1.71    0.43
  12  -4   1    2.11    0.51
  12   4   1    1.68    0.45
  13  -5  -1    1.08    0.46
  13   5  -1   -0.53    0.42
  12  -5  -1    1.42    0.50
 -12  -5   1    1.40    0.35
  12   5  -1    2.04    0.51
  11  -5  -1    0.17    0.36
 -11  -5   1   -0.17    0.26
  11   5  -1    0.02    0.37
  10  -5  -1    1.13    0.43
 -10  -5   1    1.19    0.30
  10   5  -1    1.93    0.47
  -9  -5   1    2.61    0.34
   9  -5  -1    2.55    0.47
   9   5  -1    3.05    0.48
  -9   5   1   17.75    7.05
  -9   5   1    2.58    0.32
  -8  -5   1    0.77    0.24
   8  -5  -1    0.69    0.33
  -8   5   1    1.44    3.25
  -8   5   1    1.00    0.26
   8   5  -1    0.44    0.33
   7  -5  -1    1.99    0.39
  -7  -5   1    1.30    0.23
  -7   5   1    1.17    0.26
   7   5  -1    0.84    2.48
   7   5  -1    1.04    0.34
   7   5  -1   -0.43    2.38
  -7   5   1   -2.04    3.42
  -6  -5   1    5.93    0.34
   6  -5  -1    5.77    0.46
  -6   5   1    5.49    0.41
   6   5  -1    5.64    0.49
   6   5  -1   13.64    3.94
  -6   5   1    4.12    3.67
  -6   5   1    8.02    3.89
   6   5  -1    8.40    3.54
  -5  -5   1   45.61    0.99
   5  -5  -1   45.02    1.17
  -5   5   1   43.87    1.08
   5   5  -1   43.16    5.57
   5   5  -1   45.14    1.22
   5   5  -1   37.64    5.65
  -5   5   1   43.09    7.77
  -5   5   1   39.47    7.37
   4  -5  -1    0.46    0.21
  -4  -5   1    0.13    0.12
  -4   5   1   -2.21    2.15
   4   5  -1    4.48    2.49
   4   5  -1   -0.07    0.21
   4   5  -1   -0.51    1.83
  -4   5   1    0.66    2.24
  -4   5   1    0.36    0.21
   3  -5  -1   24.50    0.72
  -3  -5   1   24.98    0.57
   3   5  -1   25.04    0.79
  -3   5   1   24.70    7.49
   3   5  -1   27.26    5.36
  -3   5   1   25.40    0.72
   3   5  -1   24.05    5.05
   2  -5  -1    5.78    0.32
  -2  -5   1    5.83    0.22
   2  -5  -1    8.90    3.03
   2   5  -1    5.63    0.37
   2   5  -1    2.08    2.11
   2   5  -1    7.62    3.34
  -2   5   1    5.68    0.36
  -2   5   1    2.56    2.91
  -1  -5   1   17.94    0.44
   1  -5  -1   17.45    0.51
   1  -5  -1   16.71    5.42
   1   5  -1   12.69    3.62
   1   5  -1   17.90    0.60
   1   5  -1   21.10    5.75
  -1   5   1   20.15    5.43
  -1   5   1   17.53    0.58
   0  -5  -1   16.29    0.48
   0  -5  -1   24.51    6.51
   0  -5   1   16.14    0.44
   0   5  -1   15.77    0.54
   0   5   1   15.53    0.57
   0   5  -1   20.42    6.65
   0   5  -1   18.15    5.83
   0   5   1   20.50    5.41
  -1  -5  -1    3.40    2.60
  -1   5  -1    0.89    2.32
   1   5   1   -1.99    1.69
  -1   5  -1   -1.76    3.20
  -2  -5  -1    9.02    0.34
   2  -5   1    9.11    0.38
  -2  -5  -1   11.99    4.47
  -2   5  -1    7.24    3.79
  -2   5  -1    9.37    0.39
   2   5   1    9.67    0.47
  -2   5  -1    7.21    3.57
   2   5   1   10.99    4.92
  -3  -5  -1    7.39    0.33
   3  -5   1    7.42    0.39
  -3  -5  -1   14.48    5.00
   3   5   1    7.28    0.46
  -3   5  -1    6.55    3.22
  -3   5  -1    8.58    0.37
  -3   5  -1    7.78    2.96
   3   5   1    6.87    3.61
  -4  -5  -1    6.86    3.90
   4  -5   1    7.24    0.43
  -4  -5  -1    8.00    0.37
  -4   5  -1   10.49    4.05
   4   5   1    8.69    0.74
   4   5   1    9.94    5.08
  -4   5  -1   11.80    5.59
  -5  -5  -1    6.24    0.37
   5  -5   1    7.32    0.47
  -5  -5  -1    6.56    3.99
   5   5   1    7.01    0.51
  -5   5  -1    7.50    0.39
   5   5   1    8.64    3.88
  -5   5  -1    4.77    3.09
  -5   5  -1    5.46    4.37
  -6  -5  -1    6.32    0.39
   6  -5   1    5.60    0.47
  -6   5  -1    6.20    0.31
  -6   5  -1   11.06    3.51
   6   5   1    5.99    3.34
   6   5   1    5.59    0.53
  -7  -5  -1   12.35    0.55
   7  -5   1   12.43    0.69
   7   5   1   14.57    4.37
  -7   5  -1   11.60    5.69
  -7   5  -1   11.53    0.38
   7   5   1   11.77    0.67
   8  -5   1    0.16    0.36
  -8  -5  -1   -0.16    0.23
   8   5   1   -2.79    3.77
   8   5   1    0.26    0.31
  -8   5  -1    5.14    4.22
   9  -5   1   -0.15    0.34
  -9  -5  -1    0.59    0.28
   9   5   1    0.67    0.39
  10  -5   1    1.87    0.49
 -10  -5  -1    2.70    0.42
  10   5   1    2.81    0.48
  11  -5   1   -0.06    0.43
 -11  -5  -1   -0.12    0.29
  11   5   1    0.11    0.38
  12  -5   1    1.48    0.51
 -12  -5  -1    1.33    0.41
  12   5   1    1.78    0.46
  12  -6  -1   -0.33    0.36
 -11  -6   1    1.10    0.29
  11   6  -1    0.63    0.42
 -10  -6   1    0.06    0.22
  10  -6  -1   -0.10    0.37
  10   6  -1    0.89    0.46
  -9  -6   1    0.63    0.24
   9  -6  -1    0.56    0.38
   9   6  -1    0.74    0.41
  -8  -6   1    9.02    0.46
   8  -6  -1    8.91    0.62
  -8   6   1    7.19    0.46
   8   6  -1    8.21    0.66
   7  -6  -1    0.81    0.35
  -7  -6   1    0.89    0.20
   7   6  -1    0.82    0.36
  -7   6   1    5.53    3.92
   7   6  -1    1.99    3.82
  -7   6   1    0.91    0.26
   6  -6  -1    8.73    0.55
  -6  -6   1    8.89    0.39
   6   6  -1   10.90    5.00
  -6   6   1    8.86    0.49
  -6   6   1    8.58    6.03
   6   6  -1   14.58    4.01
   6   6  -1    8.61    0.60
  -6   6   1    6.48    4.32
   5  -6  -1   15.86    0.66
  -5  -6   1   15.26    0.47
  -5   6   1   10.90    4.95
  -5   6   1   14.42    0.59
  -5   6   1   14.18    6.39
   5   6  -1   14.43    0.72
   5   6  -1   18.27    5.63
  -4  -6   1   27.04    0.70
   4  -6  -1   26.54    0.85
   4   6  -1   33.74    7.92
  -4   6   1   23.39    6.71
  -4   6   1   27.93    0.82
   4   6  -1   30.89    7.19
  -4   6   1   29.10    8.06
   4   6  -1   25.77    0.91
  -3  -6   1    6.38    0.26
   3  -6  -1    6.05    0.40
  -3   6   1    6.73    0.43
  -3   6   1    4.89    4.13
  -3   6   1    2.79    3.20
   3   6  -1    5.59    0.45
   3   6  -1    3.02    2.97
   3   6  -1    5.92    2.58
  -2  -6   1   33.62    0.74
   2  -6  -1   33.73    0.88
  -2   6   1   33.65    7.14
   2   6  -1   33.62    0.99
   2   6  -1   40.37    9.16
   2   6  -1   37.76    6.91
  -2   6   1   33.15    0.94
   1  -6  -1    1.80    3.88
  -1  -6   1    2.84    0.20
   1  -6  -1    3.22    0.28
   1   6  -1   -0.85    2.37
  -1   6   1    2.52    0.32
  -1   6   1    4.15    2.87
   1   6  -1    8.63    3.88
   1   6  -1    3.27    0.34
   0  -6   1    0.63    0.14
   0  -6  -1    0.74    0.18
   0  -6  -1    1.41    2.61
   0   6   1   -1.11    2.83
   0   6  -1    6.87    3.68
   0   6   1    0.50    0.25
   0   6  -1    0.27    0.22
   0   6  -1   -1.68    2.67
   1  -6   1    0.10    0.15
  -1  -6  -1    0.12    0.14
  -1  -6  -1   -3.20    2.27
   1   6   1    2.67    3.30
   1   6   1    0.17    0.22
  -1   6  -1   -0.04    0.20
  -1   6  -1   -4.09    3.78
  -1   6  -1   -0.94    2.25
   2  -6   1    1.97    0.25
  -2  -6  -1    1.90    0.22
  -2  -6  -1   -0.50    2.47
  -2   6  -1    2.36    0.30
   2   6   1    2.09    2.71
  -2   6  -1    5.97    3.56
  -2   6  -1    4.22    3.57
   2   6   1    2.22    0.40
  -3  -6  -1    1.63    3.54
  -3  -6  -1    1.75    0.22
   3  -6   1    2.46    0.29
  -3   6  -1    3.12    3.25
  -3   6  -1    0.78    2.87
   3   6   1    1.68    0.34
  -3   6  -1    2.32    0.29
  -4  -6  -1   23.02    0.66
   4  -6   1   22.15    0.75
   4   6   1   25.89    6.77
  -4   6  -1   37.81    9.65
   4   6   1   22.52    0.84
  -4   6  -1   22.89    0.68
  -4   6  -1   12.88    5.04
  -5   6  -1   -0.68    3.42
   5   6   1    4.65    2.76
  -6  -6  -1    0.25    0.20
   6  -6   1    0.20    0.27
  -6   6  -1    0.56    3.92
   6   6   1    0.49    0.33
   6   6   1    2.45    3.93
  -6   6  -1    0.52    0.19
   7  -6   1    0.55    0.32
  -7  -6  -1    0.31    0.23
  -7   6  -1    1.01    0.27
  -7   6  -1    6.71    4.60
   7   6   1   -5.82    3.79
   7   6   1   -0.20    0.33
   8  -6   1    0.82    0.38
  -8  -6  -1    0.83    0.27
   8   6   1    0.94    0.42
   8   6   1   -4.55    4.74
  -9  -6  -1    3.98    0.44
   9  -6   1    4.25    0.57
   9   6   1    3.86    0.57
  10  -6   1    0.49    0.42
 -10  -6  -1    0.32    0.29
  10   6   1    0.15    0.35
  11  -6   1    0.22    0.39
 -11  -6  -1   -0.36    0.29
  11   6   1    0.43    0.38
  12  -6   1    4.56    0.65
  12   6   1    3.36    0.62
  12  -7  -1    1.22    0.49
  12   7  -1    1.35    0.53
  11  -7  -1    0.75    0.42
  11   7  -1    0.92    0.52
  10  -7  -1    2.70    0.53
  10   7  -1    2.88    0.59
  -9  -7   1   -0.06    0.23
   9  -7  -1    0.55    0.39
   9   7  -1    0.03    0.41
   8  -7  -1    0.27    0.36
   8   7  -1    0.33    0.38
  -8   7   1    0.61    0.26
   8   7  -1    1.19    7.04
   7  -7  -1    1.35    0.37
  -7  -7   1    0.81    0.21
  -7   7   1    0.20    4.92
   7   7  -1   -2.82    4.46
   7   7  -1    0.71    0.38
  -7   7   1    1.37    0.29
   6  -7  -1    3.44    0.45
  -6  -7   1    2.31    0.24
  -6   7   1    2.12    0.35
   6   7  -1    3.39    0.50
  -6   7   1   10.28    4.31
  -5  -7   1    2.87    0.26
   5  -7  -1    2.63    0.38
   5   7  -1    1.08    2.96
  -5   7   1    2.89    5.75
  -5   7   1    2.91    0.37
  -5   7   1    8.72    4.28
   5   7  -1    6.37    4.90
   5   7  -1    2.33    0.43
   4  -7  -1    0.84    0.28
  -4   7   1   -2.50    5.19
  -4   7   1    0.73    0.27
  -4   7   1    3.49    3.50
   4   7  -1    0.98    0.35
   4   7  -1   -0.03    3.46
   4   7  -1    0.89    3.33
  -3  -7   1    2.91    0.22
   3  -7  -1    2.98    0.39
   3   7  -1   -1.85    3.37
   3   7  -1    4.18    0.46
  -3   7   1    9.71    2.89
  -3   7   1    7.82    4.64
  -3   7   1    3.11    0.38
  -2  -7   1    0.67    0.18
   2  -7  -1    0.54    0.22
   2   7  -1    0.56    3.66
  -2   7   1    3.20    3.76
  -2   7   1    0.69    0.29
   2   7  -1   -0.86    3.96
   2   7  -1    0.67    0.29
   1  -7  -1    2.36    0.28
  -1  -7   1    2.30    0.22
   1   7  -1    5.30    3.82
   1   7  -1    1.97    0.36
   1   7  -1    2.94    3.86
  -1   7   1    1.77    0.41
  -1   7   1    1.53    4.34
   0  -7  -1   17.55    6.88
   0  -7  -1    9.65    0.41
   0  -7   1    9.66    0.39
   0   7  -1   10.99    4.30
   0   7  -1   12.28    6.07
   0   7  -1    9.83    0.53
   0   7   1    4.68    3.75
   0   7   1    9.53    0.56
  -1  -7  -1    0.85    0.21
  -1  -7  -1    8.47    4.59
   1  -7   1    0.91    0.20
  -1   7  -1    7.95    6.24
   1   7   1    0.72    0.31
  -1   7  -1    0.85    0.28
  -1   7  -1   -2.39    4.45
   1   7   1    1.13    4.01
  -2  -7  -1   23.51    6.58
   2  -7   1   24.30    0.73
  -2  -7  -1   24.40    0.69
   2   7   1   32.29    8.22
  -2   7  -1   33.83    9.41
  -2   7  -1   24.57    0.80
  -2   7  -1   37.48    9.84
   2   7   1   24.65    0.90
  -3  -7  -1    1.14    3.56
  -3   7  -1   -3.66    4.34
  -3   7  -1    1.52    0.28
   3   7   1    1.62    0.36
  -3   7  -1    2.07    4.31
   4  -7   1    0.62    0.26
  -4  -7  -1    0.25    0.18
  -4   7  -1    4.66    3.78
  -4   7  -1    0.53    0.24
  -4   7  -1   -0.60    3.72
   4   7   1    0.21    0.32
   4   7   1    1.80    3.99
   5  -7   1   17.84    0.75
  -5  -7  -1   17.76    0.60
  -5   7  -1   11.71    7.19
  -5   7  -1   18.57    0.62
  -5   7  -1   12.44    4.41
   5   7   1   16.48    6.33
   5   7   1   17.66    0.83
   6  -7   1    4.43    0.47
  -6   7  -1    4.37    0.34
  -6   7  -1   -0.39    4.60
   6   7   1    7.97    5.57
   6   7   1    4.62    0.56
  -7  -7  -1    3.52    0.38
   7  -7   1    2.79    0.47
   7   7   1    4.72    6.88
  -8  -7  -1    2.64    0.33
   8  -7   1    1.31    0.43
   8   7   1    1.47    0.49
   9  -7   1    2.87    0.51
  -9  -7  -1    3.09    0.39
   9   7   1    2.53    0.56
 -10  -7  -1    1.16    0.34
  10   7   1   -0.15    0.42
  11  -7   1    0.41    0.40
  11  -8  -1    1.23    0.50
  11   8  -1    1.03    0.54
  10  -8  -1    0.73    0.48
  10   8  -1   -0.31    0.41
   9  -8  -1    1.01    0.42
   9   8  -1   -0.13    0.42
   8  -8  -1    3.09    0.52
  -8   8   1    4.49    0.48
   8   8  -1    3.49    0.61
   7  -8  -1    2.73    0.48
  -7  -8   1    2.99    0.29
   7   8  -1    2.90    0.52
   7   8  -1    9.71    6.27
  -7   8   1    3.67    0.41
  -6  -8   1   10.67    0.42
   6  -8  -1   11.04    0.66
  -6   8   1   20.31    7.18
   6   8  -1   23.58    7.83
  -6   8   1   11.58    0.60
   5  -8  -1    5.03    0.49
  -5  -8   1    3.70    0.27
   5   8  -1    3.48    0.53
  -5   8   1    4.05    0.44
   5   8  -1    4.86    5.36
  -5   8   1    6.85    5.27
  -4  -8   1   26.16    0.65
   4  -8  -1   25.72    0.88
  -4   8   1   11.64    8.26
   4   8  -1   11.87    8.23
  -4   8   1   25.56    0.90
   4   8  -1   35.05    8.61
  -4   8   1   24.27   10.15
   4   8  -1   26.25    1.01
   3   8  -1   -1.26    3.84
  -3   8   1    5.62    5.99
  -3   8   1   12.32    5.30
   2  -8  -1    5.67    0.47
  -2  -8   1    5.79    0.30
  -2   8   1    5.93    5.61
   2   8  -1    7.70    5.33
   2   8  -1    5.39    0.53
   2   8  -1    9.09    4.94
  -2   8   1   14.93    6.78
  -2   8   1    5.93    0.55
  -1   8   1   -1.26    3.67
   1   8  -1   -4.96    4.29
  -1   8   1    4.52    5.90
   1   8  -1   -1.04    4.27
  -1   8   1    1.74    0.40
   0  -8  -1    9.87    0.46
   0  -8   1    9.69    0.41
   0   8  -1    9.13    0.58
   0   8  -1   11.62    6.29
   0   8  -1    5.57    5.62
   0   8   1   10.48    0.65
   0   8   1   12.36    6.76
  -1  -8  -1    0.20    0.18
   1  -8   1    0.32    0.19
  -1   8  -1    0.17    0.30
   1   8   1    0.27    0.33
   1   8   1   -1.00    5.13
  -1   8  -1   -1.31    4.04
  -1   8  -1    9.03    7.42
   2  -8   1   20.86    0.70
  -2  -8  -1   21.45    0.65
  -2   8  -1   22.43    0.92
   2   8   1   21.57    0.90
  -2   8  -1   24.45    8.06
  -3  -8  -1    0.31    0.18
   3  -8   1    0.09    0.22
  -3   8  -1    0.29    0.28
  -3   8  -1    1.91    4.48
   3   8   1    0.04    0.31
  -3   8  -1   -1.97    4.68
   3   8   1   -5.57    4.16
   4  -8   1    2.55    0.37
  -4  -8  -1    2.24    0.27
  -4   8  -1    2.63    0.34
  -4   8  -1    3.45    6.82
  -4   8  -1    4.93    7.45
   4   8   1   13.67    5.16
   4   8   1    2.29    0.44
  -5   8  -1    1.26    5.91
   6  -8   1    4.69    0.51
  -6  -8  -1    5.37    0.40
   6   8   1   -0.62    7.65
   6   8   1    4.53    0.61
  -6   8  -1    5.01    0.38
  -7  -8  -1    0.94    0.28
   7  -8   1    0.77    0.40
   7   8   1    1.06    0.45
  -8  -8  -1    0.75    0.26
   8  -8   1    0.60    0.39
   8   8   1    0.91    0.46
  -9  -8  -1   -0.04    0.25
   9  -8   1    0.09    0.36
   9   8   1    0.16    0.47
  10  -8   1   -0.41    0.34
  11  -8   1    3.15    0.56
  11   8   1    2.38    0.60
  11  -9  -1    0.57    0.39
  11   9  -1    0.54    0.51
  10  -9  -1    2.25    0.54
  10   9  -1    3.25    0.68
   9  -9  -1    0.73    0.43
   9   9  -1    1.82    0.53
   8  -9  -1    1.12    0.40
   8   9  -1    0.70    0.46
   7  -9  -1    2.14    0.46
  -7   9   1    2.18    0.37
   7   9  -1    1.70    0.47
   6  -9  -1   -0.04    0.32
  -6   9   1    1.29    0.35
   6   9  -1    0.49    0.41
   5  -9  -1    1.06    0.34
   5   9  -1    1.17    0.43
  -5   9   1    1.52    5.84
  -5   9   1    1.09    0.34
   5   9  -1   12.68   13.09
  -4   9   1   10.37    6.05
   4   9  -1   15.29    6.97
  -4   9   1   31.38    9.05
   3  -9  -1    0.80    0.27
  -3  -9   1    0.62    0.15
  -3   9   1    7.29    6.48
   3   9  -1    0.85    0.39
  -3   9   1    1.75    5.36
  -3   9   1    0.48    0.34
   3   9  -1   -6.08    6.20
   2  -9  -1    0.16    0.23
  -2  -9   1    0.29    0.17
  -2   9   1    8.32    6.27
   2   9  -1    0.67    0.37
  -2   9   1   -0.05    0.36
   2   9  -1   -0.53    6.61
   2   9  -1   -1.46    5.28
  -2   9   1    1.70    5.40
   1  -9  -1    4.54    0.38
  -1  -9   1    4.24    0.30
  -1   9   1    4.70    0.54
   1   9  -1    4.16    0.52
  -1   9   1   15.01    7.13
  -1   9   1    4.69    4.89
   1   9  -1    2.13    6.18
   1   9  -1    1.19    7.38
   0  -9  -1    0.29    0.21
   0  -9   1    0.19    0.18
   0   9   1    6.87    5.90
   0   9  -1   -6.67    7.10
   0   9   1   -2.61    5.97
   0   9  -1   -0.22    0.30
   0   9  -1    3.20    4.96
   0   9   1   -0.50    0.30
   1  -9   1    7.98    0.41
  -1  -9  -1    7.27    0.40
  -1   9  -1   10.96    5.35
   1   9   1    7.39    0.62
   1   9   1    6.12    6.69
  -1   9  -1   12.90    6.72
  -1   9  -1    7.21    0.58
   1   9   1    5.50    6.30
  -2  -9  -1    1.61    0.26
   2  -9   1    1.94    0.31
  -2   9  -1   -8.92    7.83
   2   9   1    6.70    7.43
   2   9   1   -0.67    6.57
   2   9   1    1.35    0.43
  -2   9  -1    1.96    0.38
  -2   9  -1   13.28    7.75
  -3  -9  -1    1.40    0.24
   3  -9   1    0.46    0.27
   3   9   1    5.72    8.42
  -3   9  -1   10.12    6.85
   3   9   1    1.87    0.46
  -3   9  -1    0.68    0.31
   4  -9   1    5.20    0.50
  -4  -9  -1    3.85    0.35
   4   9   1   -0.28    6.55
  -4   9  -1    4.87    0.47
   4   9   1    5.10    0.84
  -5  -9  -1    3.18    0.35
   5  -9   1    2.98    0.43
   5   9   1    3.56    0.57
  -5   9  -1    3.66    0.40
   6  -9   1    0.88    0.36
  -6  -9  -1    0.95    0.27
   6   9   1    0.24    0.42
  -6   9  -1    0.94    0.32
  -7  -9  -1    2.24    0.34
   7  -9   1    2.19    0.47
   7   9   1    2.18    0.54
   8  -9   1    1.54    0.47
   8   9   1    0.31    0.43
   9  -9   1    0.17    0.39
  10  -9   1    1.08    0.43
  10   9   1    0.97    0.53
  10 -10  -1    1.09    0.47
  10  10  -1    1.31    0.56
   9 -10  -1    0.14    0.43
   9  10  -1    0.93    0.56
   8 -10  -1    1.70    0.45
   8  10  -1    1.25    0.69
   7 -10  -1    2.04    0.45
  -7  10   1    3.00    0.41
   7  10  -1    2.55    0.59
   6 -10  -1   -0.03    0.36
  -6  10   1    0.63    0.34
   6  10  -1    0.03    0.42
   5 -10  -1   -0.26    0.29
  -5  10   1   -0.03    0.33
   5  10  -1    0.16    0.44
   4 -10  -1    1.78    0.38
   4  10  -1    0.79    0.44
  -4  10   1    1.00    0.38
  -3  10   1    0.63    0.36
   3  10  -1    0.89    0.43
  -3  10   1   -8.63    6.71
   2 -10  -1    0.81    0.27
  -2  10   1    0.54    0.39
  -2  10   1    1.86    9.43
   1 -10  -1    1.20    0.29
  -1 -10   1    0.80    0.20
  -1  10   1    0.45    6.10
   1  10  -1   22.08   11.22
   1  10  -1    0.82    0.39
   1  10  -1    8.88    7.90
  -1  10   1    0.47    0.38
  -1  10   1    2.07    9.23
   0 -10  -1   -0.11    0.21
   0 -10   1    0.19    0.17
   0  10   1    4.50    8.19
   0  10  -1   -0.01    0.36
   0  10  -1   -8.08    6.50
   0  10   1   -3.41    5.75
   0  10   1   -0.30    0.35
   0  10  -1   -4.50    7.59
  -1 -10  -1    0.63    0.28
   1 -10   1    0.25    0.22
   1  10   1    0.45    0.44
  -1  10  -1   -0.78    8.73
  -1  10  -1    7.13    6.57
  -1  10  -1    0.97    0.38
   1  10   1   -0.71    7.87
  -2 -10  -1   11.89    0.51
   2 -10   1   10.57    0.54
  -2  10  -1   15.78   13.45
  -2  10  -1   11.77    0.71
   2  10   1   11.17    0.80
  -2  10  -1    9.16    8.46
   2  10   1   -7.89    8.68
   3 -10   1    4.14    0.44
  -3 -10  -1    3.68    0.34
  -3  10  -1   -7.47    6.19
  -3  10  -1    3.78   10.64
   3  10   1    2.68    0.54
  -3  10  -1    3.30    0.46
  -4 -10  -1    0.34    0.23
   4 -10   1    0.41    0.31
   4  10   1   -0.02    0.39
  -4  10  -1    0.69    0.33
   5 -10   1    0.41    0.31
   5  10   1    0.09    0.45
  -5  10  -1    0.48    0.29
   6 -10   1    7.88    0.63
   6  10   1    7.09    0.81
   7 -10   1   -0.54    0.31
   7  10   1   -0.65    0.41
   8  10   1    0.35    0.48
   9 -10   1    1.77    0.50
   9  10   1    1.73    0.59
   9 -11  -1    1.75    0.50
   9  11  -1    1.71    0.60
   8 -11  -1    0.06    0.37
   8  11  -1    0.03    0.47
   7 -11  -1    0.31    0.38
   7  11  -1    0.72    0.47
   6 -11  -1    3.54    0.52
   6  11  -1    3.17    0.64
   5 -11  -1    4.23    0.54
   5  11  -1    3.78    0.68
   4 -11  -1    5.77    0.58
   4  11  -1    7.47    0.81
   3 -11  -1    0.44    0.31
  -3  11   1    0.62    0.44
   3  11  -1    0.44    0.43
  -2  11   1    3.45   10.32
  -2  11   1   17.31    9.38
   1 -11  -1    6.92    0.49
  -1 -11   1    6.85    0.42
  -1  11   1   -7.48    7.49
  -1  11   1   13.41   11.29
   1  11  -1    7.35    0.75
  -1  11   1    7.65    0.75
   0 -11   1    1.36    0.38
   0 -11  -1    1.35    0.30
   0  11  -1    0.79    0.43
   0  11   1    0.90    0.47
   1 -11   1    0.18    0.23
  -1 -11  -1    0.24    0.22
   1  11   1    0.21    0.41
  -1  11  -1    1.92   11.91
  -1  11  -1   -5.53   16.49
  -2 -11  -1    3.62    0.36
   2 -11   1    4.59    0.43
  -2  11  -1   -5.68   12.05
  -2  11  -1    4.22    0.56
   2  11   1    2.93    0.60
   3 -11   1    0.52    0.30
  -3  11  -1    0.14    0.36
   3  11   1   -0.12    0.41
   4 -11   1    1.79    0.36
   4  11   1    1.54    0.49
  -4  11  -1    0.93    0.36
   5 -11   1    1.60    0.38
  -5  11  -1    1.92    0.34
   5  11   1    0.08    0.48
   6 -11   1    2.01    0.41
   6  11   1    1.74    0.63
   7 -11   1    1.48    0.43
   7  11   1    1.52    0.58
   8 -11   1    0.56    0.39
   8  11   1   -0.01    0.46
   8 -12  -1    3.63    0.59
   8  12  -1    2.66    0.70
   7 -12  -1    0.05    0.36
   7  12  -1    0.03    0.49
   6 -12  -1    3.34    0.54
  -6  12   1    2.95    0.52
   6  12  -1    1.33    0.59
   5 -12  -1    0.84    0.37
  -5  12   1    0.71    0.43
   5  12  -1   -0.67    0.72
   4 -12  -1    1.97    0.42
   4  12  -1    3.10    0.65
  -4  12   1    2.32    0.53
   3 -12  -1    0.55    0.32
  -3  12   1    0.73    0.44
   3  12  -1    0.29    0.42
   2 -12  -1    2.50    0.38
   2  12  -1    1.37    0.50
  -2  12   1    2.05    0.56
   1 -12  -1    1.36    0.32
   1  12  -1    0.90    0.49
  -1  12   1    2.21    0.59
   0 -12  -1    8.94    0.51
   0  12  -1    8.17    0.74
   0  12   1    7.06    0.76
   1 -12   1    1.90    0.31
   1  12   1    0.90    0.52
  -1  12  -1    1.60    0.48
   2 -12   1    1.26    0.32
  -2  12  -1    0.02    0.42
   2  12   1    0.28    0.46
   3 -12   1    1.69    0.39
   3  12   1    1.93    0.59
  -3  12  -1    2.42    0.46
   4 -12   1    0.32    0.34
  -4  12  -1    1.32    0.39
   4  12   1    1.12    0.60
   5 -12   1    0.17    0.34
   5  12   1    0.30    0.47
   6 -12   1    0.62    0.39
   6  12   1    1.59    0.60
   7 -12   1    0.54    0.36
   7  12   1    0.62    0.54
   6 -13  -1    0.01    0.35
   6  13  -1   -0.23    0.48
   5 -13  -1    1.10    0.43
  -5  13   1    0.78    0.41
   5  13  -1    0.66    0.54
   4 -13  -1    2.74    0.48
   4  13  -1    1.00    0.52
  -4  13   1    1.82    0.48
   3 -13  -1    0.49    0.35
  -3  13   1    0.62    0.48
   3  13  -1    0.48    0.51
   2 -13  -1    0.63    0.31
  -2  13   1    1.19    0.47
   2  13  -1    0.80    0.65
  -1  13   1    1.56    0.52
   1  13  -1    0.09    0.51
   0  13   1    0.06    0.47
   0  13  -1    0.32    0.46
  -1  13  -1    1.61    0.51
   1  13   1    0.76    0.72
   2  13   1    1.11    0.57
  -2  13  -1    2.12    0.52
   3  13   1    3.13    0.69
  -3  13  -1    3.55    0.60
   4 -13   1    0.84    0.35
   4  13   1    1.64    0.62
   5 -13   1    0.67    0.34
   5  13   1    0.19    0.51
   6  13   1    2.11    0.64
   4  14  -1    0.61    0.48
  -4  14   1    2.10    0.48
   3  14  -1    0.20    0.50
  -3  14   1    0.30    0.45
   2  14  -1    1.93    0.60
  -2  14   1    1.15    0.55
  -1  14   1    1.17    0.51
   1  14  -1   -0.09    0.46
   0  14  -1    2.57    0.56
   0  14   1    1.14    0.54
   1  14   1    0.15    0.54
  -1  14  -1    0.56    0.46
  -2  14  -1    0.74    0.45
   2  14   1    0.03    0.46
  -3  14  -1    0.65    0.44
   3  14   1    0.30    0.47
 -14   0   2    0.50    0.45
  14   0  -2    0.25    0.38
  13   0  -2    0.25    0.39
  12   0  -2   -0.01    0.36
 -12   0   2    0.63    0.33
  11   0  -2   -0.20    0.28
 -11   0   2    0.92    0.32
  10   0  -2   37.70    1.17
 -10   0   2   39.42    1.14
  10   0  -2   37.73    1.12
   9   0  -2   -0.02    0.25
   9   0  -2    0.38    0.28
   8   0  -2    9.89    0.55
   8   0  -2   11.31    0.57
   7   0  -2    0.02    0.20
   7   0  -2    0.50    0.23
   6   0  -2    0.95    0.21
   6   0  -2    0.12    0.16
   5   0  -2    0.63    0.17
   5   0  -2    0.07    0.14
   4   0  -2   69.60    1.43
   4   0  -2   70.85    1.52
  -3   0   2    0.61    0.69
   3   0  -2    0.60    0.61
   2   0  -2  639.19   15.67
  -2   0   2  642.74   15.74
   1   0  -2    4.77    1.66
   0   0   2    2.06    1.42
   0   0  -2    2.42    0.16
   0   0  -2    3.82    1.72
   0   0   2    3.01    0.16
  -1   0  -2    0.01    0.10
   1   0   2    0.02    0.10
   1   0   2    0.01    0.08
  -1   0  -2   -0.61    1.01
   2   0   2  113.89    2.06
   2   0   2  115.21    2.15
  -2   0  -2  104.48    6.34
   2   0   2  113.55    6.77
   3   0   2    7.41    2.57
   4   0   2   17.22    0.54
   4   0   2   18.06    3.38
   4   0   2   16.75    0.43
  -4   0  -2   14.66    2.99
   5   0   2    0.50    0.19
   5   0   2    0.86    1.63
  -5   0  -2    2.14    1.46
  -6   0  -2   31.64    4.12
   6   0   2   28.50    0.80
   6   0   2   31.43    0.91
   6   0   2   33.47    4.02
   7   0   2    0.18    0.19
   7   0   2   -1.06    1.89
  -7   0  -2   -0.11    1.88
   7   0   2    0.28    0.25
   8   0   2   29.35    0.78
   8   0   2   28.38    0.97
  -8   0  -2   23.03    3.83
  -9   0  -2    0.07    0.17
   9   0   2   -0.17    0.21
  10   0   2    1.04    0.39
 -10   0  -2    0.19    0.35
  11   0   2    0.75    0.33
 -11   0  -2    0.05    0.37
  12   0   2    0.12    0.38
 -12   0  -2    0.99    0.46
 -13   0  -2    0.09    0.43
 -14  -1   2    0.62    0.42
  14  -1  -2    0.57    0.39
  14   1  -2    0.23    0.39
  13  -1  -2    0.29    0.48
 -13  -1   2    1.02    0.41
  13   1  -2    1.12    0.40
  12  -1  -2    1.50    0.41
 -12  -1   2    1.48    0.38
 -12   1   2    0.82    0.40
  12   1  -2    1.50    0.38
  12   1  -2    1.38    0.37
  11  -1  -2    0.17    0.31
  11   1  -2    0.43    0.33
  11   1  -2   -0.05    0.28
 -11   1   2    0.07    0.29
  10  -1  -2    0.22    0.31
  10   1  -2    0.20    0.26
  10   1  -2    0.42    0.32
 -10   1   2    0.39    0.30
   9  -1  -2    0.08    0.26
  -9   1   2    0.20    0.29
   9   1  -2   -0.06    0.26
   9   1  -2   -0.01    0.23
   8  -1  -2    9.38    0.54
   8  -1  -2    9.12    0.50
   8   1  -2    8.84    0.49
  -8   1   2    9.28    0.51
   8   1  -2    8.93    0.62
   7  -1  -2    2.43    0.29
   7  -1  -2    2.00    0.30
   7   1  -2    2.39    0.29
  -7   1   2    2.35    0.30
   7   1  -2    2.23    0.32
   6  -1  -2   21.38    0.64
   6  -1  -2   21.82    0.69
  -6   1   2   20.71    2.76
  -6   1   2   21.66    0.64
   6   1  -2   21.90    0.67
   6   1  -2   22.48    0.64
  -6   1   2   19.08    2.54
   5  -1  -2   56.91    1.26
   5  -1  -2   57.18    1.23
   5   1  -2   57.16    1.27
  -5   1   2   54.83    4.13
   5   1  -2   57.72    1.22
  -5   1   2   55.81    1.23
  -5   1   2   57.52    4.31
   4  -1  -2    2.80    0.25
   4  -1  -2    2.69    0.29
   4  -1  -2    1.67    1.43
  -4   1   2    0.95    1.07
   4   1  -2    2.34    0.20
   4   1  -2    2.67    0.26
  -4   1   2    2.24    0.27
  -3  -1   2  224.06    7.18
   3  -1  -2  227.72    4.11
   3  -1  -2  232.41    9.03
   3   1  -2  205.09    6.75
   3   1  -2  224.48    4.12
  -3   1   2  221.92    4.09
  -3   1   2  219.66    8.86
   3   1  -2  225.21    4.05
  -2  -1   2   -0.08    0.76
   2  -1  -2    0.04    1.00
   2  -1  -2    0.17    0.12
   2   1  -2   -0.01    0.07
  -2   1   2    0.29    0.81
   2   1  -2    1.39    0.96
  -1  -1   2  317.07   11.74
   1  -1  -2  318.23   11.25
   1  -1  -2  321.87    5.76
   1   1  -2  315.07    5.71
   1   1  -2  328.02   11.00
  -1   1   2  317.76   11.46
  -1   1   2  320.26    5.78
   1   1  -2  326.53    5.77
   0  -1  -2   22.29    0.51
   0  -1   2   22.68    0.48
   0  -1   2   23.04    3.32
   0  -1  -2   23.31    3.17
   0   1   2   24.73    3.15
   0   1  -2   22.28    3.21
   0   1   2   22.64    0.53
   0   1  -2   22.47    0.48
   0   1  -2   22.85    0.48
   1  -1   2  343.83   12.96
  -1  -1  -2  338.32   12.22
   1  -1   2  342.27    6.19
  -1  -1  -2  338.77    6.20
   1   1   2  358.05    6.19
  -1   1  -2  340.24   12.77
  -2  -1  -2    1.37    1.21
   2  -1   2    3.07    1.78
  -2  -1  -2    3.36    0.22
   2  -1   2    3.65    0.23
   2   1   2    2.89    0.20
  -2   1  -2    2.86    1.59
   2   1   2    2.58    1.53
   3  -1   2   45.64    5.02
  -3  -1  -2   49.17    6.26
  -3  -1  -2   45.12    1.02
   3  -1   2   44.51    1.04
   3   1   2   47.64    4.67
  -3   1  -2   41.48    4.75
   3   1   2   49.82    0.99
   3   1   2   47.78    1.04
   4  -1   2   51.64    5.42
  -4  -1  -2   51.92    1.18
   4  -1   2   50.75    1.19
   4  -1   2   53.19    1.01
  -4  -1  -2   48.46    4.80
  -4   1  -2   50.74    5.39
   4   1   2   54.43    5.05
   4   1   2   53.38    1.12
   4   1   2   53.64    1.19
   5  -1   2   25.45    0.56
  -5  -1  -2   24.47    0.73
   5  -1   2   23.62    0.73
   5  -1   2   22.41    4.24
  -5  -1  -2   27.79    3.70
   5   1   2   25.67    0.67
   5   1   2   24.63    3.58
   5   1   2   24.34    0.74
  -5   1  -2   23.82    3.96
   6  -1   2   32.23    0.96
   6  -1   2   33.10    0.74
  -6  -1  -2   34.12    0.95
   6  -1   2   31.25    5.11
  -6  -1  -2   34.38    4.04
   6   1   2   34.43    0.95
   6   1   2   32.91    4.11
   6   1   2   32.60    0.84
  -6   1  -2   43.55    5.07
  -6   1  -2   32.19    0.74
  -7  -1  -2    1.61    1.87
   7  -1   2    0.61    0.28
  -7  -1  -2    1.37    0.31
   7   1   2    1.40    0.31
   7   1   2    2.30    2.15
  -7   1  -2    1.65    0.20
   7   1   2    1.76    0.26
  -7   1  -2   -0.10    2.49
  -8  -1  -2   15.63    0.69
   8  -1   2   13.71    0.69
   8   1   2   14.28    0.58
   8   1   2   15.52    0.69
  -8   1  -2   20.89    4.43
  -9  -1  -2    0.00    0.28
   9  -1   2    0.20    0.31
   9   1   2   -0.22    0.26
   9   1   2   -0.16    0.22
  10  -1   2    2.03    0.45
 -10  -1  -2    2.96    0.49
  10   1   2    2.47    0.45
 -11  -1  -2    1.65    0.48
  11  -1   2    1.69    0.45
 -11   1  -2    3.09    0.53
 -12  -1  -2    0.79    0.46
  12  -1   2    0.45    0.38
 -12   1  -2   -0.04    0.42
 -13  -1  -2    0.65    0.41
  13  -1   2    0.32    0.39
 -13   1  -2    0.40    0.46
 -14  -2   2    0.53    0.38
  14  -2  -2    0.31    0.38
 -13  -2   2    1.16    0.37
  13  -2  -2    0.38    0.41
 -13  -2   2    0.69    0.35
  13   2  -2    1.20    0.39
  13   2  -2    0.11    0.38
  12  -2  -2    0.48    0.36
 -12  -2   2    1.25    0.39
  12   2  -2    1.43    0.38
  12   2  -2    0.93    0.42
 -11  -2   2    9.11    0.62
  11  -2  -2   10.39    0.72
  11   2  -2   10.57    0.63
 -11   2   2    7.71    0.55
  11   2  -2    9.18    0.67
  10  -2  -2    2.09    0.43
  10   2  -2    0.62    0.34
 -10   2   2    1.39    0.32
  10   2  -2    1.75    0.34
   9  -2  -2    7.16    0.54
   9   2  -2    6.72    0.54
  -9   2   2    6.32    0.47
   9   2  -2    6.79    0.46
   8  -2  -2    7.04    0.50
   8   2  -2    8.01    0.45
   8   2  -2    6.79    0.50
  -8   2   2    7.19    0.46
  -8   2   2    5.83    2.52
   7  -2  -2    0.08    0.24
   7   2  -2   -0.04    0.22
  -7   2   2   -1.05    1.66
  -7   2   2    0.27    1.87
  -7   2   2   -0.25    0.18
   7   2  -2    0.14    0.17
   6  -2  -2    3.49    0.34
  -6   2   2    3.24    0.31
  -6   2   2    4.45    2.18
  -6   2   2    4.35    2.42
   6   2  -2    3.39    0.26
   6   2  -2    3.58    0.35
   5  -2  -2   25.02    0.71
  -5   2   2   22.91    3.55
  -5   2   2   21.10    3.87
  -5   2   2   25.44    0.67
   5   2  -2   26.16    0.63
   5   2  -2   24.09    0.72
   4  -2  -2    8.73    0.38
   4  -2  -2   12.21    3.29
   4   2  -2    8.52    0.39
   4   2  -2    9.49    1.77
   4   2  -2    9.02    0.30
   4   2  -2    8.45    1.75
  -4   2   2    8.36    0.40
  -4   2   2   10.95    3.01
   3  -2  -2    5.75    2.24
   3  -2  -2    4.90    0.28
   3   2  -2    5.55    0.30
  -3   2   2    3.05    1.68
   3   2  -2    6.34    1.88
  -3   2   2    6.07    0.29
   3   2  -2    5.61    0.19
  -2  -2   2  229.59    9.91
   2  -2  -2  217.78    4.10
   2  -2  -2  234.10   10.92
   2   2  -2  226.69    9.60
   2   2  -2  223.01    4.12
  -2   2   2  224.44    4.11
  -2   2   2  208.52   10.37
   1  -2  -2    9.21    0.30
   1  -2  -2   15.89    3.75
  -1  -2   2   13.83    3.30
  -1   2   2    8.88    0.33
   1   2  -2    9.00    0.30
   1   2  -2   12.43    3.16
  -1   2   2   11.95    3.12
   0  -2  -2  225.57   10.72
   0  -2  -2  219.94    4.08
   0  -2   2  223.26   13.14
   0  -2   2  218.59    4.03
   0   2  -2  229.89   10.85
   0   2   2  227.51    4.12
   0   2   2  221.76   10.49
   0   2  -2  225.39    4.06
   1  -2   2   12.86    0.35
   1  -2   2    9.10    2.49
  -1  -2  -2   12.74    2.72
  -1  -2  -2   12.62    0.36
  -1   2  -2   12.86    0.30
   1   2   2   12.95    0.39
  -1   2  -2   17.39    4.13
  -2  -2  -2   45.21    4.73
   2  -2   2   47.82    1.03
   2   2   2   46.75    4.80
  -2   2  -2   47.60    5.42
   2   2   2   48.84    1.04
   3  -2   2   17.94    0.55
  -3  -2  -2   19.92    3.65
  -3  -2  -2   19.08    0.54
   3  -2   2   16.15    3.87
   3   2   2   17.19    3.33
   3   2   2   19.79    0.56
  -3   2  -2   17.88    3.83
   4  -2   2    2.64    0.27
  -4  -2  -2    2.64    0.25
   4  -2   2    1.79    1.84
  -4  -2  -2    1.58    1.77
  -4   2  -2    2.61    2.32
   4   2   2    2.74    1.89
   4   2   2    2.89    0.26
  -5  -2  -2    6.28    0.37
   5  -2   2    6.37    0.40
   5  -2   2    7.24    3.52
  -5  -2  -2    8.72    2.82
  -5   2  -2    4.23    2.66
   5   2   2    7.04    0.36
   5   2   2    8.30    2.88
   6  -2   2   12.36    0.59
  -6  -2  -2   14.17    0.58
  -6  -2  -2   17.45    3.94
   6   2   2   13.62    0.56
  -6   2  -2   19.96    5.00
   6   2   2   13.01    0.54
   6   2   2   17.92    3.81
   7  -2   2    3.24    0.41
  -7  -2  -2    3.78    0.40
  -7  -2  -2    2.97    2.42
   7   2   2    3.73    0.40
   7   2   2    5.58    2.28
  -7   2  -2    0.89    2.43
   7   2   2    2.91    0.34
   8  -2   2    0.82    0.32
   8   2   2    0.88    0.27
  -8   2  -2    6.19    3.66
   9  -2   2    1.88    0.42
  -9  -2  -2    2.19    0.40
   9   2   2    2.32    0.36
 -10  -2  -2    2.86    0.48
  10  -2   2    3.91    0.55
  10   2   2    3.27    0.41
  11  -2   2    2.88    0.53
 -11  -2  -2    2.18    0.47
  12  -2   2    0.59    0.43
 -12  -2  -2   -0.47    0.40
 -12   2  -2    2.01    0.53
 -13  -2  -2    0.25    0.41
  13  -2   2    0.36    0.43
 -13   2  -2    0.01    0.44
 -13  -3   2    1.31    0.38
  13  -3  -2    1.26    0.41
  13   3  -2    2.47    0.53
  12  -3  -2    0.59    0.39
 -12  -3   2    1.32    0.37
  12   3  -2    1.63    0.43
  11  -3  -2   10.75    0.76
 -11   3   2    8.86    0.57
  10  -3  -2   -0.04    0.32
 -10  -3   2    0.28    0.26
  10   3  -2   -0.56    0.30
  10   3  -2    0.24    0.25
  -9  -3   2    9.38    0.50
   9  -3  -2   11.14    0.67
   9   3  -2   10.02    0.52
  -9   3   2    6.52    3.69
   9   3  -2    9.66    0.62
  -9   3   2    9.34    0.51
   8  -3  -2   -0.25    0.23
  -8   3   2    1.68    2.08
  -8   3   2   -2.63    2.98
  -8   3   2    0.29    0.22
   8   3  -2    0.09    0.29
   7  -3  -2   10.32    0.56
   7   3  -2   12.36    0.48
  -7   3   2   16.66    6.39
  -7   3   2    8.06    3.81
   7   3  -2   12.10    0.61
  -7   3   2   12.25    0.52
   6  -3  -2    3.88    0.38
   6   3  -2    3.33    0.36
  -6   3   2    2.92    2.52
  -6   3   2    3.32    0.33
   6   3  -2    2.87    0.26
  -6   3   2    3.01    2.50
   5  -3  -2    0.93    0.24
  -5   3   2   -1.74    1.40
   5   3  -2    0.78    0.22
   5   3  -2    0.97    0.15
   5   3  -2    0.24    1.10
   5   3  -2    1.53    1.41
  -5   3   2    1.07    0.21
  -5   3   2    1.74    1.77
   4  -3  -2    4.52    2.65
  -4  -3   2    4.44    0.20
   4  -3  -2    4.21    0.30
   4   3  -2    4.79    2.01
  -4   3   2    4.58    0.30
   4   3  -2    4.39    0.20
   4   3  -2    7.03    2.28
  -4   3   2    4.34    2.23
   4   3  -2    4.37    0.32
  -3  -3   2   15.18    0.34
   3  -3  -2   11.17    3.07
   3   3  -2   15.31    0.52
   3   3  -2   16.61    3.04
  -3   3   2    8.41    2.49
   3   3  -2   14.69    3.04
   2  -3  -2   34.01    0.79
   2  -3  -2   34.70    4.86
   2   3  -2   34.07    0.83
   2   3  -2   30.57    4.23
  -2   3   2   36.22    4.91
   1  -3  -2  137.68    9.50
  -1  -3   2  136.74    2.47
  -1  -3   2  137.67    9.23
   1  -3  -2  139.04    2.60
  -1   3   2  134.06    9.32
   1   3  -2  139.49    2.63
   1   3  -2  138.41    9.19
   0  -3  -2   70.64    6.87
   0  -3   2   71.64    6.99
   0  -3  -2   73.72    1.47
   0  -3   2   76.11    1.41
   0   3   2   73.69    6.78
   0   3  -2   76.60    1.47
   0   3   2   73.92    1.59
  -1  -3  -2   21.67    0.54
  -1  -3  -2   24.44    4.24
   1  -3   2   29.36    6.57
   1  -3   2   20.94    0.52
  -1   3  -2   14.72    3.70
   1   3   2   21.36    0.60
   1   3   2   18.47    3.66
  -1   3  -2   21.76    0.51
   2  -3   2   24.55    5.91
  -2  -3  -2   13.36    0.42
  -2  -3  -2   11.98    3.34
   2  -3   2   14.06    0.44
  -2   3  -2   12.93    0.34
  -2   3  -2   11.71    3.72
   2   3   2   13.35    0.48
   2   3   2   11.94    3.20
  -3  -3  -2   38.27    5.05
   3  -3   2   38.41    0.94
  -3  -3  -2   39.54    0.91
  -3   3  -2   38.45    0.76
   3   3   2   42.38    5.03
  -3   3  -2   36.42    5.62
   3   3   2   40.84    0.97
  -4  -3  -2    5.45    0.32
   4  -3   2    5.63    3.32
  -4  -3  -2    7.23    2.50
   4  -3   2    5.27    0.35
  -4   3  -2    8.64    3.61
   4   3   2    5.46    0.34
   4   3   2    5.12    2.55
   5  -3   2   19.12    0.75
  -5  -3  -2   19.63    0.63
  -5  -3  -2   19.76    4.20
   5   3   2   19.31    3.87
   5   3   2   20.71    0.68
   6  -3   2    1.97    0.33
  -6  -3  -2    2.30    0.32
  -6  -3  -2   -1.37    2.71
  -6   3  -2    0.75    2.82
   6   3   2   -1.76    2.43
   7  -3   2   17.38    0.73
  -7  -3  -2   16.33    0.68
   7   3   2   17.51    0.80
   7   3   2   18.95    4.38
  -7   3  -2   21.98    6.17
   8  -3   2    1.73    0.36
  -8  -3  -2    1.76    0.34
   8   3   2    1.39    0.33
  -8   3  -2    2.37    3.83
  -9  -3  -2    0.55    0.32
   9  -3   2    0.26    0.32
  -9   3  -2   -6.01    3.97
   9   3   2    0.10    0.29
 -10  -3  -2    1.66    0.42
  10  -3   2    2.28    0.51
  10   3   2    1.68    0.36
  11  -3   2   -0.22    0.36
 -11  -3  -2    0.39    0.36
  11   3   2    0.66    0.35
 -12  -3  -2    1.88    0.51
  12  -3   2    2.08    0.51
 -13  -4   2    2.59    0.43
  13  -4  -2    2.45    0.55
  13   4  -2    2.10    0.53
 -12  -4   2   -0.17    0.26
  12  -4  -2    0.68    0.68
  12   4  -2    1.12    0.44
 -11  -4   2    0.71    0.33
  11  -4  -2    1.11    0.39
  11   4  -2    0.39    0.40
  10  -4  -2    3.39    0.52
 -10  -4   2    4.06    0.41
 -10   4   2    1.03    4.36
  10   4  -2    4.23    0.55
  -9  -4   2    0.84    0.26
   9   4  -2    1.13    0.37
  -9   4   2   -2.64    3.40
  -9   4   2    0.86    0.30
  -8  -4   2    7.11    0.40
   8  -4  -2    6.66    0.53
   8   4  -2    6.91    0.57
  -8   4   2    6.46    0.45
  -8   4   2    3.22    4.17
   7  -4  -2   19.85    0.77
  -7  -4   2   19.61    0.61
   7   4  -2   19.08    0.78
  -7   4   2   16.96    5.49
  -7   4   2   19.51    0.68
  -7   4   2   20.64    5.71
  -6  -4   2   11.85    0.42
   6  -4  -2   11.69    0.57
  -6   4   2   12.09    0.52
   6   4  -2   17.62    3.69
  -6   4   2   13.06    5.13
   6   4  -2   15.61    3.54
  -6   4   2   18.86    5.17
   6   4  -2   12.62    0.60
   5  -4  -2    5.51    0.39
  -5  -4   2    5.71    0.30
  -5   4   2    4.57    0.36
   5   4  -2    4.76    2.61
   5   4  -2    4.78    0.40
  -5   4   2    5.07    3.39
  -5   4   2    4.02    2.68
   5   4  -2    8.88    2.56
   4  -4  -2  243.99   14.89
   4  -4  -2  245.44    4.71
  -4  -4   2  254.96    4.51
  -4   4   2  256.77   15.07
   4   4  -2  246.17   12.96
   4   4  -2  252.55    4.76
   4   4  -2  232.71   12.46
  -4   4   2  252.11    4.67
   3   4  -2    1.46    1.66
   3   4  -2    2.64    2.07
  -3   4   2    1.86    1.97
   2  -4  -2   14.74    4.58
   2  -4  -2   10.78    0.40
   2   4  -2   16.03    4.30
   2   4  -2   11.72    0.46
  -2   4   2    7.01    3.36
  -2   4   2   10.72    0.45
   1  -4  -2    9.31    0.37
  -1  -4   2    9.41    0.25
   1  -4  -2   18.95    5.23
   1   4  -2    8.33    3.36
   1   4  -2    9.14    3.43
   1   4  -2    9.86    0.41
  -1   4   2    9.94    0.46
  -1   4   2   11.40    4.25
   0  -4  -2   34.87    0.81
   0  -4  -2   42.01    6.03
   0  -4   2   35.33    0.75
   0   4  -2   35.29    0.92
   0   4   2   36.72    5.63
   0   4  -2   33.47    5.36
   0   4   2   35.86    0.91
   1  -4   2    5.39    0.30
  -1  -4  -2    6.02    3.43
  -1  -4  -2    4.96    0.27
   1   4   2    1.60    1.96
   1   4   2    5.22    0.36
  -1   4  -2    5.34    0.28
  -1   4  -2    5.08    2.59
   2  -4   2    6.99    0.32
  -2  -4  -2    7.11    0.32
  -2  -4  -2    4.54    2.52
  -2   4  -2   10.12    4.21
  -2   4  -2    7.30    0.29
   2   4   2    7.05    0.39
  -3  -4  -2    6.15    2.95
  -3  -4  -2    6.07    0.31
   3  -4   2    6.06    0.34
   3   4   2    6.47    3.04
   3   4   2    5.59    0.38
  -3   4  -2    8.82    3.64
  -3   4  -2    5.85    0.24
  -4  -4  -2    6.89    3.03
   4  -4   2    4.58    0.35
  -4  -4  -2    4.19    0.31
  -4   4  -2    3.19    2.32
  -4   4  -2    4.69    0.21
  -4   4  -2    6.52    3.92
   4   4   2    4.88    0.40
   4   4   2    4.21    2.45
  -5  -4  -2    8.15    3.79
   5  -4   2    5.73    0.43
  -5  -4  -2    5.44    0.37
  -5   4  -2    1.67    3.09
   5   4   2    7.60    3.09
  -5   4  -2    1.66    2.42
   5   4   2    5.19    0.45
  -6  -4  -2    5.34    0.40
  -6  -4  -2   12.99    4.20
   6  -4   2    5.14    0.47
  -6   4  -2    8.38    3.76
   6   4   2    5.62    0.48
  -6   4  -2    6.64    3.76
  -7  -4  -2   -1.86    3.56
  -7  -4  -2    0.21    0.24
   7  -4   2    0.42    0.29
   7   4   2    2.82    3.23
   7   4   2    0.53    0.29
  -8  -4  -2    2.78    0.38
  -8   4  -2    0.94    4.29
   8   4   2    3.24    0.45
   9  -4   2    0.09    0.34
  -9  -4  -2    0.19    0.27
   9   4   2    0.28    0.32
  10  -4   2    3.55    0.54
 -10  -4  -2    4.07    0.50
  10   4   2    3.73    0.47
 -11  -4  -2    0.33    0.37
  11   4   2    0.19    0.35
 -12  -4  -2    0.95    0.42
  12  -4   2    0.95    0.44
  13  -5  -2    0.27    0.41
  13   5  -2    0.28    0.46
 -12  -5   2   -0.22    0.26
  12  -5  -2    0.48    0.41
  12   5  -2    0.74    0.46
  11  -5  -2    0.12    0.36
 -11  -5   2    0.19    0.25
  11   5  -2    0.61    0.41
 -10  -5   2    0.52    0.23
  10  -5  -2    0.35    0.38
  10   5  -2    0.13    0.38
  -9  -5   2    7.41    0.43
   9  -5  -2    7.38    0.61
  -9   5   2    5.55    0.49
  -9   5   2    8.66    5.43
   9   5  -2    6.61    0.63
   8  -5  -2    0.40    0.31
   8   5  -2    0.08    0.31
  -8   5   2   -0.01    0.24
  -8   5   2    4.88    4.22
   7  -5  -2    0.01    0.26
  -7   5   2    6.04    3.20
  -7   5   2    0.05    0.24
   7   5  -2   -3.23    2.09
   7   5  -2    4.39    2.02
   6  -5  -2   -0.11    0.24
  -6  -5   2   -0.14    0.13
   6   5  -2   -1.75    1.83
  -6   5   2    2.37    4.82
  -6   5   2    0.35    0.24
   6   5  -2    0.08    0.28
  -6   5   2    2.73    3.43
   5  -5  -2    3.62    0.38
  -5  -5   2    4.13    0.23
  -5   5   2    4.13    0.38
   5   5  -2    7.54    3.21
   5   5  -2    4.29    2.84
  -5   5   2    3.23    3.84
   5   5  -2    3.43    0.40
  -5   5   2    2.22    3.45
  -4  -5   2    1.10    0.12
   4  -5  -2    1.14    0.24
  -4   5   2   -0.03    2.32
   4   5  -2    0.57    2.05
  -4   5   2    0.78    0.25
   4   5  -2    0.66    0.25
   4   5  -2    0.75    2.04
   3  -5  -2    9.29    0.43
  -3  -5   2    8.08    0.23
   3  -5  -2    7.02    4.24
   3   5  -2    5.96    3.04
  -3   5   2    8.12    0.43
   3   5  -2    7.79    0.44
   3   5  -2   10.52    3.93
  -2  -5   2   31.12    0.62
   2  -5  -2   34.73    5.99
   2  -5  -2   30.98    0.80
  -2   5   2   30.30    0.84
   2   5  -2   29.59    5.63
   2   5  -2   32.11    0.87
  -2   5   2   21.71    5.60
   1  -5  -2    4.09    0.27
   1  -5  -2    3.00    2.47
  -1  -5   2    3.83    0.17
   1   5  -2    3.60    0.29
   1   5  -2    6.56    4.32
   1   5  -2    1.80    2.53
  -1   5   2    1.53    2.89
  -1   5   2    3.75    0.33
   0  -5  -2   44.13    1.00
   0  -5  -2   38.14    6.44
   0  -5   2   45.31    0.93
   0   5  -2   43.44    1.05
   0   5  -2   47.88    7.16
   0   5  -2   62.42   10.19
   0   5   2   45.32    6.85
   0   5   2   43.62    1.10
  -1  -5  -2   -0.38    2.16
  -1  -5  -2    0.27    0.15
   1  -5   2    0.32    0.14
  -1   5  -2   -1.61    1.89
  -1   5  -2    1.18    2.84
   1   5   2    0.35    0.22
   1   5   2    2.90    2.77
  -1   5  -2    0.24    0.16
  -2  -5  -2    2.71    0.25
  -2  -5  -2   -0.28    1.92
   2  -5   2    3.04    0.27
  -2   5  -2    6.48    5.11
   2   5   2    2.97    0.33
  -2   5  -2    6.46    3.45
  -2   5  -2    2.82    0.25
   2   5   2    1.47    2.47
  -3  -5  -2   38.49    8.38
   3  -5   2   26.15    0.76
  -3  -5  -2   26.99    0.73
  -3   5  -2   30.66    7.91
  -3   5  -2   26.45    6.55
   3   5   2   23.59    5.06
   3   5   2   26.96    0.86
  -3   5  -2   26.67    0.67
  -4  -5  -2    2.67    0.29
  -4   5  -2    1.98    3.36
  -4   5  -2    2.00    2.68
   4   5   2    2.42    2.38
   4   5   2    2.47    0.44
  -4   5  -2    2.45    0.23
   5  -5   2   45.29    1.21
  -5  -5  -2   41.96    7.10
  -5  -5  -2   45.95    1.12
  -5   5  -2   47.95    8.38
   5   5   2   52.08    6.90
   5   5   2   44.64    1.24
  -5   5  -2   42.00    0.92
  -5   5  -2   38.18    7.85
   6  -5   2    4.77    0.48
  -6  -5  -2    5.04    0.39
  -6  -5  -2    9.16    4.84
   6   5   2    5.34    4.03
  -6   5  -2    3.98    4.05
  -6   5  -2   12.74    5.24
   6   5   2    4.60    0.50
   7  -5   2   10.66    0.64
  -7  -5  -2    9.85    0.53
  -7  -5  -2   14.66    5.52
  -7   5  -2   16.64    6.01
   7   5   2    9.61    0.63
   7   5   2    5.21    4.32
   8  -5   2    0.74    0.36
  -8  -5  -2    0.96    0.29
   8   5   2    0.44    0.35
  -9  -5  -2    3.95    0.60
   9  -5   2    3.83    0.56
   9   5   2    4.45    0.54
  10  -5   2    5.66    0.64
 -10  -5  -2    5.36    0.54
  10   5   2    5.67    0.61
  11  -5   2    0.05    0.39
 -11  -5  -2    0.92    0.34
  11   5   2   -0.15    0.34
 -12  -5  -2    0.16    0.33
  12  -5   2    0.14    0.43
  12  -6  -2   -0.03    0.42
  12   6  -2    0.99    0.66
 -11  -6   2    2.02    0.40
  11  -6  -2    2.19    0.50
  11   6  -2    2.34    0.51
  10  -6  -2    3.80    0.57
 -10  -6   2    3.09    0.35
  10   6  -2    2.74    0.57
  -9  -6   2    2.57    0.30
   9  -6  -2    2.47    0.48
   9   6  -2    2.78    0.53
  -8  -6   2    0.09    0.18
  -8   6   2    0.14    0.27
  -8   6   2    0.33    4.46
   8   6  -2    0.46    0.37
   8   6  -2   -3.41    3.37
   7   6  -2    2.03    3.28
  -6  -6   2   61.62    1.26
   6  -6  -2   57.91    1.52
   6   6  -2   59.11    6.98
   6   6  -2   59.19    7.74
  -6   6   2   61.00    1.46
   6   6  -2   58.99    1.60
  -6   6   2   53.81   11.57
  -6   6   2   72.61   10.77
   5  -6  -2   12.80    0.60
  -5  -6   2   12.83    0.38
  -5   6   2   13.16    0.60
  -5   6   2   12.35    5.94
   5   6  -2   16.69    4.96
   5   6  -2   13.17    0.66
   5   6  -2   14.02    6.26
  -5   6   2    4.44    3.58
  -4  -6   2   15.81    0.40
   4  -6  -2   16.88    0.65
   4   6  -2   17.97    5.49
   4   6  -2   16.09    0.70
  -4   6   2   21.36    7.54
  -4   6   2   16.38    0.65
   4   6  -2   16.08    5.28
   3  -6  -2    1.09    3.42
   3  -6  -2    0.46    0.21
  -3  -6   2    0.24    0.10
   3   6  -2    0.53    0.31
  -3   6   2    0.58    0.26
   3   6  -2    0.03    2.12
  -3   6   2    0.57    3.82
   2  -6  -2    7.75    0.39
  -2  -6   2    7.21    0.24
   2  -6  -2    5.02    4.46
   2   6  -2    6.99    3.18
   2   6  -2    7.85    3.63
  -2   6   2    7.40    0.47
  -2   6   2   10.08    5.13
   2   6  -2    7.24    0.46
   1  -6  -2    2.74    3.42
  -1  -6   2    0.43    0.11
   1  -6  -2    0.37    0.18
  -1   6   2   -2.67    2.18
   1   6  -2    4.77    3.38
  -1   6   2    0.22    0.23
   1   6  -2    0.48    0.22
   1   6  -2   -2.38    2.18
   0  -6  -2    5.07    0.31
   0  -6  -2   10.51    4.57
   0   6   2    4.74    0.41
   0   6  -2    3.18    3.02
   0   6   2    6.38    4.24
   0   6  -2    5.11    0.36
   0   6  -2    3.70    3.37
  -1  -6  -2   12.28    0.46
  -1  -6  -2   15.25    5.24
   1  -6   2   12.35    0.43
  -1   6  -2   11.96    6.17
   1   6   2    8.75    4.54
  -1   6  -2   12.40    3.60
   1   6   2   13.15    0.60
  -1   6  -2   12.46    0.51
  -2  -6  -2    0.36    0.17
  -2  -6  -2    0.42    3.28
   2  -6   2    0.65    0.20
   2   6   2    0.94    0.29
  -2   6  -2   -2.96    3.21
  -2   6  -2    2.43    2.81
   2   6   2   -1.76    2.73
  -2   6  -2    0.57    0.21
  -3  -6  -2   27.63    0.76
  -3  -6  -2   43.57    9.63
   3  -6   2   27.05    0.80
  -3   6  -2   23.65    7.08
  -3   6  -2   25.95    0.73
   3   6   2   26.65    0.92
   3   6   2   29.56    5.75
  -3   6  -2   35.43    8.95
   4  -6   2   40.26    1.10
  -4  -6  -2   62.33   15.14
  -4  -6  -2   42.44    1.04
   4   6   2   40.36    1.22
  -4   6  -2   41.43    0.96
   4   6   2   54.41    7.45
  -4   6  -2   42.91    7.83
  -4   6  -2   28.98    7.19
  -5  -6  -2    0.49    0.22
   5  -6   2    0.62    0.29
  -5   6  -2    0.25    2.36
  -5   6  -2    0.88    0.17
   5   6   2    1.03    0.36
  -5   6  -2    7.34    5.01
   5   6   2    1.01    3.83
  -6  -6  -2    7.99    5.63
  -6  -6  -2    2.94    0.35
   6  -6   2    2.48    0.41
  -6   6  -2   11.46    6.07
   6   6   2    3.14    4.71
   6   6   2    2.59    0.45
  -7  -6  -2    1.54    0.29
   7  -6   2    1.77    0.44
   7   6   2    0.90    0.37
   7   6   2   -0.33    3.77
  -7   6  -2    2.09    4.61
   8  -6   2    0.67    0.38
  -8  -6  -2    0.82    0.30
   8   6   2    1.26    0.56
   8   6   2   -7.13    6.93
   9  -6   2    0.15    0.36
   9   6   2    0.53    0.40
 -10  -6  -2    0.74    0.33
  10  -6   2    0.24    0.37
  10   6   2    0.34    0.37
  11  -6   2    1.32    0.50
 -11  -6  -2    1.42    0.39
  11   6   2    1.26    0.47
  12  -7  -2    1.70    0.47
  12   7  -2    1.77    0.56
  11  -7  -2    0.53    0.44
  11   7  -2   -0.37    0.40
  10  -7  -2    0.58    0.39
  10   7  -2   -0.32    0.40
   9  -7  -2    0.46    0.38
  -9   7   2    0.17    0.28
   9   7  -2   -0.24    0.40
  -8  -7   2    0.54    0.20
   8  -7  -2    0.94    0.38
   8   7  -2    0.71    0.40
   8   7  -2   -1.17    4.88
  -8   7   2    1.58    0.33
   7  -7  -2   11.41    0.69
  -7  -7   2   11.26    0.42
   7   7  -2   12.10    6.38
  -7   7   2   13.79    5.18
  -7   7   2   12.21    0.62
   7   7  -2   11.23    0.74
   6  -7  -2    4.92    0.48
   6   7  -2    4.28    0.52
  -6   7   2    9.22    4.50
   6   7  -2    4.12    4.89
  -6   7   2    4.46    0.45
  -5  -7   2    5.86    0.25
   5  -7  -2    6.37    0.50
   5   7  -2    5.99    4.11
  -5   7   2    6.78    5.06
   5   7  -2    4.15    5.04
  -5   7   2    6.41    5.37
   5   7  -2    6.25    0.55
  -4  -7   2    0.00    0.10
   4  -7  -2    0.25    0.25
  -4   7   2   -0.31    3.18
   4   7  -2    0.42    0.31
   4   7  -2   -1.30    3.11
   4   7  -2   -0.58    4.27
  -4   7   2   -0.96    4.09
  -3  -7   2   16.29    0.40
   3  -7  -2   17.19    0.65
  -3   7   2   17.07    7.54
   3   7  -2   16.80    6.54
   3   7  -2   15.66    0.72
   3   7  -2   16.44    6.52
   2  -7  -2    1.75    3.67
  -2  -7   2    0.21    0.11
   2  -7  -2    0.19    0.21
   2   7  -2   -3.60    2.74
  -2   7   2   -0.39    4.05
   2   7  -2    3.12    3.44
  -2   7   2    0.34    0.34
   2   7  -2    0.27    0.28
   1  -7  -2    0.77    0.24
   1  -7  -2   -2.87    3.61
  -1   7   2   -0.85    3.27
   1   7  -2   -1.32    3.48
  -1   7   2    1.57    0.35
   0  -7  -2    3.09    0.31
   0  -7   2    3.77    0.26
   0  -7  -2    3.28    3.82
   0   7   2    3.99    0.44
   0   7  -2   -0.09    4.13
   0   7  -2    3.50    0.39
   0   7   2    6.79    4.52
   0   7  -2    3.16    6.04
  -1  -7  -2    8.30    0.40
  -1  -7  -2    5.15    5.45
   1  -7   2    8.79    0.39
   1   7   2   11.02    5.06
  -1   7  -2    7.52    5.02
  -1   7  -2    7.50    4.43
  -1   7  -2    8.02    0.48
   1   7   2    7.80    0.55
   2  -7   2    3.77    0.34
  -2  -7  -2   -3.75    3.17
  -2  -7  -2    3.16    0.30
  -2   7  -2    3.30    0.36
   2   7   2   -1.47    3.40
   2   7   2    3.19    0.44
  -2   7  -2   13.60    6.14
  -2   7  -2    3.97    4.60
  -3  -7  -2    0.60    0.22
   3  -7   2    1.23    0.34
  -3   7  -2    0.31    0.22
   3   7   2    1.01    0.36
  -3   7  -2   -3.59    4.83
  -3   7  -2   -0.84    4.90
  -4  -7  -2   10.25    0.47
  -4  -7  -2   11.30    5.98
   4  -7   2    9.99    0.53
   4   7   2    9.35    0.65
  -4   7  -2    9.77    0.45
   4   7   2   11.38    5.46
  -4   7  -2    4.45    7.90
  -4   7  -2   20.69    5.48
  -5  -7  -2    0.04    4.76
  -5   7  -2    2.66    3.68
   5   7   2    4.69    4.63
   6  -7   2    2.03    0.39
  -6  -7  -2    2.77    0.36
   6   7   2    2.56    0.47
  -6   7  -2   17.39    6.64
   6   7   2    3.44    6.30
   7  -7   2    1.39    0.39
  -7  -7  -2    2.59    0.37
   7   7   2   11.67    6.95
   7   7   2    1.78    0.49
  -8  -7  -2    0.16    0.26
   8  -7   2    0.39    0.39
   8   7   2    0.11    0.38
  -9  -7  -2    1.62    0.36
   9  -7   2    1.16    0.41
   9   7   2    1.38    0.45
  10  -7   2    4.47    0.62
 -10  -7  -2    7.28    0.58
  10   7   2    4.65    0.64
 -11  -7  -2   -0.19    0.33
  11  -7   2    1.48    0.46
  11   7   2    1.13    0.49
  11  -8  -2    0.38    0.42
  11   8  -2    1.06    0.52
  10   8  -2    2.87    0.59
   9  -8  -2    0.57    0.40
   9   8  -2    0.43    0.44
   8  -8  -2    0.35    0.37
   8   8  -2   -0.23    0.40
  -8   8   2    0.63    0.33
   7  -8  -2    0.70    0.36
  -7   8   2    0.57    0.32
   7   8  -2    0.65    0.41
   7   8  -2   -1.58    6.84
   6   8  -2    7.96    5.76
  -6   8   2   14.73    7.22
   5  -8  -2    1.03    0.32
   5   8  -2    0.07    0.31
  -5   8   2    3.36    5.96
   5   8  -2   -5.46    4.51
  -5   8   2   -0.15    0.28
  -5   8   2    5.76    4.52
   4  -8  -2    0.47    0.28
   4   8  -2   -0.39    4.58
  -4   8   2    0.28    0.32
  -4   8   2   -8.46    7.65
  -4   8   2    2.74    5.71
   4   8  -2    3.08    5.84
   4   8  -2    0.73    0.35
  -3  -8   2    0.36    0.11
   3  -8  -2    0.68    0.27
  -3   8   2    0.09    0.32
   3   8  -2    8.09    5.23
  -3   8   2   -3.40    4.25
   3   8  -2    1.02    5.04
   3   8  -2   -0.15    0.31
  -2  -8   2    1.43    0.16
   2  -8  -2    1.46    0.29
   2   8  -2    4.09    4.20
  -2   8   2   -0.90    4.64
   2   8  -2    9.31    3.67
   2   8  -2    1.35    0.36
  -2   8   2    1.23    0.36
  -1  -8   2    4.47    0.27
   1  -8  -2    5.14    5.93
   1  -8  -2    4.54    0.44
   1   8  -2    4.24    0.47
  -1   8   2   -0.05    5.14
   1   8  -2   14.21    6.18
   1   8  -2    2.58    6.32
  -1   8   2    5.72    0.55
   0  -8   2    3.50    0.28
   0  -8  -2    3.38    0.35
   0   8   2    3.04    0.46
   0   8  -2    8.59    6.32
   0   8   2    3.74    5.81
   0   8  -2   -1.25    4.11
   0   8  -2    3.73    0.44
   1  -8   2    1.77    0.25
  -1  -8  -2    9.00    5.77
  -1  -8  -2    1.92    0.27
   1   8   2    1.90    4.89
  -1   8  -2    1.91    0.35
   1   8   2    1.84    0.40
  -1   8  -2    1.26    4.32
  -2  -8  -2   36.54    0.97
   2  -8   2   37.70    1.00
  -2  -8  -2   49.75   12.49
  -2   8  -2   61.18   13.87
   2   8   2   36.69    1.23
  -2   8  -2   36.36    1.06
   3  -8   2    1.52    0.29
  -3  -8  -2    2.49    4.97
  -3  -8  -2    1.30    0.25
  -3   8  -2   -6.22    4.92
   3   8   2   -6.57    5.25
   3   8   2    1.21    0.39
  -3   8  -2    1.60    5.65
  -3   8  -2    1.45    0.30
  -4  -8  -2   27.44    7.39
   4  -8   2   10.94    0.57
  -4   8  -2   14.77    5.83
  -4   8  -2   10.33    0.50
   4   8   2    9.67    0.68
   4   8   2   18.14    6.21
  -4   8  -2    5.91    5.15
  -5   8  -2   15.83    7.77
   5   8   2   21.71    6.68
  -6  -8  -2    4.18    0.41
   6   8   2    3.93    0.58
   7  -8   2    3.84    0.54
  -7  -8  -2    4.59    0.44
   7   8   2    5.04    0.65
   8  -8   2    0.51    0.38
  -8  -8  -2    1.02    0.30
   8   8   2   -0.63    0.38
   9  -8   2    1.27    0.49
  -9  -8  -2    2.12    0.38
   9   8   2    1.76    0.53
  10  -8   2    0.71    0.45
  10   8   2    0.43    0.48
  11  -9  -2    0.61    0.42
  11   9  -2    0.69    0.50
  10  -9  -2    2.02    0.53
  10   9  -2    1.40    0.58
   9  -9  -2    1.10    0.47
   9   9  -2    0.55    0.48
   8  -9  -2    3.68    0.58
  -8   9   2    5.57    0.54
   8   9  -2    4.39    0.69
   7  -9  -2   10.94    0.75
   7   9  -2   10.69    0.88
  -7   9   2   11.38    0.68
   6  -9  -2    0.32    0.32
  -6   9   2    0.36    0.33
   6   9  -2    0.95    0.43
   5   9  -2    7.05    9.75
  -5   9   2   12.01    7.69
  -4   9   2   -2.47    7.41
   4   9  -2    2.08    6.38
  -4   9   2    9.40    5.00
   4   9  -2    0.41    0.38
   3  -9  -2    1.65    0.33
   3   9  -2    1.96    0.44
  -3   9   2    1.35    0.41
  -3   9   2    2.90    5.89
   3   9  -2   -8.24    6.03
  -3   9   2    3.65    9.12
   2  -9  -2    0.52    0.25
   2   9  -2    1.16    5.46
  -2   9   2    0.64    6.01
  -2   9   2   -4.23    5.38
   2   9  -2    2.72    7.41
  -2   9   2    0.54    0.34
   2   9  -2    1.18    0.38
  -1  -9   2    8.02    0.34
   1  -9  -2    8.34    0.48
   1   9  -2    2.89    6.92
   1   9  -2    4.97    6.09
  -1   9   2    7.71    0.63
   1   9  -2    8.24    0.63
  -1   9   2   11.28    5.74
   0  -9   2    0.36    0.17
   0  -9  -2    0.71    0.23
   0   9  -2   -0.67    9.77
   0   9  -2   -0.05    0.30
   0   9   2    0.32    0.33
   0   9  -2   -1.18    6.19
   0   9   2    1.69    6.56
   1   9   2   -6.02    6.62
  -1   9  -2    1.16    0.33
   1   9   2    1.72    0.42
  -1   9  -2   -3.10    3.88
  -1   9  -2   -0.32    5.89
   2  -9   2    0.80    0.25
  -2   9  -2   -2.38    4.98
  -2   9  -2    0.31    0.28
   2   9   2   -7.73    5.70
   2   9   2    1.49    0.42
  -2   9  -2   -5.43    5.51
   3  -9   2   18.24    0.71
  -3  -9  -2   19.77    0.76
  -3   9  -2   18.83    0.75
   3   9   2   36.47   10.15
  -3   9  -2   23.86    9.16
   3   9   2   17.93    0.92
   4  -9   2    4.33    0.44
  -4  -9  -2    4.08    0.39
  -4   9  -2   16.35    8.20
   4   9   2    3.75    0.58
  -4   9  -2    4.12    0.45
   4   9   2    2.87    7.04
   5  -9   2    1.72    0.37
  -5  -9  -2    1.48    0.30
   5   9   2    1.05    0.46
  -5   9  -2    2.56    0.31
  -6  -9  -2    2.09    0.35
   6  -9   2    2.85    0.48
   6   9   2    2.42    0.59
  -7  -9  -2    0.33    0.27
   7  -9   2    0.51    0.35
   7   9   2    0.11    0.43
   8  -9   2    0.56    0.39
   8   9   2    0.66    0.49
   9  -9   2    0.61    0.44
   9   9   2    1.85    0.57
  10  -9   2    0.01    0.38
  10   9   2    0.04    0.45
  10 -10  -2    2.03    0.53
  10  10  -2    2.28    0.64
   9 -10  -2    0.02    0.38
   9  10  -2   -0.46    0.48
   8 -10  -2    6.73    0.71
   8  10  -2    6.16    0.82
   7 -10  -2    1.53    0.46
  -7  10   2    2.84    0.44
   7  10  -2    0.97    0.53
   6 -10  -2    2.95    0.48
   6  10  -2    3.00    0.60
  -6  10   2    3.25    0.51
   5 -10  -2    1.76    0.41
   5  10  -2    1.79    0.53
  -5  10   2    2.09    0.47
   4 -10  -2    0.53    0.31
  -4  10   2   -0.05    0.36
   4  10  -2    0.14    0.40
   3 -10  -2   12.00    0.63
   3  10  -2    9.89    0.75
  -3  10   2   17.52    9.52
  -3  10   2   11.41    0.77
   3  10  -2   -9.55   12.08
  -3  10   2    5.32    9.45
   2 -10  -2    4.01    0.43
  -2  10   2    4.05    7.23
   2  10  -2    3.98    0.56
  -2  10   2   13.99    7.34
  -2  10   2    3.54    0.53
  -1  10   2   -0.55    5.93
   1  10  -2    3.19    8.34
  -1  10   2    4.48    9.37
   1  10  -2    4.98    6.49
   0 -10  -2   19.17    0.71
   0 -10   2   18.72    0.61
   0  10   2   17.03    9.38
   0  10  -2   19.23    0.89
   0  10  -2   22.41    9.89
   0  10   2   13.23    9.30
   0  10   2   19.52    0.95
   0  10  -2   24.91   13.11
  -1  10  -2    3.94    9.06
  -1  10  -2   17.58    6.29
   1  10   2   -8.96    7.31
  -2  10  -2    3.23    6.81
  -2  10  -2    6.42    7.94
   2  10   2    2.73   11.99
   3 -10   2    1.26    0.29
  -3  10  -2   10.47    8.50
  -4 -10  -2    0.85    0.27
   4 -10   2    0.93    0.33
   4  10   2    1.17    0.49
  -4  10  -2    0.94    0.29
   5 -10   2    0.35    0.32
  -5 -10  -2   -0.29    0.25
   5  10   2   -0.20    0.38
  -5  10  -2    0.87    0.27
   6 -10   2    1.14    0.37
   6  10   2   -0.14    0.43
   7 -10   2    0.03    0.37
   7  10   2    0.46    0.46
   8 -10   2    1.06    0.43
   8  10   2    1.27    0.53
   9 -10   2    5.03    0.64
   9  10   2    5.97    0.84
   9 -11  -2    0.42    0.40
   9  11  -2    0.83    0.56
   8 -11  -2    0.73    0.41
   8  11  -2    0.53    0.50
   7 -11  -2    1.01    0.38
  -7  11   2    1.68    0.40
   7  11  -2    0.70    0.65
   6 -11  -2    0.40    0.38
   6  11  -2    0.15    0.44
   5 -11  -2    5.47    0.57
  -5  11   2    4.20    0.59
   5  11  -2    3.57    0.66
   4 -11  -2   -0.31    0.30
   4  11  -2   -0.37    0.42
  -4  11   2    0.24    0.38
   3 -11  -2    1.12    0.36
  -3  11   2    1.80    0.48
   3  11  -2    1.56    0.52
   2 -11  -2    0.40    0.29
  -2  11   2    6.30   11.04
  -2  11   2   -2.40    8.97
   2  11  -2    0.15    0.43
  -2  11   2    0.77    0.47
   1 -11  -2    0.26    0.27
   1  11  -2    0.02    0.39
  -1  11   2    0.67    0.45
  -1  11   2  -17.99   11.31
   0 -11  -2    2.99    0.37
   0 -11   2    2.24    0.27
   0  11  -2    1.84    0.50
   0  11   2    0.91    0.48
  -1  11  -2   -4.12   17.51
  -1  11  -2   -0.83    9.28
   2 -11   2    0.67    0.27
  -2 -11  -2    0.07    0.25
   2  11   2    0.72    0.46
  -2  11  -2   -0.33    0.32
  -3 -11  -2    2.81    0.36
   3 -11   2    2.83    0.37
  -3  11  -2    2.87    0.46
   3  11   2    2.46    0.58
   4 -11   2    0.79    0.31
  -4  11  -2    0.70    0.31
   4  11   2   -0.06    0.47
   5 -11   2    1.60    0.40
   5  11   2    1.33    0.57
   6 -11   2    0.74    0.39
   6  11   2    0.70    0.82
   7  11   2    0.31    0.52
   8 -11   2    0.86    0.42
   8  11   2    0.23    0.53
   8 -12  -2    0.25    0.41
   8  12  -2    0.15    0.53
   7 -12  -2    1.04    0.44
   7  12  -2    0.95    0.52
   6 -12  -2    0.97    0.45
  -6  12   2    2.47    0.55
   6  12  -2    1.09    0.51
   5 -12  -2   -0.28    0.35
  -5  12   2    0.40    0.44
   4 -12  -2    1.51    0.39
   4  12  -2    0.75    0.47
  -4  12   2    0.53    0.45
   3 -12  -2    2.26    0.45
   3  12  -2    2.07    0.59
  -3  12   2    2.44    0.55
   2 -12  -2    2.33    0.46
   2  12  -2    1.48    0.53
  -2  12   2    1.86    0.53
   1 -12  -2    2.75    0.41
  -1  12   2    2.20    0.61
   1  12  -2    3.15    0.61
   0 -12  -2    1.28    0.33
   0  12  -2    1.81    0.52
   0  12   2    0.68    0.48
  -1 -12  -2    2.45    0.34
  -1  12  -2    1.97    0.49
   1  12   2    2.16    0.55
   2 -12   2    1.51    0.30
  -2  12  -2    1.21    0.43
   2  12   2    1.05    0.52
  -3  12  -2    1.74    0.44
   3  12   2    0.61    0.51
   4 -12   2    3.96    0.45
   4  12   2    3.22    1.06
  -4  12  -2    5.87    0.54
   5 -12   2    2.80    0.46
   5  12   2    0.44    0.55
   6 -12   2    0.50    0.39
   6  12   2    0.48    0.49
   7 -12   2    2.35    0.48
   7  12   2    1.86    0.62
   6 -13  -2    1.37    0.46
   6  13  -2    1.29    0.61
  -6  13   2    1.24    0.56
   5 -13  -2    0.88    0.46
   5  13  -2    0.03    0.49
   4 -13  -2    0.06    0.35
  -4  13   2    1.61    0.53
   4  13  -2    0.15    0.51
   3 -13  -2    4.98    0.58
  -3  13   2    3.57    0.64
   3  13  -2    1.93    0.61
   2 -13  -2    2.32    0.43
  -2  13   2    1.64    0.57
   2  13  -2    1.03    0.60
   1 -13  -2    0.34    0.31
   1  13  -2    0.17    0.43
  -1  13   2    1.21    0.53
   0  13  -2    1.27    0.50
   0  13   2    1.26    0.59
   1  13   2    2.42    0.98
  -1  13  -2    1.44    0.45
   2  13   2    0.48    0.48
  -2  13  -2    1.18    0.47
   3  13   2   -0.29    0.48
  -3  13  -2    1.40    0.41
   4  13   2    0.46    0.51
   5 -13   2    4.14    0.88
   5  13   2    4.31    0.77
   4 -14  -2    3.19    0.55
  -4  14   2    1.91    0.53
   4  14  -2    1.78    0.59
   3  14  -2    0.02    0.46
  -3  14   2    1.24    0.52
   2  14  -2    3.49    0.64
  -2  14   2    4.37    0.70
  -1  14   2    0.49    0.48
   1  14  -2    0.66    0.47
   0  14  -2    1.19    0.54
   0  14   2    0.33    0.50
   1  14   2    0.99    0.57
  -1  14  -2    1.90    0.51
  -2  14  -2    1.05    0.51
   2  14   2    0.37    0.49
   3  14   2    1.01    0.56
  14   0  -3   -0.41    0.33
 -13   0   3    0.67    0.37
  13   0  -3    1.25    0.40
  12   0  -3   -0.34    0.28
 -12   0   3    0.02    0.33
  11   0  -3   20.86    0.86
 -11   0   3   18.01    0.83
  11   0  -3   19.31    0.84
  10   0  -3   -0.25    0.27
 -10   0   3    0.02    0.28
  10   0  -3    0.10    0.26
   9   0  -3   -0.04    0.25
   9   0  -3   -0.06    0.25
   8   0  -3   -0.05    0.26
   8   0  -3   -0.40    0.22
   7   0  -3   12.86    0.56
   7   0  -3   12.89    0.54
   6   0  -3   -0.20    0.19
   6   0  -3   -0.20    0.15
   5   0  -3   13.64    1.78
   5   0  -3   14.96    0.47
  -5   0   3   15.31    1.69
   5   0  -3   15.52    0.52
  -4   0   3   -1.01    0.69
   4   0  -3    0.09    0.15
   4   0  -3    0.85    0.85
   4   0  -3    0.08    0.16
  -3   0   3   45.02    3.74
   3   0  -3   49.83    1.05
   3   0  -3   46.89    3.74
   3   0  -3   49.04    0.99
   2   0  -3   -0.24    0.78
   2   0  -3    0.13    0.10
  -2   0   3   -0.82    0.83
   2   0  -3    0.35    0.13
  -1   0   3    1.46    0.17
   1   0  -3    1.85    0.15
   1   0  -3    1.83    1.51
  -1   0   3    2.02    1.98
   0   0   3    0.05    0.11
   0   0  -3   -0.04    0.10
   0   0   3    0.37    1.28
   0   0  -3    0.17    1.11
  -1   0  -3    2.36    0.19
   1   0   3    3.09    1.86
   1   0   3    2.25    0.15
  -1   0  -3    3.74    1.98
  -2   0  -3    0.17    0.14
   2   0   3    0.29    1.26
  -2   0  -3   -1.33    0.90
   2   0   3    0.07    0.10
   2   0   3    0.12    0.14
   3   0   3   25.54    4.12
   3   0   3   25.10    0.55
  -3   0  -3   22.65    3.89
  -3   0  -3   24.91    0.67
   3   0   3   25.15    0.68
  -4   0  -3    0.59    1.50
   4   0   3    0.07    0.10
   4   0   3   -0.32    2.01
   4   0   3    0.07    0.16
   5   0   3    7.23    0.47
   5   0   3    6.75    0.28
   5   0   3    9.35    3.78
  -5   0  -3    7.21    2.77
  -6   0  -3    3.05    1.71
   6   0   3    0.11    0.15
   6   0   3   -2.20    2.33
   6   0   3    0.04    0.22
   7   0   3    6.48    0.51
  -7   0  -3    5.18    3.30
  -7   0  -3    7.60    0.54
   7   0   3    7.66    0.35
  -8   0  -3   -0.19    0.27
   8   0   3    0.37    0.28
   8   0   3    0.06    0.17
  -8   0  -3   -0.57    3.17
   9   0   3    2.98    0.46
  -9   0  -3    2.60    0.45
 -10   0  -3   -0.29    0.35
  10   0   3    0.27    0.33
 -11   0  -3    1.31    0.46
 -12   0  -3    0.63    0.42
  14  -1  -3   -0.24    0.33
 -14  -1   3    0.01    0.39
  14   1  -3    0.53    0.37
 -13  -1   3    1.97    0.44
  13  -1  -3    2.05    0.48
  13   1  -3    1.31    0.38
  12  -1  -3    0.26    0.37
 -12   1   3    0.16    0.32
  12   1  -3    0.49    0.35
  11  -1  -3    5.52    0.59
 -11   1   3    5.13    0.52
  11   1  -3    5.06    0.54
  10  -1  -3    1.99    0.37
 -10   1   3    0.86    0.33
  10   1  -3    1.12    0.37
  10   1  -3    1.16    0.31
   9  -1  -3    4.37    0.46
  -9   1   3    4.18    0.43
   9   1  -3    4.59    0.48
   9   1  -3    3.78    0.39
   8  -1  -3    0.69    0.27
   8  -1  -3    0.47    0.25
   8   1  -3    0.14    0.26
  -8   1   3    0.33    0.25
   8   1  -3    0.05    0.21
   7  -1  -3    0.22    0.24
  -7   1   3    0.85    0.25
   7   1  -3    0.33    0.26
   7   1  -3    0.57    0.23
   6  -1  -3    1.25    0.24
   6  -1  -3    1.34    0.23
  -6   1   3    0.77    1.12
   6   1  -3    0.95    0.20
  -6   1   3    1.40    1.55
  -6   1   3    1.28    0.24
   6   1  -3    1.35    0.26
   5  -1  -3   24.77    2.92
   5  -1  -3   26.42    0.69
   5  -1  -3   23.85    0.68
  -5   1   3   20.20    4.08
  -5   1   3   25.09    0.69
   5   1  -3   26.18    0.72
   5   1  -3   24.87    0.64
  -4  -1   3   27.43    2.63
   4  -1  -3   26.32    0.68
   4  -1  -3   26.12    0.69
   4  -1  -3   22.58    3.06
   4   1  -3   28.11    2.60
   4   1  -3   27.45    0.71
   4   1  -3   27.13    0.63
  -4   1   3   28.40    3.39
  -4   1   3   26.34    0.69
   3  -1  -3  136.34    2.54
  -3  -1   3  132.96    6.65
   3  -1  -3  125.42    7.16
  -3   1   3  138.76    7.62
   3   1  -3  138.44    2.47
   3   1  -3  131.99    2.64
  -3   1   3  131.50    2.56
   3   1  -3  132.13    6.54
  -2  -1   3   11.08    2.31
   2  -1  -3   10.73    0.34
   2  -1  -3   12.99    2.69
  -2   1   3   11.90    0.37
   2   1  -3   10.84    0.28
   2   1  -3   11.32    0.36
   2   1  -3   10.97    2.41
  -2   1   3   11.85    2.89
   1  -1  -3  500.49    8.93
  -1  -1   3  489.87   16.39
  -1   1   3  508.16    8.95
  -1   1   3  504.42   16.95
   1   1  -3  500.46    8.87
   1   1  -3  482.09   20.38
   0  -1  -3   12.61    0.35
   0  -1  -3    9.98    2.64
   0  -1   3   13.90    2.85
   0   1  -3   12.64    0.33
   0   1  -3   12.16    0.31
   0   1  -3   16.62    3.71
   0   1   3    9.63    2.44
   0   1   3   12.33    0.37
   1  -1   3   40.63    6.19
  -1  -1  -3   23.73    3.53
  -1  -1  -3   25.57    0.62
   1  -1   3   26.45    0.62
   1  -1   3   25.83    0.52
  -1   1  -3   24.01    3.78
   1   1   3   26.95    0.61
  -1   1  -3   26.41    0.61
   1   1   3   25.58    3.84
  -2  -1  -3    1.84    1.48
  -2  -1  -3    2.55    0.23
   2  -1   3    2.63    0.23
  -2   1  -3    4.42    2.48
   2   1   3    2.97    1.81
   2   1   3    3.34    0.22
   3  -1   3   61.36    1.32
   3  -1   3   54.58    6.03
  -3  -1  -3   60.72    1.31
  -3  -1  -3   61.79    5.92
  -3   1  -3   56.30    5.94
   3   1   3   62.41    5.97
   3   1   3   61.63    1.24
   4  -1   3   20.23    0.64
   4  -1   3   28.76    4.22
  -4  -1  -3   20.38    0.63
  -4  -1  -3   17.22    3.70
   4   1   3   20.63    0.56
   4   1   3   20.17    0.63
   4   1   3   26.29    5.51
  -4   1  -3   28.43    7.68
  -5  -1  -3    5.80    2.92
  -5  -1  -3    3.78    0.34
   5  -1   3    9.34    3.08
   5   1   3    2.85    2.83
  -5   1  -3    2.24    2.42
   5   1   3    5.07    0.29
   5   1   3    3.87    0.34
  -6  -1  -3    9.54    0.52
   6  -1   3   10.37    3.73
   6  -1   3    7.62    0.50
  -6  -1  -3    6.34    3.22
  -6   1  -3   11.47    3.99
   6   1   3    8.68    0.51
  -6   1  -3    8.28    0.28
   6   1   3   15.56    4.19
   6   1   3    8.73    0.39
   7  -1   3    6.67    3.81
  -7  -1  -3    5.38    2.70
   7  -1   3    3.33    0.44
  -7  -1  -3    3.40    0.40
   7   1   3    3.22    0.40
   7   1   3    3.01    0.29
  -7   1  -3    9.16    5.93
  -8  -1  -3    1.36    0.36
  -8  -1  -3    8.84    3.36
   8  -1   3    1.40    0.35
   8   1   3    1.94    0.28
   8   1   3    3.25    3.02
  -8   1  -3   -0.77    3.36
   8   1   3    1.09    0.35
   9  -1   3    0.57    0.33
  -9  -1  -3    0.31    0.34
   9   1   3    0.42    0.32
  -9   1  -3   -1.96    4.35
   9   1   3    0.32    0.23
  10  -1   3    0.09    0.35
 -10  -1  -3   -0.55    0.32
 -10   1  -3    1.05    0.42
  11  -1   3    2.44    0.52
 -11  -1  -3    1.48    0.46
 -11   1  -3    2.07    0.49
  12  -1   3    2.04    0.51
 -12  -1  -3    1.23    0.49
 -12   1  -3    3.25    0.62
  14  -2  -3    0.01    0.39
 -14  -2   3   -0.33    0.34
  13  -2  -3    0.36    0.46
 -13  -2   3    0.46    0.34
 -13  -2   3    0.92    0.38
  13   2  -3    0.83    0.33
  13   2  -3    0.46    0.39
  12  -2  -3    7.43    0.67
 -12  -2   3    5.97    0.59
  12   2  -3    7.06    0.58
  12   2  -3    7.00    0.69
 -12   2   3    5.96    0.55
  11  -2  -3    5.03    0.57
  11   2  -3    5.08    0.52
  11   2  -3    4.82    0.57
 -11   2   3    4.98    0.49
  10  -2  -3    9.40    1.05
 -10   2   3    7.34    0.52
  10   2  -3    6.15    0.57
  10   2  -3    6.21    0.46
   9  -2  -3    5.00    0.50
  -9   2   3    4.48    0.43
   9   2  -3    3.65    0.37
   9   2  -3    4.68    0.49
   8  -2  -3    1.55    0.33
  -8   2   3   -0.35    1.77
  -8   2   3    0.93    0.27
   8   2  -3    0.60    0.26
   8   2  -3    1.12    0.33
  -8   2   3    4.25    2.07
   7  -2  -3    0.35    0.24
   7   2  -3    0.14    0.17
   7   2  -3    0.36    0.29
  -7   2   3    2.69    2.03
  -7   2   3    0.67    0.25
  -7   2   3    4.03    2.22
   6  -2  -3   39.64    1.03
   6   2  -3   40.39    1.06
   6   2  -3   38.60    0.92
  -6   2   3   41.88    1.02
  -6   2   3   40.66    4.73
   5  -2  -3   20.25    0.62
   5  -2  -3   18.67    3.53
  -5   2   3   20.40    0.62
   5   2  -3   21.53    2.27
  -5   2   3   21.24    3.33
   5   2  -3   20.28    0.65
   5   2  -3   19.94    0.69
   5   2  -3   23.15    2.19
  -4  -2   3   76.09    5.34
   4  -2  -3   73.10    1.54
   4  -2  -3   69.04    6.19
   4   2  -3   73.90    1.42
   4   2  -3   69.78    4.89
  -4   2   3   75.30    1.54
  -4   2   3   72.29    6.35
   4   2  -3   73.66    1.56
   3  -2  -3   14.67    3.79
   3  -2  -3   12.14    0.42
  -3  -2   3   14.70    2.79
   3   2  -3   16.59    3.62
   3   2  -3   12.77    0.31
   3   2  -3   12.67    0.44
  -3   2   3   13.53    2.87
  -3   2   3   12.74    0.44
  -2  -2   3   14.93    2.96
   2  -2  -3   14.58    3.09
  -2   2   3   15.51    0.47
   2   2  -3   10.17    2.66
   2   2  -3   14.19    0.43
  -2   2   3    9.56    2.49
   1  -2  -3   16.09    4.69
   1  -2  -3   11.80    0.36
  -1  -2   3   11.48    3.38
  -1   2   3   11.69    0.40
   1   2  -3   12.19    0.37
   1   2  -3   11.91    0.27
  -1   2   3   14.26    3.69
   1   2  -3   13.90    3.64
   0  -2  -3    9.18    3.06
   0  -2   3   10.85    0.29
   0  -2  -3   10.92    0.35
   0  -2   3   14.02    4.13
   0   2   3   10.80    0.38
   0   2   3   15.58    4.03
   0   2  -3   10.16    3.17
   0   2  -3   10.37    0.30
   1  -2   3   91.44    7.80
  -1  -2  -3   92.54    7.39
   1  -2   3  100.28    1.90
  -1  -2  -3   99.02    2.00
  -1   2  -3  101.07    8.16
  -1   2  -3   98.07    1.81
   1   2   3  100.30    1.95
   1   2   3  107.89    7.93
  -2  -2  -3    6.98    0.32
   2  -2   3   10.15    3.82
  -2  -2  -3   10.50    3.55
   2  -2   3    6.77    0.31
   2   2   3    4.92    2.39
  -2   2  -3    8.30    3.29
  -3  -2  -3    5.22    2.41
   3  -2   3    3.88    2.19
  -3  -2  -3    3.93    0.27
   3  -2   3    4.44    0.29
   3   2   3    8.15    3.28
  -3   2  -3    1.90    1.82
   3   2   3    4.33    0.28
   4  -2   3    9.79    0.44
   4  -2   3   16.71    4.80
  -4  -2  -3   14.34    4.09
  -4  -2  -3   10.17    0.44
  -4   2  -3   10.69    3.84
   4   2   3   11.11    0.42
   4   2   3   15.14    4.01
   5  -2   3   -3.03    3.58
  -5  -2  -3   -1.09    1.87
  -5   2  -3    2.41    2.45
  -6  -2  -3    4.72    3.02
   6  -2   3    3.66    2.81
  -6  -2  -3    7.79    0.47
   6   2   3    9.52    3.08
  -6   2  -3    1.66    2.99
  -7  -2  -3    6.35    0.49
  -7  -2  -3    8.37    3.48
   7  -2   3    6.52    0.50
   7   2   3    7.64    3.51
  -7   2  -3    8.02    4.33
   7   2   3    6.92    0.43
   8  -2   3    1.92    0.40
  -8  -2  -3    1.83    0.37
   8   2   3    0.69    3.08
   8   2   3    1.66    0.28
  -8   2  -3    2.24    4.15
   9  -2   3    0.31    0.39
  -9  -2  -3    0.36    0.34
  -9   2  -3    6.30    6.64
  10  -2   3    0.21    0.35
 -10  -2  -3    0.39    0.37
  10   2   3    0.05    0.28
 -11  -2  -3    0.95    0.43
  11  -2   3    0.82    0.46
 -11   2  -3   -0.02    0.49
  12  -2   3    0.04    0.39
 -12  -2  -3    0.48    0.42
 -12   2  -3    1.06    0.52
  14  -3  -3    0.53    0.42
 -14  -3   3   -0.35    0.32
 -14  -3   3    0.52    0.43
  14   3  -3    0.22    0.55
  13  -3  -3    0.60    0.41
 -13  -3   3   -0.72    0.28
  13   3  -3   -0.27    0.43
 -12  -3   3    0.36    0.30
  12  -3  -3    0.29    0.40
  12   3  -3    0.09    0.37
  12   3  -3    0.44    0.26
  11  -3  -3    0.32    0.37
 -11  -3   3    0.84    0.28
  11   3  -3    0.76    0.43
  11   3  -3    0.73    0.30
 -11   3   3    0.65    0.33
  10  -3  -3    3.21    0.48
 -10  -3   3    1.93    0.34
 -10   3   3    2.54    0.38
  10   3  -3    2.60    0.34
  10   3  -3    1.60    0.42
   9  -3  -3    0.33    0.29
   9   3  -3    0.72    0.33
  -9   3   3    1.76    2.83
   9   3  -3    0.57    0.22
  -9   3   3    0.28    0.26
   8  -3  -3    0.13    0.26
   8   3  -3    0.43    0.30
  -8   3   3   -2.10    2.60
  -8   3   3    0.54    0.25
  -8   3   3   -0.54    2.44
   8   3  -3    0.38    0.21
   7  -3  -3    0.34    0.25
  -7   3   3    2.07    2.59
   7   3  -3    0.77    0.18
  -7   3   3    0.56    0.24
  -7   3   3   -0.19    2.72
   7   3  -3    0.87    0.29
   6  -3  -3    4.54    0.44
  -6   3   3    3.91    2.44
   6   3  -3    7.91    1.68
   6   3  -3    4.79    0.27
   6   3  -3    4.91    0.41
  -6   3   3    4.82    0.38
   5  -3  -3    0.36    0.20
   5  -3  -3    2.10    1.94
   5   3  -3    0.78    0.13
   5   3  -3   -0.23    1.28
   5   3  -3    0.74    0.22
  -5   3   3    0.87    0.21
  -5   3   3    1.44    1.98
   5   3  -3   -0.15    1.38
   4  -3  -3    5.46    3.04
   4  -3  -3    6.92    0.36
   4   3  -3    7.29    0.38
   4   3  -3   10.02    2.87
  -4   3   3    6.94    2.76
  -4   3   3    7.61    0.38
   4   3  -3   10.87    3.18
   4   3  -3    7.07    0.23
   3  -3  -3   51.29    1.16
  -3  -3   3   57.04    5.80
   3  -3  -3   52.88    6.19
   3   3  -3   52.01    1.19
  -3   3   3   52.77    1.17
   3   3  -3   51.34    5.27
  -3   3   3   47.47    5.76
  -2  -3   3   38.27    5.08
   2  -3  -3   35.31    5.24
   2  -3  -3   37.41    0.86
  -2   3   3   30.13    4.72
   2   3  -3   35.90    0.87
   2   3  -3   38.63    4.99
  -2   3   3   37.49    0.89
  -1  -3   3    0.73    1.58
   1  -3  -3    3.40    0.24
  -1  -3   3    2.50    0.11
   1  -3  -3    4.71    2.19
   1   3  -3    3.12    0.23
  -1   3   3    2.19    1.90
  -1   3   3    2.21    0.25
   1   3  -3   -0.30    1.27
   1   3  -3    2.51    0.11
   0  -3   3    2.66    0.17
   0  -3  -3    2.99    0.23
   0  -3  -3    4.51    2.68
   0  -3   3    4.97    3.03
   0   3  -3    2.09    2.16
   0   3   3    3.60    2.34
   0   3  -3    2.89    0.22
   0   3   3    2.99    0.28
  -1  -3  -3  199.60   12.32
   1  -3   3  211.22    3.89
  -1  -3  -3  216.71    3.93
   1  -3   3  197.94   12.91
  -1   3  -3  212.40   13.17
   1   3   3  215.88    3.98
  -1   3  -3  211.48    3.84
   1   3   3  211.23   12.38
  -2  -3  -3   57.23    1.21
   2  -3   3   53.77    6.77
  -2  -3  -3   52.05    6.36
   2  -3   3   55.90    1.21
   2   3   3   51.38    7.30
  -2   3  -3   56.71    1.06
  -2   3  -3   54.43    6.92
   2   3   3   56.65    1.26
  -3  -3  -3  117.64    2.34
   3  -3   3  113.28   10.54
  -3  -3  -3  117.14    9.34
   3  -3   3  115.33    2.36
  -3   3  -3  120.25   10.50
   3   3   3  119.85    2.38
   3   3   3  121.30    9.31
   4  -3   3    2.35    2.65
   4  -3   3    1.72    0.25
  -4  -3  -3    3.35    2.28
  -4  -3  -3    2.19    0.26
   4   3   3    2.07    2.58
  -4   3  -3    7.51    4.00
   4   3   3    1.73    0.27
   5  -3   3   27.15    0.86
  -5  -3  -3   25.70    0.88
  -5  -3  -3   28.20    6.35
   5  -3   3   27.26    7.08
  -5   3  -3   30.70    5.23
   5   3   3   29.36    4.82
   5   3   3   28.05    0.83
  -6  -3  -3   34.45    0.98
   6  -3   3   34.18    1.02
  -6   3  -3   28.36    6.96
   6   3   3   32.48    0.96
  -7  -3  -3   -0.02    0.24
   7  -3   3    0.14    0.27
  -7  -3  -3    0.09    3.31
   7   3   3   -2.60    2.78
  -7   3  -3   -0.83    3.48
   7   3   3   -0.04    0.29
   8  -3   3   -0.43    0.41
  -8  -3  -3    8.15    4.17
  -8  -3  -3    0.27    0.28
  -8   3  -3   -2.04    4.18
   8   3   3    0.14    0.26
   9  -3   3    2.45    0.47
  -9  -3  -3    1.75    0.38
   9   3   3    1.54    0.35
  10  -3   3    1.24    0.38
 -10  -3  -3    0.99    0.37
  10   3   3    1.24    0.33
  11  -3   3    3.47    0.69
 -11  -3  -3    4.02    0.55
  12  -3   3    0.72    0.41
 -12  -3  -3    1.63    0.46
 -12   3  -3    0.91    0.55
 -13  -4   3    4.75    0.51
  13  -4  -3    4.14    0.61
  13   4  -3    4.95    0.64
  12  -4  -3   -0.19    0.39
 -12  -4   3   -0.09    0.25
  12   4  -3   -0.18    0.40
  11  -4  -3   -0.33    0.34
 -11  -4   3    0.04    0.23
 -11   4   3   -0.45    0.30
  11   4  -3    0.25    0.40
 -10  -4   3    2.05    0.33
  10  -4  -3    2.37    0.45
 -10   4   3    2.15    0.38
 -10   4   3   -4.72    4.24
  10   4  -3    1.75    0.50
   9  -4  -3    3.51    0.51
  -9  -4   3    3.43    0.34
  -9   4   3    7.24    3.99
   9   4  -3    3.69    0.50
  -9   4   3    3.41    0.41
   8  -4  -3   12.87    0.66
  -8  -4   3   13.67    0.50
   8   4  -3   13.67    0.72
   8   4  -3   12.56    0.49
  -8   4   3   13.31    0.61
  -8   4   3   18.85    6.05
  -7  -4   3    3.04    0.27
   7  -4  -3    2.43    0.38
  -7   4   3   -0.06    2.84
  -7   4   3    3.13    0.35
  -7   4   3   -0.04    2.48
   7   4  -3    2.41    0.39
   6  -4  -3   16.25    0.67
  -6  -4   3   17.24    0.48
  -6   4   3   16.48    0.62
   6   4  -3   15.92    3.13
   6   4  -3   15.76    0.67
  -6   4   3   22.76    6.22
   6   4  -3   18.61    3.35
  -5  -4   3    4.94    0.21
   5  -4  -3    3.61    0.34
   5  -4  -3    4.86    2.98
   5   4  -3    7.48    3.05
   5   4  -3    4.35    2.68
  -5   4   3    4.12    0.36
   5   4  -3    4.34    0.38
  -5   4   3    4.25    3.13
   4  -4  -3   13.21    0.51
   4  -4  -3   13.92    4.06
  -4  -4   3   12.64    0.29
  -4   4   3    6.56    2.85
   4   4  -3   12.49    0.53
  -4   4   3   12.31    0.51
   4   4  -3   11.27    3.55
   4   4  -3   14.83    4.21
   3  -4  -3   10.19    0.43
   3  -4  -3   10.33    4.20
   3   4  -3   10.01    0.45
   3   4  -3   18.23    4.71
  -3   4   3   11.60    0.46
   3   4  -3   14.40    4.15
  -3   4   3   12.47    4.18
   2  -4  -3   13.23    4.07
   2   4  -3    6.76    2.63
  -2   4   3    8.67    3.74
  -1  -4   3   27.74    5.33
   1  -4  -3   26.29    5.12
  -1  -4   3   22.43    0.48
   1  -4  -3   23.72    0.64
   1   4  -3   22.22    4.53
  -1   4   3   30.12    6.89
   1   4  -3   23.50    0.65
  -1   4   3   23.25    0.70
   0  -4  -3    3.12    2.25
   0  -4   3    0.97    0.14
   0  -4   3    0.78    2.33
   0  -4  -3    1.04    0.18
   0   4   3    0.89    0.21
   0   4   3    3.50    2.73
   0   4  -3    2.62    1.97
   1  -4   3   56.98    7.74
  -1  -4  -3   69.43    8.00
  -1  -4  -3   67.87    1.43
   1  -4   3   70.15    1.39
   1   4   3   70.70    1.52
   1   4   3   68.03    7.78
  -1   4  -3   62.41    7.83
  -1   4  -3   68.23    1.37
   2  -4   3    4.30    3.88
  -2  -4  -3   -2.10    1.82
   2  -4   3    1.02    0.18
  -2  -4  -3    0.87    0.17
  -2   4  -3    3.09    1.87
   2   4   3    1.09    0.23
   3  -4   3    0.82    0.21
  -3  -4  -3    4.56    2.35
   3  -4   3    2.72    2.75
  -3  -4  -3    0.90    0.19
  -3   4  -3    0.08    2.35
   3   4   3   -0.15    2.02
   3   4   3    0.49    0.23
  -3   4  -3    0.81    0.11
  -4  -4  -3    5.40    3.46
   4  -4   3    4.31    0.36
  -4  -4  -3    4.93    0.35
  -4   4  -3    4.53    2.78
   4   4   3    5.10    0.40
   4   4   3    9.26    5.26
  -5  -4  -3    1.54    0.33
  -5  -4  -3    1.70    3.35
   5  -4   3    1.43    0.30
   5   4   3   -0.72    3.19
   5   4   3    0.98    0.29
  -6  -4  -3   -1.66    3.14
  -6  -4  -3    2.12    0.32
   6  -4   3    1.72    0.35
   6   4   3    1.70    0.35
   6   4   3    1.43    3.04
  -6   4  -3    0.93    2.85
  -6   4  -3    3.21    3.25
  -7  -4  -3    4.60    4.16
  -7   4  -3    1.45    3.87
   7   4   3    9.73    4.82
  -8  -4  -3   -1.44    4.03
   8  -4   3    0.41    0.34
  -8  -4  -3    0.02    0.28
   8   4   3    0.12    0.29
  -8   4  -3    3.49    5.63
   9  -4   3    3.66    0.54
  -9  -4  -3    5.02    0.52
   9   4   3    4.02    0.47
  10  -4   3    0.59    0.43
 -10  -4  -3    0.63    0.37
  10   4   3    0.96    0.36
 -11  -4  -3    0.14    0.35
  11  -4   3    0.10    0.40
  12  -4   3    0.35    0.42
 -12  -4  -3    0.09    0.34
 -12   4  -3   -0.39    0.49
  13  -5  -3    0.81    0.43
  13   5  -3    0.64    0.48
 -12  -5   3   -0.31    0.25
  12  -5  -3    0.07    0.38
  12   5  -3   -0.06    0.43
  11  -5  -3    2.84    0.52
 -11  -5   3    2.80    0.35
  11   5  -3    3.00    0.56
 -10  -5   3    0.54    0.23
  10  -5  -3   -0.35    0.32
  10   5  -3    0.01    0.38
 -10   5   3   -0.13    0.31
   9  -5  -3    4.99    0.55
  -9   5   3   -5.95    4.21
   8  -5  -3    0.24    0.28
  -8  -5   3    0.35    0.17
  -8   5   3   -0.25    4.29
   8   5  -3    0.32    0.33
  -8   5   3    0.25    0.32
   7  -5  -3    1.62    0.35
  -7  -5   3    1.14    0.19
  -7   5   3    1.41    0.32
  -7   5   3   -1.34    3.27
   7   5  -3    0.84    0.34
   7   5  -3    5.28    2.81
  -7   5   3    6.27    3.74
   7   5  -3    4.39    2.28
   6  -5  -3    2.15    0.36
  -6  -5   3    2.34    0.21
  -6   5   3    0.21    3.22
   6   5  -3    1.84    3.28
  -6   5   3    1.70    0.33
   6   5  -3    1.84    0.35
   6   5  -3    1.02    1.99
   5  -5  -3   23.66    6.09
   5  -5  -3   24.85    0.80
  -5  -5   3   24.17    0.54
  -5   5   3   20.33    5.75
   5   5  -3   23.94    0.85
  -5   5   3   26.10    0.81
   5   5  -3   21.49    4.40
   5   5  -3   26.37    4.75
   4  -5  -3    2.16    2.50
   4  -5  -3    1.57    0.27
   4   5  -3    3.19    2.46
  -4   5   3    2.01    0.30
  -4   5   3    1.27    3.00
   4   5  -3    2.77    2.18
   4   5  -3    1.70    0.29
   3  -5  -3   23.36    6.82
   3  -5  -3   13.98    0.53
   3   5  -3   14.38    4.37
   3   5  -3   14.74    0.57
   3   5  -3   14.79    4.41
  -3   5   3   14.41    0.57
   2  -5  -3   -1.34    2.16
   2  -5  -3    1.71    0.23
   2   5  -3   -0.14    2.39
  -2   5   3    2.39    0.31
   2   5  -3    2.61    0.30
   2   5  -3    3.90    2.04
  -2   5   3    3.03    2.89
  -1  -5   3    3.85    0.16
   1  -5  -3    6.33    3.60
   1  -5  -3    3.27    0.27
   1   5  -3    3.52    0.31
   1   5  -3    1.89    4.50
  -1   5   3    3.69    0.35
  -1   5   3    5.01    3.05
   1   5  -3    5.05    3.06
   0  -5   3    3.55    0.20
   0  -5  -3    1.24    2.24
   0  -5  -3    3.76    0.28
   0   5  -3    4.96    3.51
   0   5  -3    3.46    0.28
   0   5   3    3.59    0.34
   0   5   3    1.85    3.01
  -1  -5  -3   13.55    5.11
   1  -5   3    9.41    0.35
  -1  -5  -3    8.68    0.38
   1   5   3   10.41    3.61
   1   5   3    9.46    0.48
  -1   5  -3    9.64    0.38
  -1   5  -3    6.69    3.51
   2  -5   3    2.41    0.25
  -2  -5  -3    5.12    3.22
  -2  -5  -3    2.60    0.26
  -2   5  -3    0.81    3.30
  -2   5  -3    2.20    0.22
   2   5   3    4.89    3.69
   2   5   3    1.61    0.30
  -3  -5  -3    4.27    3.42
   3   5   3    7.22    3.29
  -3   5  -3    2.44    3.17
   3   5   3    6.95    0.47
   4  -5   3   10.40    0.52
  -4  -5  -3    9.05    0.46
  -4  -5  -3   15.71    5.43
  -4   5  -3    6.61    3.55
   4   5   3   10.13    0.56
   4   5   3    6.92    4.05
  -4   5  -3    8.88    0.28
   5  -5   3   12.68    0.62
  -5  -5  -3   13.31    0.57
  -5   5  -3   11.98    5.71
   5   5   3   24.13    5.64
  -5   5  -3    5.91    3.37
   5   5   3   13.69    0.66
  -6  -5  -3   -2.85    4.17
   6  -5   3    1.33    0.32
  -6  -5  -3    0.64    0.26
  -6   5  -3    2.36    3.06
   6   5   3    0.33    0.31
   6   5   3   -2.97    3.53
  -7   5  -3    5.59    3.89
   8  -5   3    5.33    0.58
   8   5   3    5.52    0.59
   8   5   3   -4.26    5.95
  -9  -5  -3    1.50    0.38
   9  -5   3    1.27    0.44
   9   5   3    1.96    0.50
  10  -5   3    5.20    0.68
 -10  -5  -3    4.39    0.53
  10   5   3    4.72    0.56
 -11  -5  -3   -0.62    0.29
  11  -5   3    0.40    0.44
  11   5   3    0.49    0.37
  13  -6  -3    1.27    0.47
  13   6  -3    0.21    0.47
  12  -6  -3    1.45    0.48
  12   6  -3    1.43    0.74
  11  -6  -3    0.04    0.39
  11   6  -3    0.39    0.42
 -10  -6   3    1.50    0.26
  10  -6  -3    1.70    0.47
  10   6  -3    1.76    0.51
 -10   6   3    1.84    0.41
   9  -6  -3    0.52    0.37
  -9  -6   3    0.34    0.19
   9   6  -3   -0.50    0.38
  -9   6   3    0.33    0.32
   8   6  -3   -2.96    2.88
  -7  -6   3   10.71    0.37
   7  -6  -3    9.94    0.61
   7   6  -3   15.25    5.08
  -7   6   3   10.43    0.58
   7   6  -3    9.17    0.68
  -6  -6   3   29.98    0.66
   6  -6  -3   29.40    0.98
   6   6  -3   27.83    1.02
   6   6  -3   31.10    5.68
  -6   6   3   39.63    8.30
   6   6  -3   33.37    6.59
  -6   6   3   37.55   10.26
   5  -6  -3    6.80    0.47
   5   6  -3    5.57    0.50
   5   6  -3    5.39    3.68
  -5   6   3    7.40    4.80
   5   6  -3    5.02    4.33
  -5   6   3    5.51    0.49
   4  -6  -3    1.90    0.30
   4  -6  -3    6.39    4.56
   4   6  -3    1.72    2.67
  -4   6   3    2.06    3.58
   4   6  -3    2.24    0.34
   4   6  -3   -2.57    3.12
  -4   6   3    1.14    0.31
   3  -6  -3    0.42    0.21
   3  -6  -3    3.69    3.12
  -3   6   3    0.85    0.28
   3   6  -3    0.10    0.26
   3   6  -3    3.59    3.03
   2  -6  -3    2.94    0.31
   2  -6  -3    3.60    3.59
  -2   6   3    3.37    0.38
   2   6  -3    5.48    3.86
  -2   6   3    5.17    4.76
   2   6  -3    3.12    0.35
   2   6  -3    2.12    3.02
  -1  -6   3    6.12    0.23
   1  -6  -3    6.19    0.37
   1  -6  -3    9.53    3.67
  -1   6   3    7.51    3.79
   1   6  -3    1.64    2.81
   1   6  -3    1.92    3.25
   1   6  -3    6.27    0.40
  -1   6   3    6.06    0.44
   0  -6  -3    1.65    0.24
   0  -6  -3    5.22    4.46
   0   6  -3    4.32    3.72
   0   6   3    1.31    0.30
   0   6   3   -1.69    2.88
   0   6  -3    1.89    0.28
   0   6  -3   -2.25    4.73
  -1  -6  -3    7.86    0.39
  -1  -6  -3   11.63    4.91
   1  -6   3    8.56    0.36
  -1   6  -3    5.72    5.97
  -1   6  -3    7.22    0.40
  -1   6  -3    2.10    3.62
   1   6   3    7.74    0.67
   1   6   3   16.75    6.11
  -2  -6  -3    0.59    2.49
   2  -6   3    1.51    0.22
  -2  -6  -3    1.40    0.25
  -2   6  -3   -0.61    3.06
  -2   6  -3    2.41    3.53
  -2   6  -3    1.07    0.22
   2   6   3    1.39    0.35
   2   6   3    4.68    3.16
   3  -6   3    0.70    0.23
  -3  -6  -3    2.78    3.98
  -3  -6  -3    0.34    0.20
  -3   6  -3   -3.48    3.51
  -3   6  -3   -0.37    3.62
  -3   6  -3    0.57    0.18
   3   6   3    0.67    0.32
   3   6   3    2.47    3.09
   4  -6   3   10.62    0.54
  -4  -6  -3   10.12    0.57
  -4  -6  -3   13.49    5.54
  -4   6  -3    9.11    0.35
  -4   6  -3   14.57    7.12
   4   6   3    0.07    4.11
   4   6   3    9.09    0.61
  -4   6  -3    4.91    4.69
  -5  -6  -3   12.04    4.19
  -5   6  -3    3.92    4.48
  -5   6  -3    0.51    3.40
   6  -6   3    2.27    0.37
  -6  -6  -3    1.35    0.30
  -6  -6  -3    9.16    5.78
   6   6   3    1.68    0.41
   6   6   3    0.55    5.03
  -7  -6  -3    8.01    6.60
  -7  -6  -3    5.14    0.47
   7  -6   3    5.60    0.54
   7   6   3    5.99    0.58
   7   6   3    3.04    6.18
  -8  -6  -3    1.18    0.33
   8  -6   3    0.74    0.38
   8   6   3    0.42    0.50
  -9  -6  -3    0.35    0.30
   9  -6   3   -0.10    0.30
   9   6   3    0.57    0.40
 -10  -6  -3    1.10    0.37
  10  -6   3    2.88    0.61
  10   6   3    1.37    0.42
  11  -6   3    0.87    0.45
  11   6   3    0.65    0.43
  12  -7  -3    1.09    0.46
  12   7  -3    1.82    0.54
  11  -7  -3   -0.17    0.39
  11   7  -3    0.38    0.47
  10  -7  -3   -0.18    0.36
  10   7  -3   -0.22    0.43
   9  -7  -3    7.64    0.68
   9   7  -3    5.74    0.70
  -9   7   3    5.34    0.57
   8  -7  -3   -0.11    0.33
   8   7  -3    4.57    4.91
  -8   7   3   -0.24    0.31
   8   7  -3   -0.03    0.33
   7  -7  -3    2.17    0.40
   7   7  -3    2.37    0.47
   7   7  -3    1.95    5.40
  -7   7   3   15.44    6.04
  -7   7   3    3.01    0.45
   6  -7  -3    0.16    0.29
   6   7  -3   -0.12    0.33
   6   7  -3   -1.60    4.59
  -6   7   3    4.08    3.58
  -6   7   3    0.83    0.34
   5  -7  -3   15.74    0.72
  -5   7   3   17.29    0.76
   5   7  -3   15.36    6.53
  -5   7   3   27.70    8.63
   5   7  -3   18.41    6.13
   5   7  -3   18.11    0.81
   4  -7  -3    2.75    0.36
   4  -7  -3    5.44    5.36
   4   7  -3    6.02    4.11
   4   7  -3    3.77    0.45
  -4   7   3    3.15    0.43
   4   7  -3   14.25    6.24
  -4   7   3   -1.08    3.79
   3  -7  -3   12.26    0.57
   3  -7  -3   11.99    5.91
  -3   7   3    6.91    5.69
   3   7  -3   11.64    5.24
  -3   7   3   11.06    0.61
   3   7  -3   11.60    0.63
   3   7  -3   10.43    5.25
   2  -7  -3    7.80    5.36
  -2   7   3   -1.72    3.99
   2   7  -3    0.14    3.69
  -2   7   3    1.67    0.35
   2   7  -3    2.60    0.38
   2   7  -3    1.99    6.63
  -1  -7   3    2.88    0.19
   1  -7  -3    3.11    0.33
   1  -7  -3   -0.80    5.30
   1   7  -3    2.55    0.42
  -1   7   3    6.20    5.30
   1   7  -3    7.36    4.04
  -1   7   3    2.80    0.41
   1   7  -3   -1.88    3.89
   0  -7   3    5.73    0.29
   0  -7  -3   11.09    5.72
   0  -7  -3    5.76    0.39
   0   7   3    5.20    0.50
   0   7  -3   10.37    3.90
   0   7  -3    5.30    0.43
   0   7  -3    5.33    5.00
   0   7   3    0.57    3.96
  -1  -7  -3   26.20    7.68
   1  -7   3   20.60    0.60
  -1  -7  -3   20.00    0.65
  -1   7  -3   26.10    7.93
  -1   7  -3   15.17    8.27
   1   7   3   28.83    9.24
   1   7   3   18.56    0.81
  -1   7  -3   19.85    0.69
  -2  -7  -3    1.36    0.26
  -2  -7  -3    7.87    4.70
   2  -7   3    1.85    0.26
   2   7   3    0.63    4.18
  -2   7  -3    6.46    4.44
   2   7   3    1.35    0.36
  -2   7  -3    1.55    0.26
  -2   7  -3    1.02    4.97
   3  -7   3   39.18    1.05
  -3  -7  -3   37.80    1.03
  -3  -7  -3   49.46    9.93
  -3   7  -3   51.99   12.32
  -3   7  -3   54.41    9.80
  -3   7  -3   37.50    0.96
   3   7   3   37.40    1.23
  -4  -7  -3    9.25    5.06
   4  -7   3    2.26    0.35
  -4  -7  -3    2.43    0.32
  -4   7  -3    7.42    5.01
  -4   7  -3    2.57    0.27
   4   7   3    6.44    4.13
  -4   7  -3   -1.65    3.00
   4   7   3    2.41    0.44
  -5  -7  -3    0.91    0.28
  -5  -7  -3   -5.38    5.19
   5  -7   3    0.66    0.31
  -5   7  -3    6.12    4.32
   5   7   3    1.00    0.41
   5   7   3   -6.18    4.85
   6  -7   3    1.95    0.39
  -6  -7  -3    7.42    7.12
  -6  -7  -3    2.31    0.34
   6   7   3    3.98    6.24
   6   7   3    1.49    0.44
  -6   7  -3    5.69    5.03
  -7  -7  -3    5.18    0.49
   7  -7   3    5.49    0.59
   7   7   3    5.01    0.64
   8  -7   3    3.21    0.54
   8   7   3    3.25    0.55
   9  -7   3    1.18    0.44
  -9  -7  -3    2.42    0.40
   9   7   3    1.67    0.50
 -10  -7  -3    0.67    0.37
  10  -7   3    0.75    0.43
  10   7   3    0.60    0.44
 -11  -7  -3    0.83    0.37
  11  -7   3    0.87    0.45
  11   7   3    0.02    0.41
  12  -8  -3    1.15    0.50
  12   8  -3    0.58    0.51
  11  -8  -3    0.73    0.45
  11   8  -3    0.21    0.50
  10  -8  -3    0.19    0.43
  10   8  -3   -0.20    0.42
   9  -8  -3   -0.21    0.40
   9   8  -3   -0.35    0.42
  -9   8   3    0.54    0.33
   8  -8  -3    6.63    0.65
   8   8  -3    7.68    0.77
  -8   8   3    7.23    0.59
   7  -8  -3    9.19    0.65
   7   8  -3   24.62    8.48
  -7   8   3    9.15    0.65
   7   8  -3    8.16    0.73
   6  -8  -3    0.20    0.29
  -6   8   3   -1.42    5.52
  -6   8   3   -0.10    0.30
   6   8  -3    6.63    5.79
   5  -8  -3    6.10    0.52
  -5   8   3    6.03    0.55
  -5   8   3    4.25    4.61
   5   8  -3   18.45   10.47
  -5   8   3    6.17    5.14
   5   8  -3    6.34    0.62
   4  -8  -3    6.27    0.48
   4   8  -3   12.37    6.92
   4   8  -3    7.04    0.61
  -4   8   3    6.37    0.57
   4   8  -3    8.47    7.09
  -4   8   3   10.04    8.20
   3  -8  -3    0.86    0.27
   3  -8  -3    1.05    5.00
  -3   8   3    7.02    4.62
   3   8  -3   -4.40    4.68
   3   8  -3    0.51    0.32
   3   8  -3    4.72    4.03
  -3   8   3    0.75    0.34
   2  -8  -3   16.30    8.13
   2  -8  -3   10.89    0.54
   2   8  -3    8.84    6.46
   2   8  -3   11.00    0.66
  -2   8   3   12.48    6.38
   2   8  -3    6.16    4.77
  -2   8   3   10.05    0.66
  -1  -8   3    3.76    0.25
   1  -8  -3    3.94    0.38
   1  -8  -3    4.06    4.52
   1   8  -3    1.08    5.33
   1   8  -3    4.14    0.46
   1   8  -3    4.12    4.04
  -1   8   3    3.59    0.49
  -1   8   3   16.55    8.75
   0  -8  -3    3.61    0.41
   0  -8   3    3.08    0.25
   0   8   3   -1.76    4.99
   0   8  -3    2.74    5.55
   0   8   3    2.78    0.46
   0   8  -3    7.62    6.84
   0   8  -3    3.35    0.42
   1  -8   3    0.59    0.19
  -1  -8  -3   -4.47    3.46
  -1   8  -3    6.22    5.19
   1   8   3   -2.24    4.16
  -1   8  -3    5.22    6.79
   1   8   3    0.04    0.32
  -2  -8  -3   30.47    9.15
   2  -8   3   23.74    0.74
  -2  -8  -3   26.08    0.88
  -2   8  -3   29.03    9.67
   2   8   3   15.40   10.94
  -2   8  -3   33.78   12.24
   2   8   3   22.56    0.97
  -2   8  -3   23.51    0.78
  -3  -8  -3    5.08    0.41
   3  -8   3    5.00    0.41
  -3  -8  -3   14.24    4.72
  -3   8  -3    5.43    0.40
  -3   8  -3   -7.15    7.83
   3   8   3    8.49    6.27
  -3   8  -3   13.79    4.91
   3   8   3    6.57    0.66
  -4  -8  -3    3.40    0.37
  -4  -8  -3    0.29    6.83
   4  -8   3    3.44    0.40
   4   8   3    3.10    0.50
   4   8   3   12.60    6.79
  -4   8  -3    3.01    0.32
  -5  -8  -3    6.76    8.11
  -5   8  -3   12.12    7.41
   6  -8   3    0.42    0.31
  -6  -8  -3   -0.19    0.24
   6   8   3   -0.16    0.39
  -7  -8  -3    0.53    0.30
   7  -8   3    0.53    0.38
   7   8   3    1.57    0.49
  -8  -8  -3    1.24    0.34
   8  -8   3    0.97    0.41
   8   8   3   -0.09    0.44
   9  -8   3   -0.14    0.40
  -9  -8  -3    1.47    0.38
   9   8   3    0.30    0.44
 -10  -8  -3   -0.37    0.39
  10  -8   3   -0.04    0.40
  10   8   3    0.77    0.47
  11  -9  -3    0.22    0.40
  11   9  -3    0.80    0.53
  10  -9  -3    1.84    0.46
  10   9  -3    1.05    0.49
   9  -9  -3    1.18    0.44
   9   9  -3    1.10    0.53
   8  -9  -3    0.56    0.38
   8   9  -3   -0.37    0.42
  -8   9   3    0.55    0.35
   7  -9  -3    0.26    0.37
   7   9  -3    1.10    0.47
  -7   9   3    1.43    0.43
   6  -9  -3    0.77    0.37
   6   9  -3    0.99    0.45
  -6   9   3    0.75    0.39
  -5   9   3   11.79    6.85
  -4   9   3   15.85    6.98
  -4   9   3    1.80    5.12
   4   9  -3    0.33    0.34
   3   9  -3   13.11    8.66
  -3   9   3   12.23    6.41
   2  -9  -3    0.25    0.25
   2   9  -3   -6.28    6.29
   2   9  -3    0.22    0.30
  -2   9   3   -0.35    0.32
  -2   9   3   -1.29    5.52
   2   9  -3    2.51    5.63
  -1  -9   3    3.21    0.23
   1  -9  -3    7.31    7.40
   1  -9  -3    3.97    0.41
   1   9  -3    0.21    4.69
  -1   9   3   -1.82    7.33
  -1   9   3    4.07    0.54
   1   9  -3    4.17    0.50
   1   9  -3    5.22    6.20
   0  -9   3    3.29    0.27
   0  -9  -3    5.77    5.62
   0  -9  -3    3.19    0.36
   0   9   3    5.41    5.71
   0   9   3    3.96    0.55
   0   9  -3    0.47    6.73
   0   9  -3    3.65    0.47
  -1  -9  -3    3.80    6.47
   1  -9   3    2.25    0.26
  -1  -9  -3    2.09    0.31
  -1   9  -3   -0.63    4.79
  -1   9  -3    1.74    0.38
   1   9   3    2.11    0.46
  -1   9  -3   -3.64    7.78
  -2  -9  -3    4.91    7.73
   2  -9   3    5.28    0.40
  -2  -9  -3    5.86    0.44
  -2   9  -3    1.18    6.73
  -2   9  -3    8.56   11.37
  -2   9  -3    6.01    0.48
   2   9   3    6.53    9.81
   2   9   3    5.67    0.62
  -3  -9  -3   -1.52    6.58
  -3   9  -3   -5.54    7.31
   3   9   3    1.50    0.70
  -3   9  -3   -2.48    6.36
   4  -9   3    3.79    0.44
  -4  -9  -3    4.06    0.41
   4   9   3    5.37    0.66
  -4   9  -3    3.77    0.37
  -5  -9  -3    4.76    0.46
   5  -9   3    5.74    0.63
   5   9   3    5.02    0.68
  -6  -9  -3   -0.22    0.27
   6  -9   3    0.19    0.33
   6   9   3    0.34    0.47
   7  -9   3   -0.12    0.35
  -7  -9  -3   -0.63    0.25
   7   9   3   -0.33    0.43
  -8  -9  -3    0.40    0.32
   8  -9   3    0.93    0.43
   8   9   3    0.27    0.51
   9  -9   3   -0.07    0.41
   9   9   3    0.73    0.53
  10 -10  -3    1.10    0.45
  10  10  -3    0.95    0.54
   9 -10  -3    3.56    0.63
   9  10  -3    2.76    0.61
   8 -10  -3    2.14    0.49
   8  10  -3    1.95    0.59
  -8  10   3    2.36    0.53
   7 -10  -3    0.58    0.39
   7  10  -3    0.28    0.47
   6 -10  -3    0.45    0.38
  -6  10   3    0.56    0.41
   6  10  -3    0.06    0.45
   5 -10  -3    0.42    0.36
   5  10  -3    0.54    0.43
  -5  10   3    0.75    0.42
   4 -10  -3    1.62    0.38
  -4  10   3    1.64    0.48
   4  10  -3    1.79    0.50
   2 -10  -3    1.44    0.32
  -2  10   3    0.74    0.43
   2  10  -3    1.90    0.45
   2  10  -3   -0.38    8.64
   1 -10  -3    0.27    0.24
  -1 -10   3    0.29    0.18
   1  10  -3    0.03    0.34
  -1  10   3    0.31    0.46
   1  10  -3   -1.65    6.53
  -1  10   3    6.14    7.35
   1  10  -3    7.85    6.25
   0 -10  -3   16.70    0.68
   0 -10   3   16.50    0.53
   0  10  -3   16.62    0.82
   0  10   3   18.73    8.22
   0  10   3   16.82    1.01
   0  10  -3   22.48   10.02
   1 -10   3    0.94    0.27
  -1 -10  -3    1.01    0.29
  -1  10  -3    0.69    0.34
  -1  10  -3   16.47   10.37
  -1  10  -3    8.58    6.70
   1  10   3    1.35    0.47
   1  10   3   -1.62    9.29
  -2  10  -3   -4.03    8.55
  -2  10  -3   -1.07    8.14
   3 -10   3    0.38    0.26
  -3 -10  -3   -0.03    0.24
   3  10   3    0.09    0.42
  -3  10  -3    0.73    0.31
   4 -10   3    2.66    0.40
  -4 -10  -3    1.59    0.35
  -4  10  -3    2.49    0.36
   4  10   3    1.87    0.53
  -5 -10  -3    4.70    0.45
   5 -10   3    5.07    0.54
   5  10   3    4.74    0.70
   6 -10   3    0.76    0.34
  -6 -10  -3    0.73    0.30
   6  10   3    0.71    0.52
   7 -10   3    0.45    0.41
   8 -10   3   -0.29    0.36
   8  10   3    0.46    0.53
   9 -10   3    1.42    0.43
   9  10   3    0.41    0.48
   9 -11  -3    0.06    0.38
   9  11  -3    0.65    0.53
   8 -11  -3    0.26    0.41
   8  11  -3    0.28    0.51
   7 -11  -3    0.27    0.39
  -7  11   3    1.30    0.45
   6 -11  -3    0.51    0.36
   6  11  -3    0.28    0.50
  -6  11   3    1.23    0.51
   5 -11  -3    2.71    0.49
  -5  11   3    2.48    0.56
   5  11  -3    1.56    0.53
   4 -11  -3    0.10    0.33
   4  11  -3    0.22    0.39
  -4  11   3   -0.26    0.38
   3 -11  -3    5.18    0.77
  -3  11   3    3.75    0.62
   3  11  -3    3.94    0.64
   2 -11  -3    2.44    0.40
   2  11  -3    1.61    0.50
  -2  11   3    1.77    0.51
  -2  11   3   -2.53   10.01
  -2  11   3    7.12    9.18
   1 -11  -3    0.61    0.29
   1  11  -3    1.33    0.48
  -1  11   3    1.46    0.47
   0 -11  -3    2.18    0.36
   0  11   3    1.74    0.55
  -1 -11  -3    5.54    0.48
   1 -11   3    6.56    0.42
  -1  11  -3   26.63   14.49
  -1  11  -3    5.53    0.60
   1  11   3    5.26    0.70
   2 -11   3    0.41    0.25
  -2 -11  -3    0.74    0.29
  -2  11  -3    1.05    0.37
   2  11   3    0.80    0.49
   3 -11   3    7.28    0.51
  -3 -11  -3    6.33    0.49
   3  11   3    5.76    0.75
  -3  11  -3    7.09    0.57
   4 -11   3    1.99    0.38
  -4 -11  -3    1.94    0.36
   4  11   3    2.04    0.56
   5 -11   3    0.96    0.36
   5  11   3    0.49    0.50
   6 -11   3    1.25    0.38
   6  11   3   -0.37    0.48
   7 -11   3    1.18    0.44
   7  11   3    0.75    0.53
   8 -11   3    0.51    0.40
   8  11   3    0.79    0.52
   8 -12  -3    2.45    0.54
   8  12  -3    2.09    0.62
   7 -12  -3    1.19    0.47
  -7  12   3    2.11    0.47
   7  12  -3    2.35    0.63
   6 -12  -3    2.01    0.43
  -6  12   3    2.91    0.55
   6  12  -3    2.71    0.67
   5 -12  -3    0.74    0.36
  -5  12   3    0.97    0.47
   4 -12  -3   -0.20    0.32
   4  12  -3   -0.35    0.45
  -4  12   3    0.85    0.48
   3 -12  -3    0.33    0.34
   3  12  -3    0.06    0.46
  -3  12   3    0.61    0.47
   2 -12  -3    1.67    0.38
   2  12  -3    1.38    0.53
  -2  12   3    0.72    0.52
   1  12  -3    0.88    0.44
  -1  12   3    0.74    0.52
   0 -12  -3    3.13    0.41
   0  12   3    2.15    0.58
   0  12  -3    2.02    0.51
  -1 -12  -3    0.78    0.27
   1  12   3   -0.28    0.45
  -1  12  -3    0.08    0.38
  -2 -12  -3    1.09    0.30
  -2  12  -3    1.41    0.41
   2  12   3    0.18    0.51
   3  12   3    0.91    0.56
   4 -12   3    1.37    0.38
   4  12   3    0.69    0.54
   5 -12   3    0.92    0.38
   5  12   3   -0.18    0.49
   6 -12   3    0.07    0.43
   6  12   3    1.73    0.57
   6 -13  -3    1.42    0.43
   6  13  -3    1.29    0.54
   5  13  -3    1.46    0.58
  -5  13   3    1.34    0.69
   4 -13  -3    0.71    0.38
  -4  13   3    0.40    0.49
   4  13  -3    0.08    0.43
   3 -13  -3    1.57    0.42
  -3  13   3   -0.04    0.43
   3  13  -3    0.05    0.52
   2 -13  -3    1.54    0.43
   2  13  -3    0.77    0.48
  -2  13   3    1.55    0.59
   1 -13  -3    9.16    0.65
  -1  13   3    5.85    1.12
   1  13  -3    6.21    0.74
   0 -13  -3    2.77    0.48
   0  13   3    2.36    0.92
  -1  13  -3    1.26    0.48
   1  13   3    1.20    0.55
   2  13   3    1.11    0.55
  -2  13  -3    2.18    0.51
   3  13   3    2.11    0.65
   4  13   3    1.37    0.55
   5  13   3    2.37    0.68
   4 -14  -3    3.53    0.53
   4  14  -3    2.75    0.63
  -4  14   3    5.15    0.72
  -3  14   3    1.13    0.54
   3  14  -3    1.91    0.57
  -2  14   3    2.49    0.61
   2  14  -3    0.10    0.49
   1  14  -3    2.27    0.60
  -1  14   3    1.27    0.61
   0  14  -3    0.42    0.44
   0  14   3    0.82    0.55
   1  14   3    0.29    0.47
  -1  14  -3    1.97    0.49
   2  14   3    1.72    0.57
  14   0  -4    1.79    0.46
  13   0  -4    0.35    0.34
 -13   0   4    0.68    0.36
  12   0  -4    0.48    0.34
  11   0  -4    0.04    0.37
  11   0  -4    0.02    0.33
 -11   0   4    0.24    0.33
 -10   0   4    3.35    0.46
  10   0  -4    3.43    0.42
  10   0  -4    4.20    0.48
   9   0  -4   -0.29    0.22
   9   0  -4    0.14    0.28
  -9   0   4    0.18    0.28
   8   0  -4   18.90    0.74
   8   0  -4   17.87    0.66
   7   0  -4    0.21    0.25
   7   0  -4   -0.30    0.17
   6   0  -4    9.79    0.41
   6   0  -4    9.61    0.48
   6   0  -4   11.39    1.89
  -6   0   4    9.14    1.84
   5   0  -4    0.01    0.17
  -5   0   4    0.13    1.48
   5   0  -4    1.26    1.01
   5   0  -4   -0.11    0.13
  -4   0   4   50.34    4.54
   4   0  -4   47.89    4.29
   4   0  -4   50.61    1.14
   4   0  -4   50.34    1.07
   3   0  -4   12.17    3.06
   2   0  -4  118.09    2.16
   2   0  -4  118.68    7.53
   2   0  -4  112.48    2.20
  -2   0   4  109.91    7.46
  -2   0   4  113.67    2.21
  -1   0   4    0.02    1.17
   1   0  -4    0.27    0.11
   1   0  -4   -1.99    1.88
  -1   0   4    0.27    0.14
   0   0   4   66.99    1.31
   0   0  -4   66.54    1.33
   0   0   4   64.84    6.25
  -1   0  -4    0.18    1.19
   1   0   4    2.49    0.18
   1   0   4    2.50    2.38
  -2   0  -4   14.83    4.06
  -2   0  -4   12.19    0.44
   2   0   4   12.96    0.35
   3   0   4    1.32    1.66
  -3   0  -4    0.82    1.54
   4   0   4    9.28    3.71
   5   0   4    2.90    2.83
  -5   0  -4    0.33    2.45
  -5   0  -4    0.33    0.22
   5   0   4    0.99    0.25
   6   0   4   11.09    0.57
  -6   0  -4   11.70    0.58
   6   0   4    9.39    0.35
  -6   0  -4   13.28    4.28
   6   0   4   14.97    4.49
  -7   0  -4    1.03    3.89
  -7   0  -4    0.23    0.28
   7   0   4   -2.09    3.18
   7   0   4    0.19    0.27
   7   0   4    0.22    0.14
  -8   0  -4    1.15    0.58
  -8   0  -4   -1.18    4.31
   8   0   4    1.17    0.57
   8   0   4    4.73    4.23
   9   0   4    0.11    0.31
  -9   0  -4   -0.25    0.29
 -10   0  -4    1.99    0.49
 -11   0  -4   -0.68    0.49
 -12   0  -4    0.77    0.48
 -14  -1   4   -0.85    0.36
 -14  -1   4   -0.48    0.50
  14  -1  -4    0.11    0.35
  14   1  -4    0.61    0.32
  13  -1  -4    4.78    0.59
 -13  -1   4    4.71    0.59
  13   1  -4    5.53    0.60
 -13   1   4    3.85    0.53
  12  -1  -4   -0.02    0.31
 -12  -1   4    0.28    0.36
 -12   1   4   -0.12    0.32
  12   1  -4   -0.33    0.27
  12   1  -4   -0.19    0.34
 -11  -1   4    1.22    0.41
  11  -1  -4    2.13    0.42
  11   1  -4    1.41    0.42
 -11   1   4    1.64    0.39
  11   1  -4    1.65    0.36
  10  -1  -4    4.43    0.49
  10   1  -4    4.46    0.52
  10   1  -4    4.60    0.47
 -10   1   4    5.64    0.54
   9  -1  -4    8.91    0.55
   9   1  -4    8.47    0.56
   9   1  -4    9.03    0.51
  -9   1   4    9.04    0.55
   8  -1  -4    8.47    0.50
   8   1  -4    6.93    0.52
   7  -1  -4    1.16    0.27
   7  -1  -4    1.01    0.29
   7   1  -4    0.74    0.27
   7   1  -4    1.19    0.23
  -7   1   4    0.63    0.27
   6  -1  -4   10.15    2.10
   6  -1  -4   11.67    0.50
   6  -1  -4   11.49    0.48
  -6   1   4   12.05    0.50
  -6   1   4   12.94    2.97
   6   1  -4   10.93    0.43
   6   1  -4   11.61    0.51
   5  -1  -4   10.45    0.45
   5  -1  -4   11.38    3.00
   5  -1  -4   11.35    0.42
   5   1  -4   10.76    0.47
   5   1  -4   10.97    0.38
   5   1  -4    9.82    1.86
  -5   1   4   13.71    2.49
  -5   1   4   10.36    0.44
  -4  -1   4   36.55    3.92
   4  -1  -4   34.75    0.83
   4  -1  -4   32.56    4.06
  -4   1   4   35.19    4.30
   4   1  -4   35.92    0.88
   4   1  -4   34.86    3.68
  -4   1   4   35.07    0.87
   4   1  -4   35.69    0.78
   3  -1  -4   41.75    0.91
  -3  -1   4   38.06    4.31
   3  -1  -4   42.08    4.72
   3   1  -4   39.62    4.25
   3   1  -4   40.16    0.94
  -3   1   4   41.12    0.94
   3   1  -4   39.76    0.83
  -3   1   4   40.62    4.73
  -2  -1   4   14.41    3.63
   2  -1  -4   14.31    3.72
   2  -1  -4    9.38    0.34
   2   1  -4   10.24    3.13
   2   1  -4    9.99    0.28
   2   1  -4   10.10    0.36
  -2   1   4   12.32    3.60
   1  -1  -4   22.26    3.71
   1  -1  -4   22.29    0.56
  -1  -1   4   21.39    3.63
   1   1  -4   23.00    0.56
   1   1  -4   22.22    0.51
  -1   1   4   23.30    3.85
   1   1  -4   29.19    5.17
  -1   1   4   22.96    0.58
   0  -1  -4    8.29    3.01
   0  -1   4    8.49    0.28
   0  -1   4   16.22    4.70
   0   1  -4    7.55    2.95
   0   1  -4    8.67    0.29
   0   1  -4    8.92    0.28
   0   1   4    8.98    0.33
   0   1   4   13.77    4.51
  -1  -1  -4  184.74    3.45
   1  -1   4  183.58    3.34
  -1  -1  -4  176.98   10.72
   1  -1   4  189.12   11.59
  -1   1  -4  183.91    3.44
   1   1   4  189.41    3.42
   1   1   4  177.01   11.01
   2  -1   4   20.71    0.58
  -2  -1  -4   20.27    0.58
  -2  -1  -4   18.10    3.80
   2  -1   4   21.66    4.41
  -2   1  -4   23.36    5.22
  -2   1  -4   20.37    0.58
   2   1   4   20.38    0.54
   3  -1   4   64.44    1.43
  -3  -1  -4   69.81    6.92
   3  -1   4   68.16    7.48
  -3  -1  -4   64.45    1.43
   3   1   4   66.80    1.34
   3   1   4   60.89    6.44
  -3   1  -4   69.16    7.27
  -3   1  -4   64.66    1.43
   4  -1   4   53.23    7.21
  -4  -1  -4   52.92    6.23
  -4  -1  -4   56.46    1.29
   4  -1   4   57.22    1.31
  -4   1  -4   48.32    6.40
   4   1   4   51.40    6.78
   5  -1   4    4.48    0.39
   5  -1   4    5.75    3.58
  -5  -1  -4    2.70    2.86
  -5  -1  -4    4.98    0.40
  -5   1  -4    1.75    2.81
   5   1   4    5.62    0.31
   5   1   4    6.82    3.28
  -6  -1  -4    1.53    2.37
   6   1   4    6.04    3.68
  -6   1  -4    0.83    2.83
  -7  -1  -4    1.62    0.35
   7  -1   4    2.85    0.40
   7  -1   4    7.28    3.92
  -7  -1  -4    9.05    4.00
  -7   1  -4    2.41    3.77
   7   1   4   -2.91    3.19
  -7   1  -4    2.22    0.39
   7   1   4    2.09    0.25
  -8  -1  -4   -0.12    0.28
  -8  -1  -4   -3.74    3.83
   8  -1   4    0.07    0.47
   8   1   4   -2.33    3.53
   8   1   4    0.53    0.21
  -8   1  -4    0.57    0.56
  -8   1  -4   -4.34    3.70
   9  -1   4    3.79    0.53
  -9  -1  -4    4.12    0.53
  -9   1  -4   -0.06    5.88
  -9   1  -4    4.68    0.58
  10  -1   4    0.19    0.37
 -10  -1  -4    0.44    0.38
 -10   1  -4    0.75    0.43
 -11   1  -4    0.56    0.47
 -12  -1  -4    1.84    0.54
 -12   1  -4    0.83    0.47
  14  -2  -4    0.76    0.43
 -14  -2   4    1.20    0.44
 -14  -2   4    1.19    0.42
  14   2  -4    2.15    0.48
  13  -2  -4    3.98    0.75
 -13  -2   4    4.55    0.56
 -13  -2   4    3.72    0.55
  13   2  -4    5.14    0.62
  13   2  -4    3.41    0.46
  12  -2  -4    0.21    0.36
 -12   2   4    0.21    0.32
  12   2  -4    0.55    0.31
  12   2  -4    0.28    0.39
  11  -2  -4    3.34    0.51
 -11   2   4    3.07    0.46
  11   2  -4    3.56    0.43
  11   2  -4    3.55    0.55
  10  -2  -4    6.12    0.56
 -10   2   4    5.80    0.51
  10   2  -4    4.99    0.42
  10   2  -4    5.50    0.56
   9  -2  -4    1.23    0.33
   9   2  -4    1.62    0.37
   9   2  -4    1.31    0.28
  -9   2   4    1.58    0.34
   8  -2  -4   20.01    0.76
  -8   2   4   20.62    3.96
   8   2  -4   19.49    0.79
   8   2  -4   19.82    0.65
  -8   2   4   20.96    3.42
   7  -2  -4    1.71    0.30
   7   2  -4    1.58    0.23
  -7   2   4    1.65    0.30
   7   2  -4    2.31    0.36
  -7   2   4    0.23    2.11
   6  -2  -4    0.32    0.20
   6  -2  -4   -1.13    1.48
   6   2  -4   -0.61    0.98
   6   2  -4    0.42    0.15
  -6   2   4    0.39    0.22
  -6   2   4    0.31    1.61
   6   2  -4    0.57    0.23
  -5  -2   4    2.82    1.62
   5  -2  -4    1.57    1.74
   5  -2  -4    1.12    0.21
   5   2  -4    0.90    0.14
  -5   2   4    1.02    0.22
   5   2  -4    0.63    0.21
   5   2  -4    2.25    1.89
  -5   2   4   -0.73    1.59
  -4  -2   4   55.50    5.14
   4  -2  -4   51.08    5.60
   4  -2  -4   53.16    1.18
  -4   2   4   53.49    1.21
  -4   2   4   53.65    5.79
   4   2  -4   52.95    4.80
   4   2  -4   52.44    1.05
   4   2  -4   52.73    1.22
   3  -2  -4    9.82    3.33
  -3  -2   4    9.42    3.04
   3  -2  -4   10.57    0.40
   3   2  -4   14.72    3.62
   3   2  -4   11.84    0.45
  -3   2   4   11.62    0.44
  -3   2   4   13.20    3.60
   3   2  -4   10.07    0.28
   2  -2  -4   81.16    7.28
  -2  -2   4   80.25    6.85
   2  -2  -4   80.96    1.61
   2   2  -4   81.19    6.85
  -2   2   4   80.79    1.65
  -2   2   4   72.68    6.99
   2   2  -4   80.76    1.48
   2   2  -4   79.95    1.63
   1  -2  -4   84.55    1.69
  -1  -2   4  110.88   10.48
   1  -2  -4   83.57    7.60
  -1   2   4   78.69    7.38
  -1   2   4   83.76    1.72
   1   2  -4   83.66    1.66
   1   2  -4   84.07    1.59
   0  -2   4    4.05    2.13
   0  -2  -4    3.57    2.50
   0  -2  -4    3.84    0.25
   0   2   4    3.89    0.30
   0   2  -4    3.92    0.21
   0   2  -4    5.51    3.50
   0   2   4    2.94    1.78
   0   2  -4    4.08    0.21
  -1  -2  -4   11.51    0.41
   1  -2   4   11.15    0.38
   1  -2   4   24.28    5.89
  -1  -2  -4   13.03    4.17
   1   2   4   12.45    0.44
  -1   2  -4   11.44    0.38
   1   2   4    6.69    2.28
  -1   2  -4   11.67    0.30
  -1   2  -4    7.50    2.94
  -2  -2  -4   31.91    0.79
   2  -2   4   30.61    0.78
  -2  -2  -4   27.75    4.90
   2  -2   4   25.66    5.33
  -2   2  -4   30.20    5.21
   2   2   4   33.51    0.79
  -3  -2  -4    3.99    2.61
   3  -2   4    2.83    0.28
  -3  -2  -4    2.23    0.25
  -3   2  -4    0.46    2.02
   3   2   4    2.76    0.26
  -4  -2  -4    6.24    2.16
   4  -2   4    3.28    0.33
  -4  -2  -4    3.47    0.32
   4  -2   4    5.12    2.82
   4   2   4    4.02    0.31
  -4   2  -4    2.19    2.51
   4   2   4    6.97    3.57
   5  -2   4    6.34    0.45
  -5  -2  -4    7.01    0.46
  -5  -2  -4   12.89    4.62
   5  -2   4    8.14    3.96
  -5   2  -4   11.46    4.36
   5   2   4    3.11    3.72
   5   2   4    6.83    0.39
   6  -2   4    8.43    3.75
   6   2   4    8.74    4.31
  -7  -2  -4   17.42    5.08
   7  -2   4    7.95    0.55
  -7  -2  -4    8.17    0.56
   7   2   4   11.34    5.25
  -7   2  -4   10.22    4.85
   7   2   4    8.23    0.45
  -8  -2  -4   11.43    6.23
   8  -2   4    6.48    0.59
  -8  -2  -4    5.33    0.51
  -8   2  -4    8.49    5.73
   8   2   4    4.52    4.46
   8   2   4    5.57    0.41
   9  -2   4    0.56    0.38
  -9  -2  -4    0.84    0.38
  -9   2  -4    0.38    0.40
  10  -2   4    0.06    0.36
 -10  -2  -4    0.46    0.41
 -10   2  -4   -0.46    0.36
  11  -2   4    1.68    0.47
 -11   2  -4    1.87    0.59
 -12  -2  -4    0.82    0.43
 -12   2  -4    0.41    0.44
  14  -3  -4    0.73    0.41
 -14  -3   4    0.02    0.37
 -14  -3   4    0.01    0.52
  14   3  -4    0.80    0.44
  13  -3  -4    1.97    0.50
 -13  -3   4    0.93    0.33
  13   3  -4    0.98    0.34
  13   3  -4    1.56    0.49
 -12  -3   4   -0.05    0.27
  12  -3  -4    0.54    0.39
 -12   3   4    0.24    0.36
  12   3  -4    0.13    0.39
  12   3  -4   -0.15    0.25
 -11  -3   4    1.55    0.34
  11  -3  -4    1.33    0.43
  11   3  -4    1.10    0.44
  11   3  -4    1.29    0.29
 -11   3   4    1.58    0.38
  10  -3  -4    3.70    0.50
  10   3  -4    4.25    0.55
  10   3  -4    3.68    0.39
 -10   3   4    3.28    0.45
 -10   3   4    0.06    4.08
   9  -3  -4   -0.15    0.27
  -9   3   4    0.76    2.82
   9   3  -4    0.07    0.30
   9   3  -4    0.26    0.20
  -9   3   4   -0.08    0.25
   8  -3  -4    4.94    0.48
   8   3  -4    4.59    0.49
  -8   3   4   15.17    4.94
  -8   3   4    9.28    3.74
  -8   3   4    4.97    0.52
   8   3  -4    4.45    0.32
   7  -3  -4   18.48    0.71
   7   3  -4   18.50    0.55
  -7   3   4   29.46    6.92
  -7   3   4   19.32    0.71
   7   3  -4   17.62    0.74
   6  -3  -4    1.71    2.11
   6  -3  -4    2.06    0.34
   6   3  -4    2.21    0.20
   6   3  -4    1.36    1.76
   6   3  -4    1.65    1.66
  -6   3   4    0.82    1.83
  -6   3   4    2.25    0.31
   5  -3  -4   15.22    4.49
   5  -3  -4   12.16    0.49
   5   3  -4   11.06    0.33
  -5   3   4   10.96    0.49
   5   3  -4   11.20    0.51
   5   3  -4   15.43    2.83
  -5   3   4   12.10    4.06
   4  -3  -4   10.18    0.43
   4  -3  -4   15.27    3.86
  -4  -3   4    6.83    2.61
   4   3  -4   10.29    0.45
   4   3  -4   10.16    0.26
   4   3  -4   13.62    3.88
  -4   3   4   11.42    4.53
  -4   3   4    9.87    0.44
   3  -3  -4  362.74   17.39
  -3  -3   4  358.14   16.25
   3  -3  -4  360.09    6.59
   3   3  -4  346.93   15.91
   3   3  -4  359.13    6.62
  -3   3   4  362.72    6.62
  -3   3   4  355.17   17.28
   2  -3  -4   39.01    5.76
  -2  -3   4   39.58    5.58
   2  -3  -4   39.77    0.94
  -2   3   4   41.47    0.99
   2   3  -4   41.17    0.95
   2   3  -4   37.68    5.39
   1  -3  -4   29.07    0.73
   1  -3  -4   44.89    8.08
  -1  -3   4   30.19    5.28
   1   3  -4   36.23    5.56
   1   3  -4   28.49    0.60
  -1   3   4   26.87    5.05
  -1   3   4   29.06    0.78
   0  -3   4    2.81    0.19
   0  -3   4    2.94    2.88
   0  -3  -4    5.15    2.84
   0  -3  -4    2.93    0.25
   0   3  -4    4.61    3.06
   0   3   4    3.63    0.35
   0   3  -4    3.53    0.23
   0   3   4    3.60    4.20
  -1  -3  -4   20.70    5.26
  -1  -3  -4   17.24    0.55
   1  -3   4   20.51    5.67
   1  -3   4   17.50    0.50
   1   3   4   24.25    6.17
   1   3   4   19.19    0.60
  -1   3  -4   20.35    7.01
  -1   3  -4   17.93    0.44
  -2  -3  -4  113.91    2.27
   2  -3   4  112.24    2.24
  -2  -3  -4  116.29    9.77
   2  -3   4  114.38   10.53
   2   3   4  112.69    2.29
  -2   3  -4  111.39   10.14
  -3  -3  -4    0.22    0.17
   3  -3   4    0.37    0.17
   3  -3   4   -2.01    2.64
  -3  -3  -4    3.09    1.86
   3   3   4   -1.33    2.10
  -3   3  -4    1.51    1.98
   3   3   4    0.27    0.18
  -4  -3  -4    0.47    0.21
   4  -3   4    0.42    2.05
   4   3   4    3.60    2.62
   4   3   4    0.76    0.24
  -4   3  -4   -0.61    2.16
  -5  -3  -4    2.66    3.36
   5  -3   4    3.22    0.37
   5  -3   4    8.13    4.77
  -5  -3  -4    2.68    0.34
  -5   3  -4    4.71    2.85
   5   3   4    4.39    3.94
   5   3   4    3.66    0.39
  -6  -3  -4    7.29    3.91
  -6  -3  -4    0.42    0.25
   6  -3   4   -0.32    0.22
   6  -3   4   -3.56    3.91
  -6   3  -4    2.78    3.10
   6   3   4    0.48    0.27
   6   3   4   -5.11    3.78
  -7  -3  -4    0.31    0.25
   7  -3   4    0.05    0.27
  -7  -3  -4   -1.10    3.99
  -7   3  -4   -1.66    4.27
   7   3   4    2.59    4.41
   7   3   4   -0.08    0.24
  -8  -3  -4   15.39    6.21
  -8   3  -4   11.64    5.42
   8   3   4   -4.81    3.94
   9  -3   4    0.59    0.40
  -9  -3  -4    1.37    0.41
   9   3   4    0.84    0.32
 -10  -3  -4    0.57    0.38
  10  -3   4    0.98    0.42
 -10   3  -4    0.73    0.46
 -11  -3  -4   -0.32    0.60
  11  -3   4    0.86    0.43
 -11   3  -4    0.13    0.47
  12  -3   4    0.02    0.42
 -12  -3  -4   -0.04    0.37
 -12   3  -4    0.64    0.51
  13  -4  -4    0.60    0.43
 -13  -4   4    0.32    0.30
  13   4  -4    0.83    0.46
  12  -4  -4    4.35    0.60
 -12  -4   4    4.90    0.52
 -12   4   4    2.75    0.64
  12   4  -4    4.07    0.64
 -11  -4   4    0.41    0.25
  11  -4  -4    0.85    0.39
  11   4  -4    1.05    0.44
 -11   4   4    0.22    0.34
 -10  -4   4    1.56    0.28
  10  -4  -4    1.35    0.38
  10   4  -4    1.52    0.29
 -10   4   4    1.21    0.36
  -9  -4   4    4.70    0.34
   9  -4  -4    4.18    0.49
  -9   4   4    0.88    4.17
   9   4  -4    4.97    0.55
   9   4  -4    4.67    0.34
  -9   4   4    4.37    0.47
   8  -4  -4    2.68    0.40
  -8  -4   4    2.75    0.28
  -8   4   4    2.89    0.40
  -8   4   4    0.44    3.69
   8   4  -4    2.64    0.27
   8   4  -4    2.51    0.43
   7  -4  -4    4.14    0.44
  -7  -4   4    3.68    0.26
  -7   4   4    0.43    2.65
   7   4  -4    7.19    2.65
   7   4  -4    4.94    0.50
   7   4  -4    3.93    0.26
   7   4  -4    5.67    2.26
  -7   4   4    4.16    0.42
   6  -4  -4    0.40    0.24
   6  -4  -4    1.43    2.71
  -6  -4   4    0.71    0.14
   6   4  -4    1.77    2.11
  -6   4   4   -0.41    2.67
  -6   4   4    0.71    0.27
   6   4  -4    1.12    0.15
   6   4  -4    0.25    0.26
   6   4  -4   -0.43    1.54
  -5  -4   4    0.51    0.10
   5  -4  -4    0.65    0.25
   5  -4  -4    0.18    1.60
   5   4  -4   -0.85    1.50
  -5   4   4    0.32    2.10
   5   4  -4   -1.16    2.03
   5   4  -4    0.25    0.25
  -5   4   4    0.21    0.22
   4  -4  -4   -0.27    0.16
   4  -4  -4   -1.05    1.82
  -4   4   4   -0.06    0.20
  -4   4   4   -0.57    2.44
   4   4  -4   -0.04    0.18
   4   4  -4    0.76    1.61
   3  -4  -4    3.27    2.61
  -3  -4   4    4.53    2.76
   3  -4  -4    3.13    0.28
   3   4  -4    2.93    0.30
  -3   4   4    2.12    2.64
  -3   4   4    2.82    0.31
   3   4  -4    1.96    2.02
   2  -4  -4   11.40    0.44
  -2  -4   4    7.18    3.51
   2  -4  -4   13.84    4.77
  -2   4   4   11.86    0.50
  -2   4   4   16.98    5.62
   2   4  -4   11.76    0.45
  -1  -4   4    5.18    3.48
   1  -4  -4    5.15    0.31
   1  -4  -4    4.29    3.32
  -1   4   4    6.39    0.40
   1   4  -4    5.73    0.32
   1   4  -4    5.04    0.18
   1   4  -4   10.54    3.73
  -1   4   4    9.68    4.12
   0  -4  -4   22.62    6.21
   0  -4   4   21.03    0.51
   0  -4   4   31.79    7.74
   0  -4  -4   21.10    0.61
   0   4   4   20.92    0.67
   0   4  -4   21.38    0.63
   0   4  -4   14.72    4.31
   0   4   4   29.62    7.11
   1  -4   4   21.86    6.56
  -1  -4  -4   11.16    0.45
   1  -4   4   12.61    0.40
  -1  -4  -4   15.27    3.76
   1   4   4   22.40    6.27
  -1   4  -4   11.58    0.37
  -1   4  -4    9.65    3.27
   1   4   4   11.88    0.50
   2  -4   4    9.00    0.39
  -2  -4  -4    9.06    0.40
   2  -4   4    9.28    4.94
  -2  -4  -4    4.42    3.09
   2   4   4   10.87    4.69
  -2   4  -4    9.03    0.28
  -2   4  -4   12.57    4.90
   2   4   4    9.23    0.47
   3  -4   4    2.46    3.81
  -3  -4  -4    7.17    3.69
  -3  -4  -4    4.50    0.34
   3  -4   4    4.44    0.33
   3   4   4    4.16    3.12
  -3   4  -4    3.57    2.82
   3   4   4    5.09    0.39
   4  -4   4    6.37    5.02
  -4  -4  -4    2.33    2.96
   4  -4   4    5.49    0.41
  -4   4  -4    2.88    2.61
   4   4   4    5.98    0.45
   4   4   4    8.50    4.06
   5  -4   4    0.43    0.24
   5  -4   4   -2.85    4.21
  -5  -4  -4   -2.02    3.07
  -5  -4  -4    0.18    0.23
   5   4   4    1.88    2.79
  -5   4  -4    0.35    3.63
   5   4   4    0.77    0.34
  -6  -4  -4    0.66    0.29
   6  -4   4    1.66    0.34
  -6  -4  -4    0.61    3.52
  -6   4  -4   -1.24    3.53
   6   4   4    0.72    0.29
   6   4   4   -0.59    3.99
   7  -4   4    2.40    0.40
  -7  -4  -4    2.26    0.37
  -7  -4  -4    0.93    4.57
   7   4   4    8.63    4.93
   7   4   4    3.02    0.41
  -7   4  -4   -1.00    4.68
  -8  -4  -4    8.11    5.49
  -9  -4  -4    1.80    0.42
   9  -4   4    1.55    0.47
   9   4   4    2.45    0.39
  10  -4   4    3.56    0.59
 -10  -4  -4    4.57    0.56
  10   4   4    4.00    0.48
 -11  -4  -4    1.80    0.46
  11  -4   4    2.13    0.52
 -11   4  -4    2.57    0.62
  13  -5  -4    0.99    0.48
  13   5  -4    1.36    0.47
  12   5  -4    0.47    0.49
 -11  -5   4    0.88    0.24
  11  -5  -4    0.32    0.37
 -11   5   4    0.97    0.38
  11   5  -4    0.74    0.44
  10  -5  -4    0.00    0.37
 -10  -5   4    0.18    0.20
 -10   5   4   -0.04    0.33
  10   5  -4    0.09    0.38
   9  -5  -4    3.99    0.50
  -9  -5   4    3.56    0.31
  -9   5   4    3.44    5.33
  -9   5   4    3.78    0.48
   9   5  -4    3.27    0.52
   8  -5  -4    0.74    0.30
   8   5  -4    0.93    0.36
  -8   5   4    1.27    0.34
  -8   5   4   -5.05    3.61
   7  -5  -4    1.02    0.32
  -7  -5   4    1.73    0.21
   7   5  -4    2.03    2.64
  -7   5   4   11.93    4.85
  -7   5   4    1.41    0.33
   7   5  -4   -0.88    2.38
  -7   5   4   -3.09    3.00
   7   5  -4    0.99    0.34
   6  -5  -4    3.34    2.89
  -6  -5   4    0.41    0.11
   6  -5  -4    0.17    0.25
   6   5  -4   -1.02    2.12
   6   5  -4    0.85    0.28
  -6   5   4    2.66    5.37
   6   5  -4    3.58    2.93
  -6   5   4    0.03    0.27
   5  -5  -4   63.69    1.53
   5  -5  -4   53.68    8.10
  -5   5   4   65.28    1.54
   5   5  -4   66.33    7.52
   5   5  -4   69.67    7.40
  -5   5   4   71.32    9.35
   5   5  -4   63.60    1.59
   4  -5  -4    1.81    0.30
   4  -5  -4    0.71    2.12
   4   5  -4   -1.95    1.91
   4   5  -4    2.20    0.40
  -4   5   4   -0.66    1.86
   4   5  -4   -0.04    2.34
   3  -5  -4   10.39    0.46
   3  -5  -4   12.24    5.16
   3   5  -4   10.01    0.49
  -3   5   4   10.21    0.52
   3   5  -4   10.08    3.72
  -3   5   4    3.45    3.76
   2  -5  -4   15.08    0.54
  -2   5   4   14.78    0.60
   2   5  -4   15.37    0.55
  -2   5   4   11.30    4.77
   2   5  -4   17.36    4.71
  -1  -5   4   68.70    1.30
   1  -5  -4   68.88    1.50
   1  -5  -4   68.24    9.08
  -1  -5   4   59.36    8.52
  -1   5   4   64.52    8.56
   1   5  -4   75.48    8.75
   1   5  -4   69.30    1.50
  -1   5   4   69.27    1.58
   0  -5   4   32.82    8.02
   0  -5  -4   27.01    0.74
   0  -5  -4   23.49    6.26
   0  -5   4   27.44    0.63
   0   5  -4   25.97    0.71
   0   5  -4   28.46    5.96
   0   5   4   25.82    0.82
   0   5   4   30.17    6.43
  -1  -5  -4   78.27    9.92
   1  -5   4   83.01    1.66
  -1  -5  -4   81.85    1.73
   1  -5   4   90.72   10.92
   1   5   4   79.99    1.83
   1   5   4   77.03   10.19
  -1   5  -4   77.96    9.93
  -1   5  -4   81.91    1.66
  -2  -5  -4    0.97    3.30
   2  -5   4    3.74    0.30
   2  -5   4    4.80    3.83
  -2  -5  -4    4.34    0.33
  -2   5  -4    5.65    3.09
   2   5   4   -1.02    2.57
   2   5   4    4.07    0.41
  -2   5  -4    4.05    0.24
  -3  -5  -4    2.59    3.28
   3  -5   4   -0.01    4.70
   3  -5   4    2.45    0.29
   3   5   4    2.92    0.43
  -3   5  -4   -0.04    2.79
   3   5   4    8.20    4.18
  -4  -5  -4    0.23    0.23
   4  -5   4    0.25    0.23
   4   5   4   -0.10    0.28
   4   5   4   -0.99    3.14
  -4   5  -4    5.75    4.51
   5  -5   4    1.69    0.33
  -5  -5  -4    1.50    0.31
  -5  -5  -4   -1.72    3.92
   5   5   4    2.13    0.37
   5   5   4    3.51    3.92
  -5   5  -4   -1.38    3.42
  -6  -5  -4   -0.10    0.25
   6  -5   4   -0.07    0.27
  -6  -5  -4   -1.41    4.16
  -6   5  -4   -2.28    3.30
   6   5   4    0.13    0.31
   6   5   4   -1.29    5.00
   7  -5   4    6.62    0.60
  -7  -5  -4    7.27    0.52
   7   5   4   23.61    7.22
   7   5   4    7.10    0.58
  -7   5  -4    5.62    6.44
  -8  -5  -4    7.27    6.32
  -8  -5  -4    3.78    0.47
   8  -5   4    2.85    0.48
   8   5   4    0.75    7.98
   8   5   4    2.93    0.49
   9  -5   4    1.40    0.45
  -9  -5  -4    1.89    0.40
 -10  -5  -4    0.69    0.37
  10  -5   4    0.96    0.48
  10   5   4    1.47    0.42
 -11  -5  -4    3.06    0.53
  11  -5   4    1.97    0.53
 -11   5  -4    2.71    0.61
  13  -6  -4   -0.17    0.38
  13   6  -4   -0.06    0.43
  12  -6  -4    0.03    0.39
  12   6  -4    0.40    0.75
  11  -6  -4   -0.08    0.35
 -11   6   4    0.33    0.39
  11   6  -4    0.02    0.43
  10  -6  -4    1.20    0.45
  10   6  -4    1.10    0.50
 -10   6   4    1.21    0.42
   9  -6  -4    4.56    0.55
  -9  -6   4    4.98    0.35
  -9   6   4    4.36    0.51
   9   6  -4    5.16    0.63
  -8   6   4    7.93    4.94
   8   6  -4   -1.54    3.75
  -8   6   4    0.04    0.32
   8   6  -4    0.48    0.38
  -7  -6   4    0.04    0.11
   7  -6  -4    0.26    0.29
  -7   6   4    6.36    3.64
   7   6  -4   -0.23    0.30
   7   6  -4   -4.47    4.99
  -7   6   4   -0.26    0.27
  -6   6   4    0.96    5.03
   6   6  -4    3.96    2.43
   6   6  -4    8.34    4.28
   5   6  -4    3.63    3.81
  -5   6   4    3.43    4.10
   5   6  -4    4.32    2.62
   4  -6  -4   16.09    5.40
   4  -6  -4   12.40    0.57
   4   6  -4   14.99    4.50
   4   6  -4   11.85    4.35
  -4   6   4    9.57    0.68
   4   6  -4   14.13    0.64
  -4   6   4   12.69    5.54
   3  -6  -4   -2.91    2.86
   3   6  -4    0.39    2.76
  -3   6   4    4.16    3.37
   3   6  -4   -3.76    2.58
   2  -6  -4    7.35    4.16
   2  -6  -4   10.16    0.47
   2   6  -4   13.50    5.50
   2   6  -4   13.24    5.65
  -2   6   4   18.83    6.26
   2   6  -4    9.57    0.50
   1  -6  -4    3.89    0.36
   1  -6  -4    4.37    4.06
  -1  -6   4    4.06    0.18
   1   6  -4    7.08    3.88
  -1   6   4    3.94    4.15
   1   6  -4    3.41    0.36
   1   6  -4   -0.79    3.24
   0  -6  -4   11.51    4.05
   0  -6   4    6.72    0.33
   0  -6  -4    6.46    0.40
   0   6   4   16.45    4.59
   0   6  -4    5.90    0.38
   0   6  -4   10.48    3.40
   0   6   4    5.99    0.48
  -1  -6  -4    6.20    0.39
   1  -6   4    5.87    0.32
  -1  -6  -4   11.21    6.33
  -1   6  -4    5.65    0.36
   1   6   4    5.30    0.48
  -1   6  -4   13.77    4.78
   1   6   4    3.71    4.06
  -2  -6  -4   42.01    8.82
   2  -6   4   37.38    0.93
  -2  -6  -4   36.67    0.96
  -2   6  -4   33.40    0.85
  -2   6  -4   31.49    7.55
   2   6   4   46.65   10.60
   2   6   4   34.41    1.09
  -3  -6  -4    3.26    3.85
  -3  -6  -4    1.25    0.32
  -3   6  -4   -2.23    2.73
  -3   6  -4    1.10    0.18
  -3   6  -4   -1.81    3.49
   3   6   4    1.26    0.36
  -4  -6  -4    5.54    4.11
  -4   6  -4    0.79    4.92
  -4   6  -4    1.85    3.22
   4   6   4    6.11    3.40
   5  -6   4    2.90    0.38
  -5  -6  -4   13.71    5.65
  -5  -6  -4    2.04    0.34
   5   6   4    2.35    0.42
  -5   6  -4    2.05    3.67
   5   6   4    6.21    4.81
  -6  -6  -4   10.46    6.60
  -6  -6  -4    0.98    0.29
  -6   6  -4    2.29    4.76
   6   6   4    0.74    0.37
   6   6   4   -2.26    5.21
  -7  -6  -4    4.95    9.67
   7   6   4    1.64    6.54
   8  -6   4    3.92    0.55
  -8  -6  -4    3.67    0.48
   8   6   4    3.65    0.53
   9  -6   4    1.66    0.42
  -9  -6  -4    1.24    0.38
   9   6   4    1.65    0.45
  10  -6   4   -0.28    0.34
 -10  -6  -4    0.24    0.34
  10   6   4    1.46    0.44
 -11  -6  -4    0.46    0.37
  11  -6   4    1.01    0.46
  12  -7  -4    0.69    0.45
  12   7  -4    1.02    0.53
  11  -7  -4    0.63    0.50
  11   7  -4    0.94    0.48
  10  -7  -4   -0.13    0.39
  10   7  -4    0.47    0.45
 -10   7   4    0.03    0.37
   9  -7  -4   10.10    0.74
   9   7  -4   10.21    0.82
  -9   7   4   10.30    0.71
   8  -7  -4    0.48    0.32
   8   7  -4    0.43    0.38
  -8   7   4    0.64    0.38
   8   7  -4   -2.22    5.22
   7   7  -4    8.48    9.13
  -7   7   4    3.20    5.03
   6  -7  -4    2.95    0.41
  -6   7   4    3.11    0.44
   6   7  -4   -0.54    3.90
   6   7  -4    2.47    0.44
   5  -7  -4    1.57    4.21
  -5   7   4    1.11    4.51
   5   7  -4    0.03    0.30
   5   7  -4    1.51    3.34
   4  -7  -4    6.27    4.88
   4  -7  -4    7.42    0.49
  -4   7   4    7.90    0.62
   4   7  -4    8.09    0.56
   4   7  -4    5.92    4.63
   4   7  -4   14.99    4.56
  -4   7   4   11.85    5.85
   3  -7  -4   19.93    0.73
   3  -7  -4   23.79    8.35
  -3   7   4   21.96    0.84
   3   7  -4   17.87    5.26
   3   7  -4   19.71    0.79
   3   7  -4   24.23    7.23
  -3   7   4   32.79   10.42
   2  -7  -4    7.17    0.46
   2   7  -4    7.66    0.52
   2   7  -4    4.60    4.31
  -2   7   4    7.34    0.55
  -2   7   4    6.68    5.78
   2   7  -4   14.82    6.42
   1  -7  -4    5.07    0.45
  -1  -7   4    4.84    0.22
   1  -7  -4   10.70    5.18
   1   7  -4    4.81    3.77
  -1   7   4    4.45    0.48
  -1   7   4    2.73    5.72
   1   7  -4    5.07    0.49
   1   7  -4   -1.31    4.99
   0  -7  -4   -3.83    3.89
   0  -7   4    0.35    0.14
   0   7  -4    2.96    4.06
   0   7  -4   -5.23    3.71
   0   7   4   -0.57    3.83
   0   7  -4   -0.01    0.23
   0   7   4    0.06    0.31
   1  -7   4    8.48    0.39
  -1  -7  -4    0.73    5.38
  -1   7  -4   10.35    6.60
  -1   7  -4    8.04    0.46
  -1   7  -4   21.99    8.25
   1   7   4   15.93    4.87
   1   7   4    8.73    0.61
  -2  -7  -4    3.09    0.35
  -2  -7  -4   -2.95    3.63
   2  -7   4    3.30    0.32
   2   7   4    2.79    0.46
   2   7   4    2.51    5.10
  -2   7  -4    3.09    0.32
  -2   7  -4    5.68    6.82
  -3  -7  -4    0.88    5.59
  -3  -7  -4    9.11    0.51
   3  -7   4    9.61    0.50
   3   7   4    9.15    0.64
  -3   7  -4   10.17    0.41
  -3   7  -4   11.96    6.62
  -3   7  -4    7.61    5.96
   4   7   4   -3.17    4.23
  -4   7  -4   -0.07    4.79
  -4   7  -4    3.35    5.22
  -5  -7  -4    1.09    5.75
  -5   7  -4    7.49    5.68
   5   7   4   19.27    5.69
   7  -7   4    0.11    0.34
  -7  -7  -4    0.71    0.34
   7   7   4    0.55    0.39
   8  -7   4   16.03    0.88
  -8  -7  -4   16.62    0.81
   8   7   4   14.70    0.89
  -9  -7  -4    2.24    0.47
   9   7   4    2.04    0.52
 -10  -7  -4    0.30    0.37
  10  -7   4    0.89    0.47
  10   7   4    0.51    0.42
  12  -8  -4    0.64    0.44
  12   8  -4   -0.21    0.47
  11  -8  -4    3.01    0.57
  11   8  -4    2.56    0.64
  10  -8  -4    0.73    0.40
  10   8  -4    2.29    0.59
 -10   8   4    1.10    0.42
   9  -8  -4    2.14    0.49
   9   8  -4    1.80    0.52
  -9   8   4    1.47    0.42
   8  -8  -4    7.17    0.67
  -8   8   4    6.27    0.64
   8   8  -4    5.68    0.66
   7   8  -4   11.60   12.69
   6   8  -4    4.30    5.90
  -6   8   4    8.33    5.94
   5  -8  -4    5.18    0.48
  -5   8   4    3.63    5.06
   5   8  -4    5.06    0.57
  -5   8   4    4.21    0.52
   4  -8  -4   10.48    0.59
   4  -8  -4    5.47    5.88
  -4   8   4    9.43    0.63
   4   8  -4    3.80    7.48
  -4   8   4    8.44    8.31
   4   8  -4    9.71    0.64
   3  -8  -4   10.33    6.35
   3  -8  -4    0.79    0.28
   3   8  -4   -0.97    5.40
  -3   8   4   -4.03    6.06
   3   8  -4    0.05    0.31
   3   8  -4   -2.84    3.79
  -3   8   4    0.19    0.34
   2  -8  -4    6.14    6.16
   2  -8  -4    2.77    0.37
   2   8  -4   -0.06    5.63
   2   8  -4   12.72    6.31
   2   8  -4    3.24    0.43
  -2   8   4    1.99    0.41
  -2   8   4    5.33    5.52
   1  -8  -4   -0.17    5.01
   1   8  -4   13.64    5.42
  -1   8   4   13.45    9.00
   1   8  -4   -1.03    4.67
   0  -8  -4    8.58    5.46
   0  -8   4    0.24    0.15
   0  -8  -4    0.43    0.24
   0   8   4   -0.03    0.34
   0   8   4    1.88    4.42
   0   8  -4    0.31    4.89
   0   8  -4   -0.25    4.22
   0   8  -4   -0.10    0.25
   1  -8   4    4.72    0.31
  -1  -8  -4    3.75    5.81
  -1  -8  -4    4.27    0.41
   1   8   4   -1.94    6.20
  -1   8  -4  -10.47    7.20
  -1   8  -4   14.03    6.88
  -1   8  -4    4.40    0.42
   1   8   4    4.48    0.56
   2  -8   4    1.70    0.30
  -2  -8  -4    1.61    0.30
  -2  -8  -4   -1.64    5.74
   2   8   4    1.16    0.39
   2   8   4   -4.96    4.48
  -2   8  -4    1.99    0.29
  -2   8  -4   11.35    6.37
  -2   8  -4   13.05    9.61
  -3   8  -4   -1.70    5.64
   3   8   4   -1.57    7.74
   4  -8   4    3.60    0.40
  -4  -8  -4   10.88    7.43
  -4  -8  -4    4.21    0.43
  -4   8  -4    4.52    0.29
   4   8   4    7.38    7.39
   4   8   4    4.38    0.59
  -4   8  -4   -2.08    7.64
  -5  -8  -4    5.58    0.51
   5  -8   4    5.19    0.51
   5   8   4    5.99    0.64
  -6  -8  -4    1.09    0.34
   6  -8   4    1.21    0.38
   6   8   4    0.60    0.47
   7  -8   4    3.04    0.49
  -7  -8  -4    2.10    0.43
   7   8   4    2.89    0.58
   8  -8   4    0.58    0.39
  -8  -8  -4    1.56    0.37
   8   8   4    1.23    0.51
  -9  -8  -4    1.26    0.41
   9  -8   4    0.61    0.44
   9   8   4    0.09    0.46
  10  -8   4   -0.07    0.40
 -10  -8  -4   -0.23    0.36
  10   8   4    0.25    0.46
  11  -9  -4    0.80    0.40
  11   9  -4    0.08    0.53
  10  -9  -4    1.28    0.48
  10   9  -4    1.10    0.48
   9  -9  -4    1.30    0.43
  -9   9   4    2.60    0.52
   9   9  -4    1.06    0.54
   8  -9  -4   -0.13    0.32
  -8   9   4    0.59    0.40
   8   9  -4    0.23    0.43
   7  -9  -4   12.25    0.75
   7   9  -4   10.65    0.86
  -7   9   4   10.24    0.74
   6  -9  -4    2.99    0.48
   6   9  -4    2.95    0.56
  -6   9   4    3.25    0.52
   5  -9  -4    8.15    0.59
  -5   9   4    9.01    0.70
   5   9  -4   19.39    9.06
   5   9  -4    6.82    0.67
  -4   9   4  -10.01    7.00
   3  -9  -4   -0.01    0.26
   3  -9  -4   -2.74    5.72
   3   9  -4    0.31    0.32
  -3   9   4   -6.92    4.54
  -3   9   4    0.14    0.34
   3   9  -4   -0.90    8.98
   2  -9  -4    2.88    5.47
   2   9  -4   14.30    6.69
   2   9  -4    4.13    5.10
  -2   9   4    7.39    5.49
  -1  -9   4    3.01    0.20
   1  -9  -4    0.52    6.43
   1  -9  -4    2.98    0.38
  -1   9   4    7.14   10.84
  -1   9   4    2.73    0.50
   1   9  -4   15.18    7.46
   1   9  -4    3.37    0.46
   1   9  -4    0.10    4.73
   0   9   4    2.83    6.00
   0   9  -4    2.57    5.32
   0   9  -4    3.16    8.36
   1  -9   4   51.01    1.18
  -1  -9  -4   49.34    1.30
   1   9   4   54.05   11.61
  -1   9  -4   49.37    1.35
  -1   9  -4   51.98   15.48
   1   9   4   50.00    1.53
  -2  -9  -4   18.74    7.30
  -2   9  -4   14.43    6.64
  -3   9  -4   14.98   10.36
   4  -9   4    0.91    0.32
  -4  -9  -4    1.10    0.31
  -4   9  -4    0.93    0.23
   4   9   4    1.20    0.46
  -5  -9  -4    0.02    0.29
   5  -9   4    0.62    0.34
   5   9   4   -0.34    0.41
   6  -9   4    6.99    0.59
  -6  -9  -4    5.59    0.54
   6   9   4    6.11    0.74
  -7  -9  -4    1.84    0.39
   7  -9   4    0.96    0.39
   7   9   4    0.96    0.51
   8  -9   4    1.34    0.53
  -8  -9  -4    0.75    0.39
   9  -9   4    0.96    0.44
   9   9   4    1.36    0.53
  10 -10  -4    4.68    0.68
  10  10  -4    3.80    0.71
   9 -10  -4    3.10    0.57
   9  10  -4    3.25    0.65
   8 -10  -4    2.98    0.55
  -8  10   4    3.01    0.52
   8  10  -4    3.98    0.68
   7 -10  -4   -0.20    0.33
  -7  10   4    0.43    0.42
   7  10  -4    0.39    0.47
   6 -10  -4    0.86    0.41
  -6  10   4    0.97    0.46
   6  10  -4    0.65    0.42
   5 -10  -4    0.80    0.35
  -5  10   4    1.05    0.46
   5  10  -4    0.76    0.47
   4  10  -4   -0.47    0.37
   3 -10  -4    2.42    0.40
  -3  10   4    3.30    7.30
   3  10  -4    2.75    0.53
   2 -10  -4    0.21    0.27
  -2  10   4    8.08    7.33
   2  10  -4    0.41    0.37
  -2  10   4    0.55    0.47
   2  10  -4    0.01    8.48
   1 -10  -4    0.35    0.27
   1 -10  -4   18.91    9.15
   1  10  -4    0.08    0.33
  -1  10   4   -0.15    0.40
  -1  10   4    0.09    9.15
   0 -10   4    3.31    0.27
   0 -10  -4    4.69   11.54
   0 -10  -4    2.63    0.38
   0  10  -4    4.32    8.43
   0  10   4    2.58    0.51
   0  10  -4    2.69    0.44
   0  10  -4   -1.06    7.40
   0  10   4   -9.40    7.93
   1  10   4   -7.96   15.26
  -1  10  -4    5.54    7.25
  -1  10  -4   30.53   11.79
   2 -10   4    1.22    0.25
  -2 -10  -4    0.78    0.27
  -2  10  -4    2.58    7.73
   2  10   4    0.49    0.46
  -2  10  -4    0.50    0.30
  -3 -10  -4    0.56    0.30
   3 -10   4    0.93    0.30
  -3  10  -4    1.24    0.29
   3  10   4    0.55    0.49
  -4 -10  -4    0.92    0.33
   4 -10   4    1.11    0.33
   4  10   4    0.65    0.50
  -5 -10  -4    1.01    0.33
   5 -10   4    0.37    0.33
   5  10   4    0.37    0.45
   6 -10   4    1.55    0.39
  -6 -10  -4    0.69    0.36
   6  10   4    0.68    0.48
  -7 -10  -4    0.04    0.34
   7 -10   4    0.63    0.38
   7  10   4   -0.67    0.48
   8 -10   4    1.07    0.42
   8  10   4   -0.02    0.49
   9 -11  -4    5.99    0.75
   9  11  -4    5.92    0.83
   8 -11  -4    0.57    0.40
  -8  11   4    0.39    0.44
   8  11  -4    0.36    0.52
   7 -11  -4   -0.05    0.39
  -7  11   4    0.84    0.48
   6 -11  -4    0.72    0.40
   6  11  -4    0.94    0.53
  -6  11   4    1.07    0.47
   5 -11  -4    1.14    0.41
   5  11  -4    0.50    0.43
  -5  11   4    1.39    0.51
   4 -11  -4    0.13    0.33
  -4  11   4   -0.32    0.41
   4  11  -4    0.19    0.44
   3 -11  -4    1.26    0.38
   3  11  -4    0.87    0.45
  -3  11   4    1.03    0.55
   2  11  -4    0.04    0.39
  -2  11   4    0.57    0.47
   1 -11  -4    5.39    0.53
   1  11  -4    5.30    0.63
  -1  11   4    5.51    0.72
   0 -11  -4   -0.25    0.25
   0  11   4    0.26    0.44
  -1 -11  -4    0.14    0.29
  -1  11  -4    1.52    0.38
   1  11   4    1.03    0.49
   2 -11   4    4.61    0.41
  -2 -11  -4    5.01    0.48
   2  11   4    4.33    0.68
  -2  11  -4    3.81    0.46
  -3 -11  -4   15.41    0.71
   3 -11   4   14.65    0.65
  -3  11  -4   14.56    0.67
   3  11   4   12.52    0.96
  -4 -11  -4   -0.15    0.32
   4 -11   4    0.55    0.32
   4  11   4   -0.01    0.43
  -5 -11  -4    1.10    0.35
   5 -11   4    0.44    0.34
   6 -11   4    0.40    0.35
   6  11   4    0.23    0.48
   7 -11   4    2.62    0.49
   7  11   4    2.27    0.64
   8 -12  -4    1.24    0.42
   8  12  -4    0.68    0.54
   7 -12  -4    1.07    0.42
   7  12  -4    0.13    0.53
  -7  12   4    1.66    0.50
   6 -12  -4    2.65    0.54
   6  12  -4    3.02    0.69
  -6  12   4    4.54    0.67
   5 -12  -4    2.47    0.47
  -5  12   4    2.19    0.55
   4 -12  -4    0.90    0.39
   4  12  -4    1.41    0.52
  -4  12   4    2.08    0.57
   3 -12  -4    0.64    0.35
   3  12  -4    0.78    0.47
  -3  12   4    1.01    0.50
   2 -12  -4   10.59    0.67
  -2  12   4    9.66    0.86
   2  12  -4    9.39    0.81
   1 -12  -4    3.51    0.48
  -1  12   4    3.43    0.65
   1  12  -4    3.05    0.55
   0 -12  -4    2.96    0.43
   0  12   4    2.31    0.57
   0  12  -4    3.14    0.51
  -1 -12  -4    2.09    0.39
  -1  12  -4    2.87    0.50
   1  12   4    2.02    0.60
  -2 -12  -4    5.36    0.60
   2  12   4    4.80    0.77
  -2  12  -4    6.80    0.61
  -3 -12  -4    0.34    0.36
   3  12   4    0.41    0.69
   4 -12   4    0.95    0.31
   4  12   4    0.44    0.54
   5 -12   4    1.03    0.33
   5  12   4    0.63    0.50
   6 -12   4    1.06    0.34
   6  12   4    0.05    0.54
   6 -13  -4    0.70    0.40
   6  13  -4    0.44    0.47
  -6  13   4    2.14    0.54
   5 -13  -4    5.49    0.64
   5  13  -4    6.18    0.83
  -5  13   4    5.56    0.77
   4 -13  -4    1.39    0.43
   4  13  -4    0.60    0.49
  -4  13   4    1.16    0.86
   3 -13  -4    0.28    0.35
   3  13  -4    0.79    0.56
   2 -13  -4    1.71    0.44
   2  13  -4    0.83    0.50
  -2  13   4    1.41    0.83
   1 -13  -4    3.16    0.50
  -1  13   4    1.41    0.62
   1  13  -4    2.33    0.55
   0 -13  -4    4.25    0.50
   0  13  -4    2.82    0.55
   0  13   4    3.19    0.67
   1  13   4    0.45    0.54
   2  13   4    0.34    0.51
  -2  13  -4    0.75    0.38
   3  13   4    0.47    0.54
   4  13   4    0.89    0.62
   3 -14  -4    1.16    0.38
  -3  14   4    0.79    0.55
   3  14  -4    0.67    0.46
   2 -14  -4    0.11    0.51
  -2  14   4    1.46    0.56
   2  14  -4    0.69    0.52
   1  14  -4    0.18    0.43
  -1  14   4    0.49    0.53
   0  14   4    0.83    0.53
   0  14  -4    0.28    0.43
   1  14   4    1.17    0.53
  -1  14  -4    0.95    0.46
 -14   0   5   -0.63    0.34
  14   0  -5   -0.38    0.29
 -13   0   5    6.84    0.65
  13   0  -5    6.14    0.60
 -12   0   5    0.37    0.39
  12   0  -5   -0.16    0.28
  11   0  -5    0.01    0.33
 -11   0   5    0.18    0.34
 -10   0   5   -0.04    0.28
  10   0  -5   -0.37    0.23
  10   0  -5   -0.05    0.30
   9   0  -5    1.81    0.38
   9   0  -5    2.03    0.33
  -9   0   5    1.15    0.35
   8   0  -5   -0.08    0.27
  -8   0   5   -0.08    0.28
   8   0  -5    0.17    0.24
  -7   0   5   10.90    2.52
   7   0  -5    8.47    0.44
   7   0  -5    7.70    0.57
   7   0  -5   10.22    1.90
   6   0  -5    0.03    0.21
   6   0  -5    0.55    0.97
   6   0  -5   -0.06    0.17
   5   0  -5   30.31    0.76
   5   0  -5   31.55    0.84
   5   0  -5   24.81    4.97
  -5   0   5   31.94    3.90
  -4   0   5   -0.05    0.19
   4   0  -5    0.64    1.26
   4   0  -5   -0.08    0.13
  -4   0   5   -1.44    1.26
   4   0  -5    0.09    0.18
  -3   0   5   69.85    6.63
   3   0  -5   75.51    1.49
   3   0  -5   74.65    1.56
  -3   0   5   75.81    1.57
   3   0  -5   74.71    6.56
  -2   0   5    0.21    0.16
   2   0  -5   -1.07    1.16
   2   0  -5   -0.10    0.12
  -2   0   5    0.64    1.42
   1   0  -5   32.04    4.88
   1   0  -5   31.09    0.71
  -1   0   5   26.63    4.73
  -1   0   5   30.22    0.73
   0   0   5    0.39    1.68
   0   0  -5   -0.38    1.48
   0   0  -5    0.06    0.14
   0   0   5   -0.02    0.14
  -1   0  -5    5.33    2.89
   1   0   5    4.73    0.25
   1   0   5    4.91    3.10
  -1   0  -5    3.97    0.27
   2   0   5   -0.01    0.11
  -2   0  -5    1.50    1.59
  -2   0  -5   -0.09    0.14
   2   0   5    0.08    2.06
  -3   0  -5   10.57    0.44
   3   0   5   12.95    4.44
  -3   0  -5    6.26    2.76
   3   0   5    9.72    0.31
  -4   0  -5    0.32    0.22
   4   0   5    0.02    0.12
   4   0   5    1.57    2.75
  -4   0  -5    0.47    2.57
  -5   0  -5   67.19    1.57
   5   0   5   63.43    8.57
   5   0   5   63.12    1.26
  -5   0  -5   53.68    7.87
   6   0   5    0.08    0.12
  -6   0  -5   -2.76    2.66
  -6   0  -5    0.24    0.27
   6   0   5   -0.78    2.56
   7   0   5    8.02    4.20
  -8   0  -5   -2.78    4.77
  -8   0  -5    0.00    0.32
  -9   0  -5    0.06    0.37
 -10   0  -5    0.39    0.39
 -11   0  -5   -0.02    0.43
 -12   0  -5   -0.05    0.41
 -14  -1   5   -0.15    0.38
  14  -1  -5   -0.33    0.34
  14   1  -5    0.50    0.58
 -13  -1   5    0.24    0.39
  13  -1  -5    0.06    0.35
  13   1  -5    0.74    0.34
 -13   1   5    0.21    0.35
 -12  -1   5    0.87    0.41
  12  -1  -5    0.53    0.35
  12   1  -5   -0.37    0.36
 -12   1   5    0.03    0.59
  12   1  -5    0.94    0.34
 -11  -1   5    1.75    0.44
  11  -1  -5    1.66    0.38
 -11   1   5    1.87    0.44
  11   1  -5    1.15    0.41
  11   1  -5    0.93    0.33
  10  -1  -5    0.25    0.27
  10   1  -5    0.30    0.34
  10   1  -5    0.49    0.24
 -10   1   5    0.36    0.32
   9  -1  -5    0.88    0.31
   9   1  -5    0.21    0.23
  -9   1   5    0.58    0.31
   9   1  -5    0.61    0.33
   8  -1  -5    0.65    0.27
  -8   1   5    1.07    1.55
  -8   1   5    2.54    1.56
  -8   1   5    0.09    0.27
   8   1  -5    0.50    0.22
   8   1  -5    0.50    0.30
   7  -1  -5    1.99    1.46
   7  -1  -5   -0.07    0.21
  -7   1   5    0.92    1.44
   7   1  -5   -0.07    0.18
  -7   1   5    0.51    0.26
   7   1  -5    0.63    0.26
  -6  -1   5    0.95    1.20
   6  -1  -5    0.25    0.19
   6  -1  -5    0.42    1.36
   6   1  -5    0.50    0.16
  -6   1   5   -0.05    1.51
  -6   1   5    0.77    0.25
   6   1  -5    0.98    0.25
   6   1  -5    0.87    1.36
   5  -1  -5  103.38    7.52
  -5  -1   5  101.12    7.05
   5  -1  -5  100.62    2.07
   5   1  -5  107.36    7.36
   5   1  -5  101.64    2.01
  -5   1   5  106.96    7.86
   5   1  -5  102.20    2.15
  -5   1   5  102.49    2.14
   4  -1  -5    3.62    1.84
   4  -1  -5    3.52    0.26
  -4  -1   5    0.59    1.26
  -4   1   5    3.14    1.86
   4   1  -5    3.32    0.21
   4   1  -5    3.04    0.29
   4   1  -5    3.87    2.19
  -4   1   5    3.30    0.30
  -3  -1   5  152.11    9.55
   3  -1  -5  141.50    9.53
   3  -1  -5  141.21    2.71
   3   1  -5  141.59    2.65
  -3   1   5  138.87    9.64
  -3   1   5  141.94    2.77
   3   1  -5  143.45    2.77
   3   1  -5  138.25    9.13
   2  -1  -5   25.83    0.64
  -2  -1   5   27.62    4.39
   2  -1  -5   26.25    4.22
  -2   1   5   26.09    0.69
   2   1  -5   26.08    0.59
   2   1  -5   25.03    4.28
   2   1  -5   25.48    0.67
  -2   1   5   23.99    4.39
  -1  -1   5   19.72    5.52
   1  -1  -5   18.89    4.02
   1  -1  -5   17.21    0.49
  -1  -1   5   18.12    0.50
   1   1  -5   17.37    0.49
  -1   1   5   13.04    3.70
   1   1  -5   15.83    4.10
  -1   1   5   18.25    0.53
   1   1  -5   17.08    0.45
   0  -1   5    5.29    0.26
   0  -1  -5    8.23    3.35
   0  -1   5    4.21    2.27
   0  -1  -5    5.72    0.29
   0   1  -5    3.20    2.60
   0   1   5    5.68    0.35
   0   1   5    5.37    2.92
   0   1  -5    5.45    0.32
   1  -1   5    3.79    0.20
  -1  -1  -5    3.83    2.35
  -1  -1  -5    2.85    0.26
   1  -1   5    3.56    2.88
   1   1   5    5.67    2.94
  -1   1  -5    0.75    1.47
  -1   1  -5    2.73    0.24
   1   1   5    3.74    0.27
  -2  -1  -5   23.04    4.59
   2  -1   5   24.66    5.28
  -2  -1  -5   25.72    0.71
   2  -1   5   25.17    0.53
  -2   1  -5   26.36    5.01
   2   1   5   25.68    0.64
   2   1   5   30.91    6.92
  -2   1  -5   26.62    0.71
  -3  -1  -5    5.39    0.34
   3  -1   5    5.16    0.34
  -3  -1  -5    2.97    2.25
   3   1   5    5.72    0.37
   3   1   5    3.27    2.91
  -3   1  -5    2.74    2.23
  -3   1  -5    4.45    0.33
  -4  -1  -5   14.09    4.95
  -4  -1  -5    7.73    0.45
   4  -1   5    7.79    0.44
   4  -1   5    8.51    3.60
   4   1   5    6.03    3.60
  -4   1  -5    5.95    3.44
  -4   1  -5    7.90    0.45
   4   1   5    7.46    0.34
   5  -1   5    0.71    0.27
  -5  -1  -5    0.81    0.27
   5  -1   5   10.04    5.68
   5   1   5   -1.70    2.92
  -5   1  -5    1.94    2.84
  -6  -1  -5    2.46    3.36
  -6  -1  -5    0.96    0.30
   6  -1   5    1.11    0.32
   6  -1   5    0.59    3.96
  -6   1  -5    0.72    0.29
  -6   1  -5    0.47    3.00
   6   1   5    1.60    3.18
   6   1   5    0.86    0.19
   7  -1   5    7.66    0.58
  -7  -1  -5    9.10    0.60
  -7  -1  -5   10.15    5.61
   7  -1   5   13.11    5.79
  -7   1  -5    9.27    0.61
   7   1   5    8.37    0.37
  -7   1  -5   12.80    5.22
   8  -1   5    7.69    6.37
  -8  -1  -5    3.73    4.53
  -8   1  -5   12.98    4.92
  -9  -1  -5    0.48    0.38
   9  -1   5   -0.05    0.36
  -9   1  -5    0.81    0.42
 -10  -1  -5    0.55    0.42
 -10   1  -5    0.40    0.44
 -11  -1  -5    0.20    0.40
 -11   1  -5    0.49    0.47
 -12  -1  -5    0.63    0.45
 -12   1  -5    0.38    0.48
  14  -2  -5    0.87    0.44
  14   2  -5    1.07    0.47
  13  -2  -5    1.49    0.44
 -13  -2   5    0.56    0.42
  13   2  -5    1.82    0.37
 -13   2   5    1.16    0.43
  13   2  -5    2.12    0.47
  12  -2  -5   -0.08    0.32
 -12   2   5    0.03    0.61
  12   2  -5    0.55    0.29
  12   2  -5   -0.02    0.41
  11  -2  -5    0.43    0.33
  11   2  -5    1.16    0.57
 -11   2   5    0.95    0.37
  11   2  -5    0.98    0.29
  10  -2  -5    2.06    0.40
  10   2  -5    2.42    0.45
 -10   2   5    1.68    0.38
  10   2  -5    2.12    0.33
   9  -2  -5   -0.34    0.23
  -9   2   5   -0.27    0.27
   9   2  -5   -0.19    0.30
  -9   2   5   -2.50    2.08
   9   2  -5    0.32    0.21
   8  -2  -5    0.29    0.26
  -8   2   5    0.53    2.15
   8   2  -5    0.39    0.20
  -8   2   5    0.53    0.30
   8   2  -5   -0.11    0.27
   7  -2  -5    0.86    1.85
   7  -2  -5    1.47    0.30
  -7   2   5    1.43    0.32
  -7   2   5    4.80    2.69
   7   2  -5    1.64    0.34
   7   2  -5    2.05    0.24
   6  -2  -5    4.50    0.35
   6  -2  -5    7.21    2.93
  -6  -2   5    8.91    2.53
   6   2  -5    3.95    0.39
  -6   2   5    8.01    3.12
   6   2  -5    4.16    0.27
   6   2  -5    2.27    1.72
  -6   2   5    3.90    0.40
   5  -2  -5    6.16    0.36
  -5  -2   5    8.60    3.01
   5  -2  -5    7.55    2.14
  -5   2   5    2.76    2.02
   5   2  -5   10.68    3.22
   5   2  -5    7.23    0.42
   5   2  -5    6.56    0.26
  -5   2   5    6.14    0.40
   4  -2  -5   -0.37    1.72
  -4  -2   5    0.75    2.11
  -4   2   5    0.95    2.19
   4   2  -5    1.64    1.69
   3  -2  -5   37.68    0.88
   3  -2  -5   37.89    5.40
  -3  -2   5   31.85    4.90
   3   2  -5   35.44    4.81
   3   2  -5   37.43    0.92
   3   2  -5   37.09    0.75
  -3   2   5   36.51    0.93
  -3   2   5   34.07    5.20
  -2  -2   5    6.97    2.87
   2  -2  -5    8.78    3.30
   2  -2  -5    8.74    0.36
  -2   2   5   13.75    4.53
   2   2  -5    9.04    3.36
   2   2  -5    9.18    0.26
  -2   2   5    8.13    0.41
   2   2  -5    8.48    0.37
   1  -2  -5   28.08    6.37
   1  -2  -5   13.03    0.44
  -1  -2   5   19.88    5.42
   1   2  -5   12.97    0.36
   1   2  -5   13.42    0.43
  -1   2   5   13.63    0.49
   1   2  -5    8.56    2.97
   0  -2   5   24.59    4.97
   0  -2  -5   17.45    0.54
   0  -2  -5   23.49    5.96
   0   2  -5   17.24    0.53
   0   2   5   17.96    0.57
   0   2  -5   24.61    6.57
   0   2  -5   18.19    0.48
   0   2   5   15.10    4.16
   1  -2   5    0.96    2.26
   1  -2   5    1.59    0.14
  -1  -2  -5    1.57    0.21
  -1  -2  -5   -1.72    1.59
   1   2   5    4.77    3.56
  -1   2  -5    1.61    0.19
   1   2   5    1.45    0.24
  -1   2  -5   -1.67    1.42
   2  -2   5   20.18    5.30
   2  -2   5   23.83    0.68
  -2  -2  -5   24.77    0.71
  -2  -2  -5   23.91    4.99
   2   2   5   25.81    0.68
  -2   2  -5   24.50    0.68
   2   2   5   31.43    8.75
  -2   2  -5   26.17    5.23
  -3  -2  -5   35.42    7.64
   3  -2   5   20.95    0.68
  -3  -2  -5   20.94    0.67
   3  -2   5   30.44    8.15
  -3   2  -5   25.50    4.99
   3   2   5   19.90    5.38
  -3   2  -5   21.80    0.67
   3   2   5   20.81    0.63
   4  -2   5   -0.09    3.88
   4  -2   5    0.09    0.21
  -4  -2  -5    0.12    0.20
   4   2   5    0.20    0.20
   4   2   5    4.51    2.80
  -4   2  -5   -0.45    2.34
   5  -2   5   10.48    0.56
  -5  -2  -5    9.54    0.52
   5  -2   5   25.35    7.32
  -5  -2  -5   13.50    4.16
   5   2   5    8.80    0.45
   5   2   5   13.44    4.51
  -5   2  -5   12.87    6.74
  -6  -2  -5   -1.83    3.27
   6  -2   5   13.87    4.81
   6  -2   5    4.36    0.44
  -6  -2  -5    4.36    0.42
  -6   2  -5    8.85    4.08
  -6   2  -5    5.03    0.51
   6   2   5    4.62    0.36
   7  -2   5    0.35    0.30
  -7  -2  -5    0.00    0.26
   7  -2   5    8.63    6.01
   7   2   5   -0.13    0.20
   7   2   5   -1.70    4.00
  -7   2  -5   -1.35    3.59
  -7   2  -5   -0.23    0.27
  -8  -2  -5   12.98    7.27
  -8  -2  -5    8.86    0.65
   8  -2   5    7.82    0.62
  -8   2  -5   10.03    6.82
  -8   2  -5    9.01    0.69
   8   2   5    7.90    0.46
   8   2   5    9.90    6.30
   9  -2   5    0.43    0.36
  -9  -2  -5    0.28    0.33
  -9   2  -5    0.65    0.40
 -10  -2  -5    0.86    0.42
  10  -2   5    0.85    0.39
 -10   2  -5    0.19    0.43
 -11  -2  -5    1.19    0.51
 -11   2  -5    0.78    0.53
 -14  -3   5   -1.00    0.37
  14  -3  -5    0.53    0.42
 -14  -3   5   -0.11    0.38
  14   3  -5   -0.23    0.42
  13  -3  -5   -0.22    0.41
 -13   3   5    0.40    0.44
  13   3  -5    0.73    0.28
  13   3  -5   -0.03    0.43
  12  -3  -5    2.28    0.50
  12   3  -5    2.40    0.54
 -12   3   5    2.85    0.57
  11  -3  -5    0.92    0.36
 -11   3   5    1.14    0.39
  11   3  -5    1.29    0.44
  11   3  -5    1.89    0.32
  10  -3  -5    0.97    0.40
 -10   3   5    0.70    0.33
  10   3  -5    0.43    0.21
  10   3  -5    1.27    0.40
   9  -3  -5    1.73    0.36
  -9   3   5   -0.91    2.95
   9   3  -5    2.48    0.44
  -9   3   5    1.75    0.37
   9   3  -5    2.31    0.31
   8  -3  -5    0.25    0.27
   8   3  -5    0.04    0.16
   8   3  -5   -0.12    0.29
  -8   3   5    0.27    0.28
  -8   3   5   -2.44    2.47
   7  -3  -5   37.13    5.88
   7  -3  -5   36.09    1.04
   7   3  -5   37.06    1.10
   7   3  -5   33.79    3.49
   7   3  -5   36.68    0.86
   7   3  -5   37.37    3.59
  -7   3   5   50.12   13.16
   6  -3  -5    0.96    0.26
   6  -3  -5   -2.43    1.50
  -6   3   5   -0.58    2.19
  -6   3   5    1.35    0.30
   6   3  -5    0.50    1.50
   6   3  -5    1.15    0.29
  -5  -3   5   22.05    4.33
   5  -3  -5   20.21    0.67
   5  -3  -5   27.14    6.44
  -5   3   5   21.85    0.72
  -5   3   5   27.26    4.87
   5   3  -5   23.60    5.02
   5   3  -5   22.32    0.73
   5   3  -5   21.19    0.50
  -4  -3   5    2.01    2.47
   4  -3  -5    2.23    2.89
   4   3  -5   -0.80    1.40
  -4   3   5    3.81    2.61
   3  -3  -5   49.08    6.52
  -3  -3   5   45.65    5.97
   3  -3  -5   51.30    1.16
   3   3  -5   53.28    6.39
  -3   3   5   51.70    1.21
  -3   3   5   44.33    6.35
   3   3  -5   51.61    1.19
  -2  -3   5    7.12    3.36
   2  -3  -5    5.53    2.71
   2  -3  -5    4.80    0.30
   2   3  -5    9.64    3.08
   2   3  -5    5.29    0.32
  -2   3   5    4.01    2.88
   2   3  -5    5.23    0.17
  -2   3   5    5.63    0.37
   1  -3  -5   98.60    9.34
   1  -3  -5   94.54    1.93
  -1  -3   5   78.67    8.63
   1   3  -5   94.59    9.03
   1   3  -5   96.52    1.90
   1   3  -5   94.85    1.79
  -1   3   5  108.30    9.82
  -1   3   5   95.39    1.98
   0  -3  -5   -2.35    2.49
   0  -3  -5   -0.01    0.14
   0  -3   5   -1.09    2.04
   0   3   5   -2.53    1.53
   0   3   5    0.18    0.21
   0   3  -5   -0.19    0.11
   0   3  -5   -0.12    0.12
   0   3  -5    1.22    3.41
  -1  -3  -5   24.97    0.69
   1  -3   5   25.15    6.34
   1  -3   5   23.55    0.63
  -1  -3  -5   21.57    4.42
   1   3   5   22.41    5.47
  -1   3  -5   23.89    5.07
  -1   3  -5   22.94    0.63
  -1   3  -5   25.57    0.56
   1   3   5   26.71    0.74
  -2  -3  -5   -0.04    0.16
   2  -3   5    0.76    2.97
   2  -3   5    0.27    0.16
  -2  -3  -5   -0.44    2.45
   2   3   5    0.19    0.20
   2   3   5   -0.55    2.48
  -2   3  -5   -0.01    2.36
   3  -3   5    3.13    0.31
   3  -3   5    3.81    4.09
  -3  -3  -5    3.15    0.32
  -3  -3  -5    5.46    3.59
   3   3   5    0.66    2.66
  -3   3  -5    4.59    3.33
   3   3   5    3.14    0.33
  -4  -3  -5    2.20    4.77
   4   3   5    5.36    3.03
  -4   3  -5    2.16    2.84
   5  -3   5    0.38    3.27
  -5   3  -5    4.18    3.83
   5   3   5    2.25    3.22
  -6  -3  -5   -0.08    0.25
   6  -3   5   -0.12    0.25
   6  -3   5    4.57    4.66
  -6  -3  -5    0.72    4.22
   6   3   5    0.19    0.26
  -6   3  -5   -3.35    3.39
  -7  -3  -5    9.59    5.19
   7  -3   5    3.12    0.77
   7  -3   5    6.42    6.15
  -7  -3  -5    2.92    0.41
   7   3   5    3.16    0.37
   7   3   5   -0.96    4.43
  -7   3  -5    7.98    5.50
   8  -3   5   -0.04    0.31
  -8  -3  -5    0.37    0.30
  -8  -3  -5   11.42    7.04
   8   3   5   -7.30    6.09
  -8   3  -5    0.43    0.40
   8   3   5    0.89    0.28
   9  -3   5    9.74    0.76
  -9  -3  -5    9.18    0.70
  -9   3  -5    9.45    0.79
   9   3   5    7.94    0.54
 -10  -3  -5    2.79    0.51
 -11  -3  -5    0.22    0.41
  11  -3   5    0.65    0.45
 -11   3  -5    1.14    0.56
  14  -4  -5    0.35    0.41
  14   4  -5    0.24    0.46
  13  -4  -5    0.81    0.43
  13   4  -5    0.03    0.46
 -12  -4   5    1.23    0.32
  12  -4  -5    1.30    0.44
  12   4  -5    1.61    0.49
  11  -4  -5    2.42    0.49
 -11  -4   5    2.24    0.30
 -11   4   5    3.15    0.50
  11   4  -5    2.93    0.35
  11   4  -5    3.08    0.55
  10  -4  -5    0.11    0.32
 -10  -4   5    0.83    0.23
  10   4  -5    0.67    0.41
  10   4  -5    0.66    0.23
 -10   4   5   -0.89    4.97
 -10   4   5    0.53    0.36
   9  -4  -5    0.17    0.29
  -9  -4   5    0.61    0.19
   9   4  -5    0.91    0.22
  -9   4   5   -3.38    3.69
   9   4  -5    0.18    0.33
  -9   4   5    0.41    0.32
  -8  -4   5    0.79    0.18
   8  -4  -5    0.80    0.31
   8   4  -5    0.86    0.34
   8   4  -5    1.39    0.19
  -8   4   5    0.20    0.30
   7  -4  -5    5.69    3.59
   7  -4  -5    5.74    0.46
   7   4  -5    5.48    0.51
  -7   4   5    5.66    4.32
   7   4  -5    8.42    3.35
   7   4  -5    6.38    0.28
  -7   4   5    6.24    0.52
   7   4  -5    3.36    3.42
   6  -4  -5    1.65    0.33
   6  -4  -5    3.23    2.80
  -6  -4   5    2.10    0.17
  -6   4   5    1.77    0.39
   6   4  -5    2.22    0.17
   6   4  -5    1.44    0.34
  -6   4   5    6.26    3.51
   6   4  -5    3.57    2.35
   6   4  -5    2.50    2.37
   5  -4  -5    0.99    2.35
   5  -4  -5    0.18    0.23
   5   4  -5    0.16    0.26
  -5   4   5    3.30    2.83
  -4  -4   5    3.02    2.71
   4  -4  -5    0.42    0.21
   4  -4  -5    3.34    2.51
   4   4  -5    0.42    0.22
   4   4  -5   -0.98    1.95
  -4   4   5    0.59    0.24
  -4   4   5   -0.72    2.26
   3  -4  -5   20.36    6.04
   3  -4  -5   13.91    0.52
  -3  -4   5   14.67    4.83
   3   4  -5   17.71    5.43
  -3   4   5   18.20    5.43
  -3   4   5   14.06    0.58
   3   4  -5   14.02    0.54
   2  -4  -5   21.60    6.26
  -2  -4   5   20.86    6.22
   2  -4  -5   14.74    0.53
  -2   4   5   14.53    0.58
  -2   4   5   20.15    5.92
   2   4  -5   16.73    4.33
   2   4  -5   15.41    0.53
  -1  -4   5   81.33   10.73
   1  -4  -5   67.35    8.54
   1  -4  -5   68.71    1.49
  -1   4   5   69.64    1.57
   1   4  -5   68.78    8.11
   1   4  -5   68.19    1.47
  -1   4   5   61.15    8.31
   1   4  -5   69.50    1.33
   0  -4   5    3.59    3.65
   0  -4  -5    0.44    0.19
   0  -4   5    0.89    0.18
   0  -4  -5   -0.61    2.68
   0   4   5    0.55    0.24
   0   4  -5   -2.20    1.91
   0   4   5    0.06    2.48
   0   4  -5    0.99    0.18
   1  -4   5    4.85    0.28
  -1  -4  -5    6.20    3.29
   1  -4   5   -1.24    2.72
  -1  -4  -5    4.69    0.33
  -1   4  -5    4.44    0.24
   1   4   5    6.73    3.86
  -1   4  -5    2.54    2.38
   1   4   5    4.82    0.39
  -2  -4  -5    3.87    0.33
   2  -4   5    3.60    0.30
   2  -4   5    8.47    4.87
  -2  -4  -5    4.79    3.13
  -2   4  -5    1.67    2.95
   2   4   5    6.21    4.31
   2   4   5    4.59    0.40
  -2   4  -5    4.90    0.20
   3  -4   5   10.44    4.55
  -3  -4  -5   16.22    5.08
   3  -4   5    7.79    0.42
  -3   4  -5   16.43    5.58
   3   4   5    5.63    4.54
   3   4   5    6.65    0.47
   4  -4   5   15.54    0.61
   4  -4   5   11.56    5.81
  -4  -4  -5   11.05    6.11
  -4  -4  -5   13.30    0.61
   4   4   5   14.15    4.85
   4   4   5   14.22    0.64
  -4   4  -5   10.70    4.32
  -5  -4  -5    2.20    0.35
  -5  -4  -5   -5.53    3.75
   5  -4   5    6.82    4.59
   5  -4   5    1.07    0.31
   5   4   5    1.04    0.32
  -5   4  -5    1.46    3.66
   5   4   5   -0.75    3.49
   6  -4   5    9.06    5.02
  -6  -4  -5    6.29    5.41
   6   4   5    1.87    6.07
  -6   4  -5   14.40    7.17
  -7  -4  -5    4.78    0.50
   7  -4   5    5.51    0.56
  -7  -4  -5   10.89    6.14
   7   4   5    5.06    0.50
  -7   4  -5   14.52    5.57
  -8  -4  -5    0.32    0.33
   8  -4   5    0.01    0.34
   8   4   5    0.08    0.28
  -9  -4  -5    3.31    0.51
   9  -4   5    3.44    0.56
   9   4   5    3.19    0.43
  -9   4  -5    3.23    0.59
 -10  -4  -5    0.38    0.36
  10  -4   5    0.75    0.41
 -10   4  -5   -0.45    0.43
 -11  -4  -5    3.01    0.55
  11  -4   5    1.71    0.55
 -11   4  -5    3.58    0.68
  13  -5  -5    0.30    0.38
  13   5  -5   -0.07    0.43
  12   5  -5    1.23    0.52
 -12   5   5    0.84    0.47
  11  -5  -5    7.61    0.67
  11   5  -5    6.01    0.70
 -11   5   5    6.55    0.67
  10  -5  -5    0.29    0.36
 -10  -5   5    0.57    0.24
  10   5  -5    0.04    0.39
 -10   5   5    0.28    0.36
   9  -5  -5    0.28    0.34
  -9  -5   5    0.34    0.16
  -9   5   5    0.58    0.34
  -9   5   5   -3.76    6.32
   8  -5  -5   11.83    0.66
  -8  -5   5   11.81    0.39
  -8   5   5   12.21    0.67
  -8   5   5    7.08    4.52
   8   5  -5   15.76    4.10
   8   5  -5   10.53    0.71
   7  -5  -5    0.53    3.32
  -7  -5   5    0.26    0.12
   7  -5  -5    0.09    0.24
   7   5  -5    4.19    2.62
  -7   5   5    0.48    0.30
   7   5  -5    0.79    0.34
  -7   5   5    6.26    4.50
   6  -5  -5   10.50    4.12
   6  -5  -5    1.61    0.33
  -6   5   5    1.41    0.35
   6   5  -5   -3.39    2.09
  -6   5   5    3.41    3.47
   6   5  -5    1.00    0.34
   6   5  -5    1.02    2.67
   5  -5  -5    2.55    3.42
   5  -5  -5    0.68    0.26
  -5   5   5    4.95    3.36
   5   5  -5   -1.73    2.58
   5   5  -5    3.22    2.92
  -5   5   5    0.52    0.34
   5   5  -5    1.11    0.30
   4  -5  -5   -2.51    2.53
   4  -5  -5    1.30    0.27
  -4   5   5    1.09    2.86
  -4   5   5    0.99    0.29
   4   5  -5   -0.74    2.40
   4   5  -5    1.00    0.32
   3  -5  -5    4.43    0.36
   3  -5  -5   10.07    6.53
  -3  -5   5    6.20    3.54
   3   5  -5    3.59    3.22
  -3   5   5    2.97    2.97
  -3   5   5    4.72    0.43
   3   5  -5    4.82    0.38
  -2  -5   5    0.08    2.49
   2  -5  -5    0.14    0.19
   2  -5  -5   -3.06    2.92
  -2   5   5    0.05    3.17
  -2   5   5    0.22    0.25
   2   5  -5    2.16    2.59
   2   5  -5    0.00    0.18
  -1  -5   5    1.08    3.40
   1  -5  -5    6.65    0.41
   1  -5  -5    6.22    3.74
   1   5  -5    6.96    0.24
   1   5  -5    9.55    4.54
  -1   5   5    7.57    0.48
   1   5  -5    6.84    0.38
   0  -5   5   35.74    9.14
   0  -5  -5   28.46    0.81
   0  -5   5   27.92    0.73
   0  -5  -5   28.68    7.26
   0   5   5   28.23    0.89
   0   5  -5   33.97    6.89
   0   5   5   34.68    7.22
   0   5  -5   29.27    0.76
   1  -5   5    2.43    0.24
   1  -5   5    2.26    4.41
  -1  -5  -5    2.02    4.04
  -1  -5  -5    2.26    0.28
   1   5   5    3.75    4.07
  -1   5  -5    3.72    3.36
   1   5   5    3.10    0.38
  -1   5  -5    2.96    0.25
  -2  -5  -5    6.99    3.41
   2  -5   5    3.54    0.30
   2  -5   5    1.67    4.24
  -2  -5  -5    2.01    0.33
  -2   5  -5    3.12    0.23
   2   5   5    3.39    0.46
  -2   5  -5    2.40    2.85
   2   5   5    9.50    4.20
  -3  -5  -5    2.68    4.26
   3  -5   5    7.52    5.38
  -3  -5  -5    5.00    0.42
   3   5   5    5.05    0.46
  -3   5  -5    1.35    4.32
   3   5   5   11.89    4.68
   4  -5   5   10.95    0.55
   4  -5   5    3.81    6.33
  -4  -5  -5    1.37    5.01
  -4  -5  -5   10.13    0.55
   4   5   5   10.69    0.61
  -4   5  -5   15.56    6.30
   4   5   5   12.83    6.91
  -5  -5  -5    2.13    4.38
  -5  -5  -5    0.06    0.23
   5  -5   5    0.80    0.28
   5   5   5    0.25    0.30
  -5   5  -5   -0.51    3.43
   5   5   5    1.15    4.23
  -6  -5  -5    3.64    0.44
  -6  -5  -5   -4.13    5.26
   6  -5   5    3.01    0.43
  -6   5  -5    6.16    3.70
   6   5   5    3.21    6.55
   6   5   5    4.26    0.49
   7  -5   5    0.84    0.38
  -7  -5  -5   -6.01    6.35
   7   5   5    5.39    6.63
   7   5   5    1.23    0.39
   8  -5   5    2.98    0.49
  -8  -5  -5    2.07    0.41
   8   5   5    3.47    0.50
  -9  -5  -5    0.17    0.34
   9  -5   5    0.43    0.37
   9   5   5    1.52    0.39
  10  -5   5    0.57    0.45
 -10  -5  -5   -0.03    0.47
 -10   5  -5    0.09    0.48
  10   5   5    0.53    0.48
  11  -5   5    0.54    0.42
 -11  -5  -5    0.63    0.38
 -11   5  -5    1.04    0.57
  13  -6  -5   -0.02    0.39
  13   6  -5    0.49    0.51
  12  -6  -5    0.81    0.43
  11  -6  -5    1.51    0.46
 -11   6   5    0.01    0.41
  11   6  -5    0.82    0.46
  10  -6  -5    0.70    0.36
  10   6  -5    0.32    0.44
 -10   6   5    0.02    0.38
   9  -6  -5    2.59    0.45
  -9   6   5    3.02    0.51
   9   6  -5    2.95    0.52
   8   6  -5    0.31    0.40
   8   6  -5   -3.12    3.61
  -8   6   5   10.71    4.79
   7  -6  -5    5.98    0.50
   7   6  -5    6.46    0.63
   7   6  -5   10.02    4.90
  -7   6   5    5.19    0.53
   6  -6  -5   11.88    5.19
   6  -6  -5   10.10    0.59
  -6   6   5   21.59    8.15
   6   6  -5   10.34    0.64
   6   6  -5   13.48    4.25
   6   6  -5   10.09    4.52
  -6   6   5   10.03    0.64
   5  -6  -5   -1.95    2.62
   5  -6  -5    0.48    0.25
   5   6  -5    0.35    0.28
   5   6  -5    5.03    5.20
  -5   6   5    0.60    0.33
   5   6  -5   -0.93    2.45
  -5   6   5    0.64    4.48
   4  -6  -5    2.59    4.05
   4  -6  -5    1.00    0.27
   4   6  -5   -2.91    2.37
   4   6  -5    1.74    2.65
  -4   6   5   -0.55    4.45
   4   6  -5    1.01    0.30
  -4   6   5    0.99    0.34
   3  -6  -5    4.37    0.40
   3  -6  -5    5.37    4.95
   3   6  -5    3.48    3.72
   3   6  -5    4.36    3.25
  -3   6   5    3.38    0.42
  -3   6   5    5.93    4.29
   3   6  -5    4.65    0.42
   2  -6  -5    9.23    0.53
   2  -6  -5    7.19    5.09
  -2   6   5    6.52    3.87
  -2   6   5    8.55    0.58
   2   6  -5    7.79    0.46
   2   6  -5   15.41    4.68
   1  -6  -5    7.44    4.63
  -1  -6   5    4.44    0.19
  -1   6   5    4.51    0.49
   1   6  -5    4.40    0.20
   1   6  -5    9.31    5.12
   1   6  -5    4.16    0.37
  -1   6   5   14.78    5.80
   0  -6  -5    7.22    4.18
   0  -6  -5    2.75    0.42
   0  -6   5    1.31    3.99
   0  -6   5    2.33    0.22
   0   6  -5    6.27    4.71
   0   6  -5    3.02    0.33
   0   6   5   -1.80    3.85
   0   6   5    1.96    0.37
   1  -6   5    3.89    6.60
   1  -6   5    7.56    0.37
  -1  -6  -5   12.86    4.87
  -1  -6  -5    7.99    0.53
  -1   6  -5   15.04    8.34
  -1   6  -5    8.45    0.39
   1   6   5    4.83    4.69
   1   6   5    8.14    0.55
   2  -6   5   10.82    5.92
  -2  -6  -5    4.42    0.40
  -2  -6  -5   10.68    5.22
   2  -6   5    4.52    0.35
   2   6   5    4.79    0.50
   2   6   5    4.93    4.68
  -2   6  -5    3.88    3.57
  -2   6  -5    4.83    0.30
  -3  -6  -5    1.01    0.28
  -3  -6  -5    0.44    4.81
   3  -6   5    0.64    0.24
   3   6   5    0.69    0.34
  -3   6  -5    0.80    0.14
  -3   6  -5    5.87    4.33
  -4  -6  -5    7.01    4.80
   4   6   5    6.81    4.91
  -5   6  -5    3.68    5.23
   5   6   5    9.21    5.01
  -6  -6  -5   -0.10    0.27
  -6  -6  -5   -4.97    5.46
   6   6   5   -8.29    6.47
   6   6   5    0.42    0.36
  -7  -6  -5    0.72    0.32
   7  -6   5    0.93    0.38
   7   6   5    0.42    0.38
  -8  -6  -5    3.10    0.48
   8  -6   5    2.77    0.52
   8   6   5    2.63    0.46
  -9  -6  -5    9.65    0.70
   9  -6   5   10.57    1.03
   9   6   5   10.42    0.73
  10  -6   5    0.29    0.42
 -10  -6  -5    0.43    0.40
  10   6   5    0.34    0.41
 -10   6  -5   -0.24    0.47
  12  -7  -5    0.52    0.42
  12   7  -5   -0.19    0.49
  11   7  -5    1.41    0.57
 -11   7   5    0.41    0.44
  10  -7  -5    0.45    0.38
 -10   7   5    0.98    0.43
  10   7  -5   -0.13    0.42
   9  -7  -5    2.81    0.51
   9   7  -5    2.72    0.57
  -9   7   5    3.53    0.53
   8  -7  -5    0.04    0.34
  -8   7   5    0.74    0.39
   8   7  -5    0.32    0.36
   7  -7  -5   27.73    1.14
   7   7  -5   22.85    1.46
  -7   7   5   24.53    0.98
   7   7  -5   30.90    8.67
   5  -7  -5    5.06    0.49
   5  -7  -5   -0.79    4.97
   5   7  -5    4.62    4.61
   5   7  -5    2.72    4.50
  -5   7   5    4.07    0.51
   5   7  -5    3.72    0.47
  -5   7   5    7.68    5.62
   4  -7  -5   -1.74    3.25
  -4   7   5    8.67    5.59
   4   7  -5    4.37    4.40
   4   7  -5    2.73    3.74
   3  -7  -5   -1.64    4.19
   3  -7  -5    2.57    0.35
  -3   7   5    3.23    4.98
   3   7  -5    3.73    4.03
   3   7  -5   -0.22    4.30
  -3   7   5    2.74    0.44
   3   7  -5    2.36    0.39
   2  -7  -5   -5.27    3.55
   2   7  -5    2.22    3.63
   2   7  -5   -2.09    3.33
  -2   7   5   -2.99    5.56
   1  -7  -5   94.21   12.84
  -1  -7   5   80.87    1.61
   1  -7  -5   83.17    1.88
  -1   7   5   90.26   12.59
   1   7  -5   85.22    2.06
   1   7  -5   90.57   12.08
   1   7  -5  101.46   11.98
  -1   7   5   80.52    2.01
   0  -7  -5    1.12    0.27
   0  -7   5    0.96    0.17
   0   7   5    0.69    0.36
   0   7   5    0.98    4.68
   0   7  -5    1.65    5.03
   0   7  -5    0.72    0.25
   0   7  -5   -6.10    3.80
   1  -7   5    6.05    0.34
  -1  -7  -5    5.37    0.42
  -1  -7  -5    5.37    5.59
  -1   7  -5    6.13    5.73
   1   7   5    5.98    0.60
  -1   7  -5    5.77    0.39
   1   7   5   -1.68    4.46
  -1   7  -5    1.35    4.32
   2  -7   5    0.93    0.23
  -2  -7  -5   -1.06    4.57
  -2   7  -5    2.51    4.60
  -2   7  -5    0.98    0.22
   2   7   5    0.83    0.38
  -2   7  -5   -5.33    3.98
  -3  -7  -5   16.01    0.68
   3  -7   5   15.92    0.63
  -3  -7  -5   16.99    7.11
   3   7   5    8.29    7.63
   3   7   5   15.61    0.80
  -3   7  -5   16.90    0.55
  -3   7  -5    8.74    6.09
  -3   7  -5   10.53    7.17
   4  -7   5    0.99    0.28
  -4  -7  -5    1.08    0.31
  -4  -7  -5   -1.36    6.38
   4   7   5    0.67    0.36
  -4   7  -5    6.76    5.74
  -5  -7  -5   10.12    9.46
   5   7   5    5.13    8.48
   6  -7   5    0.91    0.35
  -6  -7  -5    0.42    0.31
   6   7   5    0.54    0.39
  -7  -7  -5    1.41    0.38
   7  -7   5    0.17    0.34
   7   7   5    0.72    0.44
  -8  -7  -5    0.09    0.34
   8  -7   5    0.34    0.37
   8   7   5    0.17    0.39
   9  -7   5    2.78    0.57
  -9  -7  -5    3.12    0.52
   9   7   5    2.99    0.53
  10  -7   5    0.44    0.42
 -10  -7  -5   -0.13    0.38
  12  -8  -5    1.38    0.46
  12   8  -5    2.70    0.67
  11  -8  -5    1.00    0.46
  11   8  -5    0.18    0.48
  10  -8  -5    1.47    0.50
 -10   8   5    2.30    0.50
  10   8  -5    1.09    0.52
   9  -8  -5    0.41    0.36
   9   8  -5    1.03    0.48
  -9   8   5    0.45    0.58
   8  -8  -5    6.31    0.65
   8   8  -5    5.85    0.72
  -8   8   5    4.59    0.60
   7  -8  -5    3.81    0.51
   7   8  -5    4.48    8.27
  -7   8   5    3.11    0.51
   7   8  -5    2.64    0.51
   6   8  -5   10.85    5.97
   5  -8  -5    7.21    6.07
   5   8  -5    6.97    4.86
   4  -8  -5    9.26   11.26
  -4   8   5   18.59    5.89
   3  -8  -5    7.22    8.32
   3  -8  -5    1.31    0.32
   3   8  -5   -2.24    4.92
   3   8  -5    1.24    0.35
  -3   8   5    6.38    6.33
   3   8  -5   -6.42    5.01
  -3   8   5    1.04    0.38
   2  -8  -5    3.97    5.56
   2  -8  -5    3.79    0.40
   2   8  -5    3.84    0.45
  -2   8   5    3.46    0.49
   2   8  -5   -1.83    5.17
  -2   8   5   10.39    5.37
   2   8  -5    7.96    5.51
  -1  -8   5    3.63    0.19
   1  -8  -5    4.55    0.44
   1  -8  -5   -0.36    5.16
   1   8  -5    1.23    5.34
   1   8  -5    6.92    4.50
  -1   8   5    4.39    0.53
  -1   8   5    9.54    6.30
   1   8  -5    4.21    0.44
   0  -8  -5   15.58    8.35
   0  -8  -5    7.31    0.49
   0  -8   5    7.54    0.32
   0   8  -5    6.82    0.48
   0   8   5   10.41    7.30
   0   8   5    6.46    0.62
   0   8  -5    9.01    5.73
   0   8  -5    6.74    7.50
  -1  -8  -5   -4.18    5.48
   1  -8   5    2.36    0.25
  -1  -8  -5    2.41    0.37
  -1   8  -5    3.39    5.79
   1   8   5    2.13    0.45
   1   8   5    9.57    8.13
  -1   8  -5    2.73    0.32
  -2  -8  -5    1.28    0.32
   2  -8   5    0.97    0.24
   2   8   5   -9.68    7.17
  -2   8  -5    1.37    0.26
  -2   8  -5   -7.83    4.76
   2   8   5    1.69    0.42
   3  -8   5    4.07    0.41
  -3  -8  -5    4.56    0.46
  -3   8  -5   21.94    8.15
  -3   8  -5    2.80    6.81
   3   8   5    1.24    8.49
   3   8   5    4.22    0.58
  -3   8  -5    3.79    0.32
  -4   8  -5   16.43    7.06
   5  -8   5    1.49    0.39
  -5  -8  -5    1.04    0.37
   5   8   5    1.53    0.48
  -6  -8  -5    1.32    0.36
   6  -8   5    2.13    0.43
   6   8   5    1.35    0.51
  -7  -8  -5    0.30    0.34
   7  -8   5    0.29    0.36
   7   8   5    1.47    0.49
  -8  -8  -5    0.78    0.41
   8  -8   5    0.30    0.49
   8   8   5    1.53    0.51
  -9  -8  -5    2.75    0.66
   9  -8   5    3.29    0.57
   9   8   5    3.78    0.69
  11  -9  -5    1.82    0.52
  11   9  -5    1.67    0.57
  10  -9  -5    0.09    0.39
 -10   9   5    0.57    0.41
  10   9  -5    0.17    0.49
   9  -9  -5    0.81    0.38
  -9   9   5    0.70    0.45
   9   9  -5    0.37    0.45
   8  -9  -5    2.37    0.47
   8   9  -5    2.73    0.59
  -8   9   5    1.70    0.50
   7  -9  -5    2.28    0.46
   7   9  -5    2.11    0.53
   6  -9  -5    2.04    0.45
  -6   9   5    1.44    0.49
   6   9  -5    2.18    0.53
  -5   9   5    1.88    0.46
   5   9  -5    2.08    0.46
   4  -9  -5    3.67    5.98
  -4   9   5    1.73    6.13
   3  -9  -5   12.53    0.66
   3  -9  -5    4.75    8.38
  -3   9   5   12.99    0.79
   3   9  -5   12.26    0.74
   3   9  -5    4.54    9.47
  -3   9   5   10.82    7.81
   2  -9  -5    3.14    7.68
   2  -9  -5    4.70    0.45
  -2   9   5   -4.98    5.45
  -2   9   5    4.83    0.58
   2   9  -5    4.87    0.52
   1  -9  -5   -1.94    7.37
   1  -9  -5    4.12    0.45
   1   9  -5    6.08    4.81
   1   9  -5   17.04    5.99
  -1   9   5    3.83    0.56
   1   9  -5    5.04    0.51
  -1   9   5   -1.95    6.14
   0  -9  -5    7.37    6.19
   0  -9  -5    0.85    0.29
   0  -9   5    0.71    0.17
   0   9   5    3.59    7.77
   0   9   5    0.78    0.41
   0   9  -5    0.17    0.27
   0   9  -5    0.72    5.83
   0   9  -5   -7.35    6.86
  -1  -9  -5    0.54    0.29
   1  -9   5    1.11    0.21
  -1   9  -5    0.66    0.27
  -1   9  -5   13.49    8.07
  -1   9  -5    0.16    7.31
   1   9   5   -6.40    8.78
  -2  -9  -5   15.12    8.82
  -2   9  -5   10.89    7.76
  -2   9  -5   24.80    8.61
   2   9   5  -15.87    9.33
  -3  -9  -5    1.30    0.33
   3  -9   5    1.13    0.29
  -3   9  -5    1.25    0.25
   3   9   5    1.43    0.51
  -4  -9  -5    0.81    0.35
   4  -9   5    1.02    0.33
   4   9   5    0.36    0.43
   5  -9   5    4.33    0.50
   5   9   5    3.26    0.61
  -6  -9  -5    8.92    0.63
   6  -9   5    7.28    0.62
   6   9   5    8.05    0.83
   7  -9   5    0.54    0.38
  -7  -9  -5    0.88    0.39
   7   9   5    0.08    0.46
  -8  -9  -5    0.09    0.35
   8  -9   5    1.10    0.44
   8   9   5    0.89    0.48
  10 -10  -5    1.18    0.46
  10  10  -5    0.39    0.52
   9 -10  -5    0.21    0.38
   9  10  -5   -0.71    0.47
   8 -10  -5    3.02    0.55
  -8  10   5    2.79    0.59
   8  10  -5    1.73    0.58
   7 -10  -5    0.62    0.43
   7  10  -5    0.20    0.44
  -7  10   5    0.18    0.43
   6 -10  -5    0.43    0.38
   6  10  -5    1.66    0.49
  -6  10   5    1.59    0.49
   5 -10  -5    1.48    0.41
  -5  10   5    0.77    0.46
   5  10  -5    0.93    0.47
   4 -10  -5    3.85    0.50
  -4  10   5    3.62    0.60
   4  10  -5    4.72    0.62
   3 -10  -5   -4.32    8.32
   3 -10  -5    0.13    0.33
  -3  10   5    7.75   11.81
  -3  10   5   -0.23    0.39
   3  10  -5    0.49    0.36
   2 -10  -5   -4.97    8.99
   2 -10  -5    0.29    0.30
   2  10  -5    0.95    0.39
  -2  10   5    0.16    0.40
  -2  10   5  -18.98   11.40
   1  10  -5   -5.12    9.50
  -1  10   5   -6.07    8.81
   0  10   5  -10.69   11.86
   0  10  -5  -13.06    9.61
   0  10  -5   25.59    9.68
  -1  10  -5   20.84   10.97
   2 -10   5    3.04    0.34
  -2 -10  -5    2.21    0.41
   2  10   5    2.64    0.58
  -2  10  -5    2.62    0.38
   3 -10   5    7.41    0.48
  -3 -10  -5    6.61    0.56
   3  10   5    6.18    0.76
  -3  10  -5    6.11    0.47
   4  10   5    1.29    0.50
   5 -10   5    2.68    0.43
  -5 -10  -5    2.31    0.42
   5  10   5    2.55    0.58
   6 -10   5    0.24    0.32
   6  10   5    0.98    0.69
  -7 -10  -5   -0.09    0.38
   7 -10   5    0.19    0.44
   7  10   5    1.26    0.56
   8 -10   5    0.18    0.38
   8  10   5   -0.35    0.51
   9 -11  -5    1.15    0.46
   9  11  -5    0.48    0.51
  -9  11   5    0.60    0.57
   8 -11  -5    0.50    0.44
  -8  11   5    2.26    0.57
   8  11  -5   -0.14    0.49
   7 -11  -5   12.46    0.84
   7  11  -5   11.45    1.30
  -7  11   5   11.94    0.90
   6 -11  -5    2.28    0.49
   6  11  -5    2.34    0.58
  -6  11   5    1.87    0.50
   5 -11  -5    1.86    0.45
  -5  11   5    1.85    0.53
   5  11  -5    1.43    0.49
   4 -11  -5    0.27    0.33
  -4  11   5   -0.43    0.46
   4  11  -5    0.47    0.44
   3 -11  -5    0.76    0.35
  -3  11   5    0.70    0.47
   3  11  -5    0.36    0.42
   2 -11  -5    2.09    0.42
  -2  11   5    0.43    0.51
   2  11  -5    1.07    0.42
   1 -11  -5    6.25    0.57
   1  11  -5    6.77    0.65
  -1  11   5    6.59    0.77
   0  11  -5    0.50    0.44
   0  11   5    0.76    0.50
   1  11   5    0.28    0.50
  -1  11  -5    0.43    0.34
  -2 -11  -5    1.35    0.40
   2 -11   5    2.05    0.32
  -2  11  -5    2.13    0.35
   2  11   5    1.29    0.54
  -3 -11  -5    0.38    0.35
   3 -11   5    0.83    0.28
   3  11   5    0.63    0.51
   4 -11   5    5.99    0.53
  -4 -11  -5    5.76    0.56
   4  11   5    5.01    0.74
  -5 -11  -5    1.71    0.41
   5 -11   5    2.87    0.46
   5  11   5    1.64    0.59
   6 -11   5    0.78    0.38
   6  11   5    0.93    0.59
   7 -11   5    0.58    0.36
   7  11   5    0.45    0.53
   8 -12  -5    1.04    0.42
   8  12  -5    1.48    0.58
  -8  12   5    2.35    0.55
   7 -12  -5    0.40    0.41
   7  12  -5   -0.16    0.48
  -7  12   5    1.84    0.53
   6  12  -5    0.62    0.51
  -6  12   5    0.00    0.48
   5 -12  -5    0.33    0.36
  -5  12   5    0.76    0.51
   4 -12  -5    0.57    0.39
   4  12  -5    1.67    0.55
  -4  12   5   -0.16    0.46
   3 -12  -5   -0.05    0.32
   3  12  -5    0.90    0.47
  -3  12   5    0.78    0.53
   2 -12  -5    2.89    0.46
   2  12  -5    2.23    0.58
  -2  12   5    3.10    0.62
   1 -12  -5    0.45    0.36
  -1  12   5    0.67    0.50
   1  12  -5    0.63    0.44
   0 -12  -5    0.57    0.34
   0  12   5   -0.25    0.48
   0  12  -5    0.41    0.39
  -1 -12  -5    1.20    0.37
  -1  12  -5    1.45    0.43
   1  12   5    0.53    0.53
  -2 -12  -5    0.09    0.34
  -2  12  -5    0.87    0.37
  -3 -12  -5    1.79    0.43
   3  12   5    2.53    0.65
   4  12   5    3.90    0.72
   5 -12   5    0.17    0.39
   5  12   5   -0.03    0.52
   6 -13  -5    0.94    0.44
   6  13  -5    0.12    0.48
  -6  13   5    1.28    0.54
   5 -13  -5    6.76    0.72
   5  13  -5    6.92    0.89
  -5  13   5    7.04    0.84
   4  13  -5   -0.10    0.45
  -4  13   5    0.73    0.53
   3 -13  -5    4.70    0.59
   3  13  -5    3.73    0.69
  -3  13   5    3.98    0.71
   2 -13  -5    1.15    0.39
   2  13  -5    0.80    0.46
  -2  13   5    0.49    0.52
   1 -13  -5    2.88    0.48
  -1  13   5    1.22    0.61
   1  13  -5    2.31    0.52
   0 -13  -5    1.59    0.43
   0  13   5    1.45    0.56
   0  13  -5    3.36    0.52
  -1 -13  -5    0.73    0.36
   1  13   5    0.87    0.58
  -1  13  -5    2.02    0.40
   2  13   5    0.11    0.49
   3  13   5    3.71    0.69
   4  13   5    0.87    0.55
   3 -14  -5    1.23    0.41
   3  14  -5    0.96    0.52
  -3  14   5    0.25    0.48
   2 -14  -5    1.11    0.39
  -2  14   5    0.20    0.48
   2  14  -5    1.65    0.51
  -1  14   5    2.31    0.66
   1  14  -5    2.87    0.55
   0  14  -5    1.03    0.42
   0  14   5    1.04    0.52
 -14   0   6    4.00    0.58
  14   0  -6    3.31    0.54
 -13   0   6   -0.21    0.36
  13   0  -6   -0.32    0.30
  12   0  -6    0.54    0.31
 -12   0   6    0.45    0.41
  11   0  -6   -0.02    0.29
 -11   0   6   -0.47    0.33
 -10   0   6   -0.26    0.31
  10   0  -6    0.22    0.29
  10   0  -6    0.94    0.30
  -9   0   6   -0.38    0.28
   9   0  -6    0.01    0.22
   9   0  -6    0.68    0.33
   8   0  -6    5.03    0.48
  -8   0   6    4.34    0.47
   8   0  -6    6.94    2.05
   8   0  -6    3.81    0.36
  -7   0   6   -1.66    1.43
   7   0  -6    0.01    0.20
  -7   0   6    0.08    0.27
   7   0  -6    0.15    0.27
   7   0  -6   -0.11    1.45
  -6   0   6    0.34    0.24
   6   0  -6    0.18    0.23
  -6   0   6    1.79    1.80
   6   0  -6   -0.89    1.57
   6   0  -6    0.19    0.18
  -5   0   6    0.18    0.21
   5   0  -6    0.68    0.22
   5   0  -6    0.07    0.14
   5   0  -6    0.85    1.33
  -5   0   6    1.23    1.83
  -4   0   6    1.15    0.23
   4   0  -6    2.08    0.26
   4   0  -6    1.26    1.66
   3   0  -6    2.91    1.82
  -3   0   6   -0.02    1.33
  -2   0   6   26.09    6.03
   2   0  -6   19.00    0.52
  -2   0   6   18.93    0.58
   2   0  -6   15.07    3.93
  -1   0   6    0.31    0.18
  -1   0   6    0.24    2.10
   1   0  -6    0.52    0.15
   0   0   6   15.69    0.56
   0   0  -6   14.54    0.48
   0   0   6   13.86    4.58
   0   0  -6   13.02    4.67
   1   0   6   -0.68    2.18
  -1   0  -6    0.91    0.19
   1   0   6    0.49    0.15
  -1   0  -6    0.98    2.04
   2   0   6    3.22    2.99
   2   0   6    2.13    0.20
  -2   0  -6    1.80    0.24
  -2   0  -6    5.65    3.16
  -3   0  -6   -0.26    0.21
  -3   0  -6   -1.25    2.03
   3   0   6   -0.04    0.12
  -4   0  -6   32.48    7.72
   4   0   6   27.35    0.62
   4   0   6   32.38    6.53
  -4   0  -6   25.37    0.83
   5   0   6    0.21    0.12
  -5   0  -6    0.17    0.25
  -5   0  -6    0.61    2.61
   5   0   6    3.97    6.45
  -6   0  -6   30.04    1.01
   6   0   6   41.99    9.48
  -6   0  -6   28.38    7.52
  -7   0  -6   11.43    6.10
  -8   0  -6    0.63    0.36
  -9   0  -6   -0.42    0.34
 -11   0  -6   -0.44    0.38
  14  -1  -6    0.60    0.35
 -14  -1   6   -0.54    0.39
 -14   1   6   -0.22    0.36
  14   1  -6    0.31    0.42
  13  -1  -6   -0.09    0.33
 -13  -1   6   -0.34    0.37
  13   1  -6    0.42    0.32
 -13   1   6    0.50    0.40
 -12  -1   6    6.40    0.66
  12  -1  -6    6.08    0.61
  12   1  -6    6.34    0.67
  12   1  -6    6.25    0.56
 -12   1   6    6.44    0.67
  11  -1  -6    1.03    0.34
 -11   1   6    0.45    0.36
  11   1  -6    0.92    0.30
  10  -1  -6    0.65    0.30
  10   1  -6    0.43    0.26
  10   1  -6    0.86    0.37
 -10   1   6    0.86    0.36
   9  -1  -6   13.05    0.63
   9   1  -6   13.12    0.71
   9   1  -6   12.42    0.57
  -9   1   6   12.62    0.68
   8  -1  -6    1.00    0.30
   8   1  -6    1.07    0.26
  -8   1   6    1.20    0.34
  -8   1   6    2.57    2.12
   8   1  -6    1.76    0.37
   7  -1  -6   39.69    4.96
   7  -1  -6   38.90    1.24
  -7  -1   6   40.31    4.45
  -7   1   6   40.23    1.13
   7   1  -6   40.56    0.99
  -7   1   6   42.98    5.06
   7   1  -6   39.72    1.14
   7   1  -6   36.86    3.99
   6  -1  -6    0.19    0.18
   6  -1  -6   -0.03    1.51
  -6  -1   6    0.61    1.66
   6   1  -6    0.39    0.25
  -6   1   6    0.38    0.24
   6   1  -6    0.38    0.16
  -6   1   6    0.28    1.74
   6   1  -6   -1.81    1.35
  -5  -1   6   67.50    6.55
   5  -1  -6   65.46    6.46
   5  -1  -6   71.37    1.52
   5   1  -6   70.92    1.60
   5   1  -6   65.96    6.30
  -5   1   6   72.59    1.61
  -5   1   6   69.90    7.15
   5   1  -6   71.99    1.45
   4  -1  -6   29.47    4.84
  -4  -1   6   30.09    4.73
   4  -1  -6   33.32    0.82
  -4   1   6   34.40    0.89
   4   1  -6   28.72    4.61
   4   1  -6   33.48    0.89
  -4   1   6   31.85    6.49
  -3  -1   6   11.92    3.68
   3  -1  -6    7.92    0.35
   3  -1  -6   15.85    4.69
   3   1  -6    8.26    0.40
   3   1  -6   10.70    3.50
  -3   1   6    6.25    3.05
   3   1  -6    8.93    0.32
  -3   1   6    9.32    0.43
   2  -1  -6   27.38    0.70
  -2  -1   6   28.55    5.25
  -2  -1   6   26.78    0.73
   2  -1  -6   25.50    4.89
   2   1  -6   27.37    0.65
   2   1  -6   28.65    4.65
  -2   1   6   28.44    5.30
  -2   1   6   27.83    0.75
   2   1  -6   27.44    0.72
   1  -1  -6   32.30    5.50
   1  -1  -6   36.89    0.87
  -1  -1   6   36.94    6.19
  -1  -1   6   36.77    0.86
  -1   1   6   37.72    6.29
   1   1  -6   30.77    5.43
   1   1  -6   37.10    0.83
  -1   1   6   36.72    0.90
   0  -1   6   25.00    0.63
   0  -1   6   26.97    5.30
   0  -1  -6   25.47    0.68
   0  -1  -6   20.28    5.16
   0   1  -6   20.00    5.31
   0   1   6   27.48    5.62
   0   1  -6   25.85    0.65
   0   1   6   24.55    0.67
  -1  -1  -6    2.96    0.28
   1  -1   6    1.42    2.73
   1  -1   6    3.54    0.21
  -1  -1  -6    1.41    2.12
  -1   1  -6    2.45    0.25
  -1   1  -6   -0.56    1.80
   1   1   6    3.50    0.29
   1   1   6    4.08    3.86
  -2  -1  -6   21.07    5.72
  -2  -1  -6   17.87    0.60
   2  -1   6   24.49    6.46
   2  -1   6   17.98    0.44
   2   1   6   24.83    6.94
  -2   1  -6   18.28    0.60
   2   1   6   17.98    0.53
  -2   1  -6   28.66    7.13
   3  -1   6    2.07    3.99
  -3  -1  -6    5.46    3.29
  -3   1  -6   10.24    4.62
  -3   1  -6    4.85    0.35
   3   1   6    1.81    3.00
   3   1   6    4.90    0.30
  -4  -1  -6    0.05    2.95
  -4  -1  -6    2.63    0.34
   4  -1   6    0.10    3.64
   4   1   6    7.82    4.07
  -4   1  -6    4.39    3.78
   4   1   6    2.59    0.27
  -4   1  -6    3.36    0.38
  -5  -1  -6    5.60    3.27
  -5  -1  -6    6.46    0.48
  -5   1  -6   10.50    5.39
   5   1   6    8.71    5.06
   5   1   6    6.17    0.33
  -5   1  -6    6.10    0.66
  -6  -1  -6    1.22    0.33
  -6  -1  -6   -1.34    4.25
   6  -1   6    3.68    3.66
  -6   1  -6    0.79    0.31
  -6   1  -6   -1.23    3.80
   6   1   6    1.53    0.21
  -7  -1  -6   -7.24    4.80
  -7  -1  -6    2.97    0.71
   7  -1   6   -5.40    5.35
  -7   1  -6    4.34    4.77
   7   1   6    2.40    0.25
  -7   1  -6    2.16    0.42
   7   1   6    4.37    7.49
  -8  -1  -6    0.83    0.40
   8   1   6  -14.42    9.30
  -8   1  -6    0.90    0.42
  -9  -1  -6   -0.15    0.32
  -9   1  -6    0.22    0.38
 -10   1  -6    2.63    0.70
 -11  -1  -6    2.91    0.59
 -11   1  -6    2.68    0.61
  14  -2  -6    0.91    0.40
 -14  -2   6   -0.04    0.32
 -14  -2   6   -0.06    0.47
 -14   2   6    0.23    0.65
  14   2  -6    0.75    0.36
  13  -2  -6    0.98    0.42
 -13  -2   6    0.46    0.40
  13   2  -6    0.55    0.28
  13   2  -6    0.36    0.44
 -13   2   6    1.13    0.43
 -12  -2   6    1.84    0.50
  12  -2  -6    1.51    0.39
  12   2  -6    1.69    0.48
  12   2  -6    1.21    0.36
 -12   2   6    1.31    0.44
  11  -2  -6    1.14    0.40
  11   2  -6    0.25    0.24
 -11   2   6    0.92    0.38
  11   2  -6    0.66    0.41
  10  -2  -6    0.99    0.33
  10   2  -6    1.45    0.28
 -10   2   6    1.43    0.39
  10   2  -6    1.00    0.38
   9  -2  -6    0.91    0.31
  -9   2   6    0.82    2.63
   9   2  -6    0.47    0.33
  -9   2   6    0.47    0.32
   9   2  -6    0.67    0.21
   8  -2  -6    1.18    0.33
   8  -2  -6    6.22    2.90
  -8   2   6    1.14    0.36
   8   2  -6    1.68    0.38
  -8   2   6    4.20    2.43
   8   2  -6    1.43    0.25
   7  -2  -6    4.15    2.44
  -7  -2   6    4.93    2.27
   7  -2  -6    3.07    0.37
  -7   2   6    2.90    0.40
   7   2  -6    1.52    1.68
   7   2  -6    2.43    0.26
  -7   2   6    5.54    2.96
   7   2  -6    2.88    0.39
   6  -2  -6   15.52    4.44
  -6  -2   6   17.36    4.25
   6  -2  -6   14.26    0.57
  -6   2   6   13.55    0.61
   6   2  -6   15.62    3.60
  -6   2   6   16.95    4.70
   6   2  -6   14.14    0.70
   6   2  -6   13.69    0.44
   5  -2  -6   15.42    0.55
   5  -2  -6   19.79    5.10
  -5  -2   6   17.38    3.43
   5   2  -6   15.40    0.61
   5   2  -6   15.68    0.44
  -5   2   6   14.93    0.61
   5   2  -6   21.67    3.50
  -5   2   6   15.32    3.90
  -4  -2   6   21.46    4.42
   4  -2  -6   25.69    6.40
   4  -2  -6   23.88    0.68
  -4   2   6   22.96    0.72
   4   2  -6   22.15    0.53
   4   2  -6   21.94    0.70
   4   2  -6   22.57    4.40
  -4   2   6   27.54    6.53
  -3  -2   6   12.14    3.59
   3  -2  -6   16.54    4.59
   3  -2  -6   11.66    0.45
   3   2  -6   12.81    3.55
  -3   2   6   13.52    4.72
   3   2  -6   11.45    0.47
   3   2  -6   11.69    0.33
  -3   2   6   12.34    0.51
  -2  -2   6   24.83    5.86
   2  -2  -6   33.16    5.18
   2  -2  -6   24.47    0.68
   2   2  -6   26.18    0.59
  -2   2   6   30.08    5.72
   2   2  -6   25.30    0.69
   2   2  -6   22.06    4.39
  -2   2   6   25.29    0.74
   1  -2  -6   18.08    5.64
   1  -2  -6    7.36    0.35
  -1  -2   6    4.30    2.89
  -1   2   6    7.35    0.41
   1   2  -6    7.73    0.30
   1   2  -6    3.15    2.81
  -1   2   6    8.31    3.54
   1   2  -6    8.10    0.34
   0  -2   6    0.76    0.15
   0  -2  -6    0.43    0.16
   0  -2  -6    1.59    2.17
   0  -2   6    2.97    2.51
   0   2   6    0.70    0.21
   0   2  -6    0.61    0.15
   0   2   6    1.21    2.15
   0   2  -6    0.84    0.16
   0   2  -6   -1.88    1.53
  -1  -2  -6    8.76    0.41
   1  -2   6    5.73    3.38
   1  -2   6    8.47    0.29
  -1  -2  -6    6.93    3.31
   1   2   6   13.06    5.17
  -1   2  -6   14.21    4.84
  -1   2  -6    9.33    0.38
   1   2   6    8.13    0.41
  -2  -2  -6   23.57    6.27
   2  -2   6   24.06    7.03
  -2  -2  -6   22.78    0.71
   2   2   6   32.62    7.86
   2   2   6   23.79    0.68
  -2   2  -6   22.46    0.68
  -2   2  -6   14.47    4.41
   3  -2   6   19.72    0.76
  -3  -2  -6   19.68    0.69
  -3  -2  -6   25.53    6.78
   3  -2   6   21.89    7.26
   3   2   6   24.75    6.43
  -3   2  -6   30.58    8.02
  -3   2  -6   19.99    0.76
   3   2   6   19.52    0.63
   4  -2   6   17.93    5.15
   4  -2   6   10.41    0.53
  -4  -2  -6   19.19    5.72
  -4  -2  -6    9.15    0.51
   4   2   6   11.41    4.02
   4   2   6    9.07    0.44
  -4   2  -6    9.39    0.52
  -4   2  -6    7.78    4.93
  -5  -2  -6    8.32    0.53
   5  -2   6    7.19    0.50
  -5  -2  -6   11.46    4.98
   5  -2   6   10.54    5.32
  -5   2  -6    8.62    0.54
   5   2   6    8.27    0.43
   5   2   6   10.98    6.49
  -5   2  -6    4.08    4.56
   6  -2   6   12.12    4.15
  -6  -2  -6    6.95    4.68
  -6   2  -6    8.50    4.11
   6   2   6   -2.98    5.49
  -7  -2  -6    1.57    0.44
   7  -2   6   15.20    6.85
   7  -2   6    1.45    0.39
  -7   2  -6    1.79    5.03
   7   2   6   -2.06    6.45
  -7   2  -6    1.25    0.39
   7   2   6    1.35    0.26
  -8  -2  -6    0.34    0.34
   8  -2   6    0.11    0.34
  -8   2  -6    1.38    0.44
  -9  -2  -6    0.39    0.37
  -9   2  -6   -0.12    0.40
 -10   2  -6    0.72    0.47
 -11  -2  -6    1.33    0.49
 -11   2  -6    1.77    0.57
 -14  -3   6   -0.17    0.43
  14  -3  -6   -0.41    0.34
  14   3  -6    0.02    0.39
 -13  -3   6    5.44    0.51
  13   3  -6    5.30    0.70
 -13   3   6    6.08    0.65
  13   3  -6    4.95    0.47
  12  -3  -6   -0.56    0.30
 -12   3   6    0.17    0.40
  12   3  -6   -0.07    0.45
  12   3  -6   -0.14    0.22
  11  -3  -6    3.77    0.52
 -11   3   6    3.64    0.53
  11   3  -6    4.11    0.59
  11   3  -6    3.86    0.38
  10  -3  -6    7.43    0.75
 -10   3   6    5.74    0.57
 -10   3   6    1.69    4.87
  10   3  -6    6.51    0.41
  10   3  -6    7.07    0.76
   9  -3  -6    3.22    0.43
   9   3  -6    3.25    0.30
  -9   3   6    6.37    4.31
   9   3  -6    3.96    0.52
  -9   3   6    3.61    0.47
   8  -3  -6    0.07    0.27
   8  -3  -6    0.01    2.52
  -8   3   6    0.38    0.31
   8   3  -6    0.24    0.17
   8   3  -6   -0.02    0.29
   7  -3  -6    2.73    0.36
   7  -3  -6   -0.89    4.28
   7   3  -6    3.35    0.43
  -7   3   6    5.63    3.38
   7   3  -6    2.95    0.25
   7   3  -6    3.03    2.11
  -7   3   6    3.23    0.42
  -6  -3   6   11.70    3.93
   6  -3  -6    8.53    0.47
   6  -3  -6    5.20    3.30
   6   3  -6    7.40    2.69
   6   3  -6    8.83    0.52
   6   3  -6    8.83    0.31
  -6   3   6   12.36    4.18
  -5  -3   6   43.56    6.30
   5  -3  -6   47.55    1.17
   5  -3  -6   45.37    6.16
  -5   3   6   38.41    6.61
   5   3  -6   47.97    1.21
   5   3  -6   46.97    0.94
  -5   3   6   47.01    1.20
   5   3  -6   43.75    5.60
  -4  -3   6    5.48    2.18
   4  -3  -6    0.72    0.22
   4  -3  -6   -0.82    1.75
  -4   3   6    0.43    0.23
   4   3  -6    0.76    0.10
   4   3  -6    0.20    1.80
   4   3  -6    1.15    0.24
  -4   3   6    3.59    2.70
  -3  -3   6   35.94    5.62
   3  -3  -6   31.69    5.85
   3  -3  -6   34.46    0.90
   3   3  -6   36.01    0.93
  -3   3   6   42.23    6.78
  -3   3   6   34.91    0.96
   3   3  -6   34.53    0.70
   3   3  -6   36.17    5.63
   2  -3  -6   11.80    0.46
   2  -3  -6   25.97    6.66
  -2  -3   6    5.74    3.23
  -2   3   6    9.67    4.03
   2   3  -6   12.03    0.46
   2   3  -6   11.42    0.31
   2   3  -6   10.64    4.10
  -1  -3   6    5.72    3.68
   1  -3  -6    5.05    3.55
   1  -3  -6    2.74    0.27
   1   3  -6    3.11    0.26
  -1   3   6   11.02    4.57
   1   3  -6    4.05    2.18
  -1   3   6    2.69    0.30
   1   3  -6    2.80    0.18
   0  -3  -6   53.73    7.57
   0  -3   6   48.54    8.10
   0  -3  -6   54.07    1.24
   0   3  -6   54.16    1.14
   0   3   6   53.79    1.28
   0   3   6   55.03    8.05
   0   3  -6   50.73    7.66
   0   3  -6   54.59    1.15
   1  -3   6    3.94    3.99
  -1  -3  -6    4.89    3.31
   1  -3   6    3.33    0.20
  -1  -3  -6    3.25    0.32
   1   3   6    3.12    0.33
  -1   3  -6    2.67    0.26
  -1   3  -6    2.92    0.20
   1   3   6    5.38    3.57
  -1   3  -6    2.26    2.87
   2  -3   6    7.43    4.17
   2  -3   6    3.48    0.31
  -2  -3  -6    3.98    0.37
  -2  -3  -6    0.91    2.78
   2   3   6    3.26    0.35
   2   3   6    2.01    2.74
  -2   3  -6    3.25    0.29
  -2   3  -6    2.22    3.16
  -3  -3  -6    3.41    3.63
   3  -3   6   -1.61    3.45
  -3   3  -6   -0.48    3.06
  -4  -3  -6    6.96    0.49
   4  -3   6    5.32    9.00
   4  -3   6    6.74    0.47
  -4  -3  -6    9.41    4.48
  -4   3  -6    6.62    0.47
   4   3   6    7.16    0.47
   4   3   6   14.48    5.86
  -4   3  -6   12.53    4.69
   5  -3   6   29.94    0.98
   5  -3   6   19.07    7.65
  -5  -3  -6   36.19    7.23
  -5  -3  -6   29.66    0.97
  -5   3  -6   43.94    7.53
  -5   3  -6   30.21    0.98
   5   3   6   29.46    0.89
  -6  -3  -6    3.54    3.36
   6  -3   6    5.42    9.70
  -6  -3  -6    1.87    0.38
   6  -3   6    2.18    0.39
  -6   3  -6    2.37    0.41
  -6   3  -6    2.26    3.41
   6   3   6   14.02    5.71
   7  -3   6   -0.44    8.31
  -7  -3  -6    0.21    0.30
  -7  -3  -6   -3.55    5.50
   7  -3   6   -0.03    0.31
   7   3   6   -0.22    0.24
  -7   3  -6    0.21    0.35
   7   3   6   -7.33    5.74
   8  -3   6    1.07    0.43
  -8  -3  -6    0.87    0.40
   8   3   6    0.68    0.30
  -8   3  -6   -0.01    0.37
  -9  -3  -6    2.67    0.52
   9  -3   6    2.02    0.47
  -9   3  -6    3.19    0.58
 -10  -3  -6    0.55    0.48
 -10   3  -6   -0.84    0.36
 -11  -3  -6    0.25    0.40
 -11   3  -6    1.11    0.56
  14  -4  -6    1.03    0.42
  14   4  -6    1.16    0.54
  13  -4  -6    0.79    0.42
 -13   4   6    0.19    0.42
  13   4  -6   -1.06    0.74
 -12  -4   6    0.92    0.31
  12  -4  -6    1.07    0.40
 -12   4   6    1.08    0.43
  12   4  -6    0.31    0.45
  11  -4  -6    0.63    0.39
 -11  -4   6   -0.11    0.21
  11   4  -6    0.00    0.44
  11   4  -6    0.34    0.23
 -11   4   6   -0.42    0.34
  10  -4  -6    1.36    0.39
 -10   4   6    0.62    0.37
 -10   4   6    4.56    4.54
  10   4  -6    0.83    0.41
  -9   4   6    8.65    4.85
   9   4  -6    0.40    0.34
   8  -4  -6   16.75    0.73
   8   4  -6   22.23    4.39
   8   4  -6   16.11    0.49
  -8   4   6   15.80    0.74
   8   4  -6   15.15    0.77
   8   4  -6   17.56    3.51
   7  -4  -6    3.51    3.15
   7  -4  -6    2.12    0.36
   7   4  -6    5.96    2.17
  -7   4   6    1.82    0.38
   7   4  -6    1.69    0.19
   7   4  -6    1.53    0.37
   7   4  -6   -0.14    2.83
  -7   4   6    4.02    3.60
   6  -4  -6    4.81    3.06
   6   4  -6    8.00    3.04
  -6   4   6    6.71    3.95
   5  -4  -6    1.80    2.51
   5  -4  -6    1.82    0.29
  -5  -4   6   -0.89    2.25
   5   4  -6    2.67    2.47
   5   4  -6    2.22    0.33
   4  -4  -6   11.11    3.40
  -4  -4   6    0.56    3.12
   4  -4  -6    4.34    0.36
  -4   4   6    7.61    4.11
  -4   4   6    4.31    0.41
   4   4  -6    4.00    0.37
   4   4  -6    8.19    2.88
  -3  -4   6   -1.89    2.44
   3  -4  -6   -0.10    0.19
   3  -4  -6    1.69    3.18
  -3   4   6    1.82    4.27
  -3   4   6    0.09    0.24
   3   4  -6    0.04    0.19
   3   4  -6   -0.57    1.76
   2  -4  -6   38.56    8.61
   2  -4  -6   23.75    0.73
  -2  -4   6   28.73    7.28
   2   4  -6   25.76    0.73
  -2   4   6   26.68    7.65
  -2   4   6   23.41    0.79
   2   4  -6   30.54    7.40
   2   4  -6   24.60    0.52
   1  -4  -6    3.06    0.30
  -1  -4   6    4.13    3.98
   1  -4  -6    4.12    3.21
  -1   4   6    3.29    0.38
   1   4  -6    2.86    0.18
   1   4  -6    2.76    0.27
  -1   4   6    6.31    3.90
   1   4  -6    4.53    2.88
   0  -4   6   52.75    8.57
   0  -4  -6   53.52    1.29
   0  -4  -6   57.72    8.43
   0   4   6   67.76    9.20
   0   4   6   53.79    1.34
   0   4  -6   54.94    1.19
   0   4  -6   53.39    1.15
  -1  -4  -6   18.01    6.25
   1  -4   6   25.54    8.32
   1  -4   6   14.78    0.50
  -1  -4  -6   15.00    0.57
  -1   4  -6   14.39    0.44
   1   4   6   15.30    0.62
  -1   4  -6   14.93    0.50
  -1   4  -6   19.60    6.40
   1   4   6   15.10    5.39
   2  -4   6   10.04    3.71
   2  -4   6    1.43    0.25
  -2  -4  -6    4.29    3.78
  -2  -4  -6    1.75    0.28
  -2   4  -6    1.60    0.25
   2   4   6    1.35    3.41
  -2   4  -6   -1.18    3.18
   2   4   6    2.22    0.34
  -3  -4  -6   -0.01    0.22
  -3  -4  -6   -0.92    2.58
   3  -4   6    2.23    5.13
   3  -4   6    0.13    0.23
  -3   4  -6    0.68    2.82
   3   4   6    7.59    4.85
   3   4   6   -0.20    0.25
   4  -4   6    0.71    4.76
  -4  -4  -6    1.16    0.28
   4  -4   6    0.93    0.29
  -4  -4  -6    7.38    4.86
   4   4   6    1.29    0.32
   4   4   6    5.66    4.85
  -4   4  -6   -4.90    3.33
  -5  -4  -6    5.77    4.96
   5  -4   6    9.78    8.20
  -5   4  -6    1.38    3.70
   5   4   6    7.69    5.11
   6  -4   6   30.68    8.22
  -6  -4  -6   12.52    5.25
  -6   4  -6   18.31    5.62
   6   4   6   15.20    7.75
   7  -4   6    5.57    0.57
  -7  -4  -6    4.95    0.54
   7   4   6    4.81    0.49
   7   4   6    8.74    8.68
  -7   4  -6    6.23    0.63
  -8  -4  -6    0.85    0.36
   8  -4   6    0.79    0.40
  -8   4  -6    0.60    0.39
   8   4   6    0.86    0.32
   9  -4   6    1.87    0.49
  -9  -4  -6    1.65    0.45
   9   4   6    2.20    0.51
  -9   4  -6    2.32    0.55
  10  -4   6   -0.78    0.34
 -10  -4  -6   -0.42    0.36
 -10   4  -6    0.53    0.49
 -11  -4  -6   -0.07    0.35
 -11   4  -6   -0.53    0.47
  13  -5  -6    1.87    0.50
  13   5  -6    1.64    0.53
  12  -5  -6    1.10    0.56
 -12   5   6    0.79    0.47
  12   5  -6    0.85    0.50
  11  -5  -6    3.22    0.56
  11   5  -6    2.90    0.60
  10  -5  -6    1.02    0.39
  10   5  -6    1.13    0.47
 -10   5   6    0.54    0.41
  -9  -5   6   13.49    0.44
   9  -5  -6   14.80    0.76
  -9   5   6   21.55    7.78
   9   5  -6   13.04    0.79
  -9   5   6   14.32    0.78
  -8  -5   6    1.70    0.17
   8  -5  -6    1.62    0.37
   8   5  -6    1.92    3.24
   8   5  -6    1.43    0.40
  -8   5   6    1.87    0.40
   7  -5  -6    3.77    0.45
   7  -5  -6    8.05    5.12
   7   5  -6    4.33    0.50
   7   5  -6    2.06    2.79
  -7   5   6    4.47    0.50
   6  -5  -6    3.90    0.42
   6  -5  -6    3.64    5.67
   6   5  -6    5.28    2.74
   6   5  -6    0.54    2.72
  -6   5   6    3.69    0.46
  -6   5   6    0.24    3.59
   6   5  -6    4.29    0.48
   5  -5  -6    2.03    0.33
   5  -5  -6   -1.61    2.76
   5   5  -6    4.17    3.55
   5   5  -6    3.07    0.41
  -5   5   6   -0.61    2.99
  -5   5   6    2.30    0.40
  -4  -5   6   -3.91    2.52
   4  -5  -6    1.30    0.27
   4  -5  -6   -0.04    2.60
   4   5  -6    0.31    2.55
  -4   5   6   -1.40    4.07
   4   5  -6    1.16    0.29
   3  -5  -6   59.00    9.30
   3  -5  -6   77.83    1.72
  -3  -5   6   81.37   10.16
   3   5  -6   77.24    1.74
  -3   5   6   73.97   10.73
   3   5  -6   72.70    9.36
  -3   5   6   78.58    1.81
   2  -5  -6    0.71    0.43
  -2  -5   6   -0.74    2.92
   2  -5  -6    1.01    2.74
  -2   5   6    0.11    0.48
  -2   5   6    5.43    3.55
   2   5  -6    2.55    2.71
   2   5  -6    0.46    0.22
  -1  -5   6   56.01   14.24
   1  -5  -6   46.00   10.29
   1  -5  -6   37.71    1.02
   1   5  -6   35.43    0.93
   1   5  -6   35.20    0.78
  -1   5   6   39.62    9.94
   1   5  -6   38.05    7.57
   0  -5  -6    3.53    4.40
   0  -5   6    4.44    5.74
   0   5  -6    6.64    3.34
   0   5   6   18.07    7.31
   0   5  -6    4.43    0.31
   0   5   6    3.92    0.49
   0   5  -6    4.20    0.26
   1  -5   6   -0.22    4.31
  -1  -5  -6    3.96    0.37
   1  -5   6    3.74    0.30
  -1  -5  -6    1.28    4.35
   1   5   6    3.66    0.43
  -1   5  -6    6.14    3.95
  -1   5  -6    3.93    0.30
   1   5   6   10.83    4.47
  -1   5  -6    3.39    0.26
  -2  -5  -6    9.09    0.52
   2  -5   6    9.45    0.45
   2  -5   6   10.92    6.50
  -2  -5  -6   10.51    4.90
  -2   5  -6    9.04    0.32
   2   5   6    9.25    0.58
   2   5   6    5.80    4.94
  -3  -5  -6   11.30    0.59
   3  -5   6   12.49    0.57
   3  -5   6   13.18    6.65
  -3  -5  -6    6.85    6.57
   3   5   6   11.31    0.64
  -3   5  -6   15.21    6.68
   4  -5   6   -3.14    6.56
  -4  -5  -6    1.15    4.34
   4  -5   6    0.57    0.26
  -4  -5  -6    0.98    0.29
  -4   5  -6    3.82    4.28
   4   5   6    0.13    3.97
   4   5   6    0.87    0.32
  -5  -5  -6    1.60    0.35
  -5  -5  -6   -4.49    4.26
   5  -5   6    2.56    0.39
   5   5   6    2.11    0.41
  -5   5  -6    2.47    4.73
   5   5   6   -3.04    5.78
  -6  -5  -6   19.44    7.06
   6   5   6    9.95    9.34
   7  -5   6    8.91    0.65
  -7  -5  -6    9.34    0.68
   7   5   6   10.32    0.68
  -8  -5  -6    2.70    0.49
   8  -5   6    2.76    0.49
   8   5   6    3.69    0.48
  -8   5  -6    3.22    0.57
  -9  -5  -6    0.97    0.40
   9   5   6    1.54    0.38
 -10  -5  -6    0.12    0.39
  10  -5   6    0.02    0.41
 -10   5  -6    0.61    0.51
  13  -6  -6    0.62    0.40
  13   6  -6    0.62    0.53
  12  -6  -6    4.73    0.64
  12   6  -6    4.39    1.08
 -12   6   6    4.50    0.64
  11  -6  -6    0.07    0.37
 -11   6   6   -0.26    0.40
  11   6  -6    0.65    0.43
  10  -6  -6    4.46    0.59
  10   6  -6    4.73    0.65
 -10   6   6    4.11    0.56
   9  -6  -6    1.94    0.45
  -9   6   6    1.84    0.46
   9   6  -6    2.70    0.51
   8  -6  -6    3.85    0.53
  -8   6   6    3.56    0.51
   8   6  -6    7.99    4.31
   7  -6  -6    0.45    0.30
  -7   6   6    0.34    0.36
   7   6  -6    0.43    0.33
   7   6  -6   -0.53    4.14
   6  -6  -6    2.01    0.35
   6  -6  -6    7.78    4.37
  -6   6   6    1.28    0.38
   6   6  -6    2.84    3.85
  -6   6   6   -0.64    3.91
   6   6  -6    1.60    0.39
   5  -6  -6    1.98    3.93
   5  -6  -6    4.12    0.44
   5   6  -6    0.11    3.58
   5   6  -6   -2.21    3.49
  -5   6   6    3.00    6.50
  -5   6   6    4.07    0.49
   4  -6  -6    4.81    4.89
   4  -6  -6    5.00    0.43
  -4   6   6    3.73    5.61
   4   6  -6    4.39    0.44
  -4   6   6    3.16    0.44
   4   6  -6   11.01    3.88
   3  -6  -6   11.83    5.27
   3  -6  -6    6.78    0.47
   3   6  -6    5.96    3.54
   3   6  -6    6.36    0.49
  -3   6   6   11.90    6.72
  -3   6   6    6.88    0.56
   2  -6  -6   10.53    5.09
   2  -6  -6    3.47    0.36
  -2  -6   6    7.33    5.24
   2   6  -6    8.06    4.22
  -2   6   6    1.88    0.38
   2   6  -6    3.36    0.37
  -2   6   6   -0.51    4.12
   1  -6  -6    1.47    0.30
  -1  -6   6    2.41    4.05
   1  -6  -6   -2.29    4.15
   1   6  -6    0.94    0.25
  -1   6   6    1.05    0.35
  -1   6   6   11.31    5.24
   1   6  -6    1.27    0.14
   1   6  -6    0.38    3.56
   0  -6  -6   12.53    0.56
   0  -6  -6    9.77    5.48
   0  -6   6   11.67    0.41
   0  -6   6   20.33    8.36
   0   6   6   16.56    7.48
   0   6  -6   12.58    0.51
   0   6   6   13.19    0.70
   0   6  -6   12.04    0.42
   0   6  -6   12.83    6.10
   1  -6   6    0.39    6.49
  -1  -6  -6   12.28    0.58
  -1  -6  -6   13.07    7.04
   1  -6   6   12.64    0.47
  -1   6  -6   18.85    7.45
  -1   6  -6   11.66    0.46
   1   6   6   12.76    0.70
   2  -6   6    1.09    6.97
  -2  -6  -6    2.33    4.57
  -2   6  -6   -4.20    4.56
   2   6   6   10.41    6.45
  -3   6  -6    0.30    4.57
   3   6   6   19.80   10.68
  -4  -6  -6    9.52    6.42
  -4   6  -6    2.60    3.58
   4   6   6   19.86    5.41
  -5  -6  -6   11.41    5.62
   5   6   6   -5.44    7.27
  -5   6  -6   13.38    6.95
   6  -6   6    0.35    0.33
  -6  -6  -6    1.03    0.42
   6   6   6    1.20    0.41
  -7  -6  -6    7.33    0.62
   7  -6   6    7.47    0.67
   7   6   6    8.03    0.82
   8  -6   6    1.78    0.48
  -8  -6  -6    0.93    0.42
   8   6   6    1.69    0.44
   9  -6   6    1.89    0.47
  -9  -6  -6    0.84    0.38
   9   6   6    2.13    0.45
  -9   6  -6    2.05    0.58
  10  -6   6    1.30    0.43
 -10  -6  -6    0.48    0.40
 -10   6  -6    0.61    0.54
  12  -7  -6    0.50    0.42
  12   7  -6   -0.14    0.48
  11  -7  -6   -0.17    0.40
 -11   7   6   -0.49    0.43
  11   7  -6   -0.59    0.45
  10  -7  -6    5.65    0.65
  10   7  -6    6.60    0.77
 -10   7   6    5.50    0.65
   9  -7  -6    1.47    0.45
   9   7  -6    1.62    0.51
  -9   7   6    0.57    0.43
   8  -7  -6    2.20    0.44
  -8   7   6    3.41    0.52
   8   7  -6    0.49    6.56
   8   7  -6    2.82    0.54
   7   7  -6    3.09    0.78
  -7   7   6    2.17    0.48
   7   7  -6   -5.89    5.61
   6  -7  -6    4.52    0.49
   6   7  -6    6.44    5.17
   6   7  -6    5.68    0.57
  -6   7   6    4.68    0.56
   5  -7  -6    4.90    0.47
   5  -7  -6    5.44    5.14
  -5   7   6    0.45    5.45
  -5   7   6    4.36    0.53
   5   7  -6    5.12    0.51
   4  -7  -6    1.71    6.01
   4  -7  -6    3.08    0.40
   4   7  -6    2.61    0.42
  -4   7   6    2.91    0.48
   4   7  -6    8.22    4.18
  -4   7   6    4.19    4.62
   3  -7  -6    6.36    0.48
   3  -7  -6    5.21    4.79
   3   7  -6    9.03    5.36
   3   7  -6    6.20    4.73
   3   7  -6    5.73    0.48
  -3   7   6    4.41    0.51
  -3   7   6    2.31    4.50
   2  -7  -6    8.98    5.87
   2  -7  -6    6.44    0.48
  -2   7   6    5.23    0.56
  -2   7   6    2.54    5.30
   2   7  -6    2.22    4.41
   2   7  -6    6.33    0.49
   1  -7  -6   25.48    8.09
   1  -7  -6   12.71    0.60
   1   7  -6   19.26    7.56
  -1   7   6   11.82    0.71
  -1   7   6   22.24    8.72
   1   7  -6   12.45    0.35
   0  -7  -6    3.59    4.77
   0  -7   6    0.06    0.14
   0  -7  -6    0.10    0.26
   0   7  -6   -0.07    0.22
   0   7  -6   -3.75    3.79
   0   7   6   -0.13    0.37
   0   7  -6    0.19    0.14
   0   7   6    0.62    5.60
  -1  -7  -6    6.39    0.47
   1  -7   6    7.01    0.38
   1   7   6    5.67    0.59
  -1   7  -6    6.95    0.40
  -1   7  -6    8.67   11.07
   1   7   6    3.27    6.62
  -2   7  -6    6.07    6.64
   2   7   6    4.30    7.46
  -3  -7  -6    8.34    4.66
  -3  -7  -6    6.30    0.50
   3  -7   6    6.70    0.47
  -3   7  -6    5.83    0.27
   3   7   6    5.62    0.60
  -3   7  -6   22.41   10.37
  -4   7  -6   16.16    7.90
   4   7   6    6.16    8.35
  -5  -7  -6    0.57    0.32
   5  -7   6    0.23    0.29
  -6  -7  -6    9.07    0.67
   6  -7   6    8.14    0.66
   6   7   6    9.91    0.76
   7  -7   6    1.74    0.46
  -7  -7  -6    1.62    0.43
   7   7   6    1.54    0.47
  -8  -7  -6    1.02    0.42
   8  -7   6    1.63    0.47
   8   7   6    1.46    0.47
   9  -7   6    0.39    0.41
  -9  -7  -6    0.41    0.41
   9   7   6    0.89    0.45
  -9   7  -6    0.63    0.53
  12  -8  -6    0.08    0.40
  12   8  -6    0.10    0.53
  11  -8  -6    1.90    0.52
 -11   8   6    1.48    0.51
  11   8  -6    1.76    0.59
  10  -8  -6    1.29    0.48
 -10   8   6    1.71    0.53
  10   8  -6    1.94    0.56
   9  -8  -6    1.20    0.43
   9   8  -6    1.73    0.53
  -9   8   6    1.56    0.49
   8  -8  -6    2.83    0.50
   8   8  -6    2.81    0.57
   7  -8  -6    0.22    0.35
  -7   8   6    0.38    0.43
   7   8  -6    1.03    0.44
   6  -8  -6    6.37    0.66
   6   8  -6    6.63    0.64
  -6   8   6    5.85    0.62
   6   8  -6    8.70    5.67
   5  -8  -6    1.88    0.39
   5   8  -6    1.66    6.28
   5   8  -6    1.78    0.42
  -5   8   6    1.65    0.45
   4  -8  -6    1.48    0.34
   4  -8  -6    3.64    5.75
  -4   8   6    1.30    5.77
  -4   8   6    0.62    0.41
   4   8  -6    0.75    0.34
   4   8  -6   -6.41    5.68
   3  -8  -6   -1.35    5.24
   3   8  -6    5.34    7.09
  -3   8   6    2.00    4.94
   2  -8  -6    3.09    6.45
   2   8  -6   -0.08    6.88
   2   8  -6   -4.18    3.73
  -2   8   6    7.63    5.88
   1  -8  -6    0.57    0.29
   1   8  -6    0.00    0.24
  -1   8   6    0.41    0.35
   1   8  -6   -4.12    6.39
   1   8  -6    2.57    4.14
   1   8  -6    0.30    0.11
  -1   8   6    3.12    7.31
   0  -8   6    6.20    0.30
   0  -8  -6    6.00    0.50
   0  -8  -6   16.81    7.06
   0   8  -6    6.60    0.32
   0   8  -6    6.38   10.27
   0   8   6    5.61    0.60
   0   8  -6   20.10    9.69
   0   8   6    2.28    7.44
   0   8  -6    6.21    0.46
  -1  -8  -6    8.07    7.83
  -1   8  -6    7.19    6.05
  -1   8  -6   11.52    7.00
   1   8   6    2.72    7.02
  -2  -8  -6   10.75    6.95
  -2   8  -6   -7.44    5.42
  -2   8  -6   13.51    5.14
   2   8   6    1.10    0.41
  -3  -8  -6    1.81    0.38
   3   8   6   -2.56    9.61
  -3   8  -6    0.11    6.39
   4  -8   6    0.60    0.30
  -4  -8  -6    0.31    0.30
   4   8   6    1.32    0.50
  -5  -8  -6    1.24    0.39
   5  -8   6    1.48    0.37
   5   8   6    1.55    0.50
   6  -8   6    4.09    0.54
  -6  -8  -6    4.17    0.54
   6   8   6    4.10    0.64
  -7  -8  -6    4.00    0.54
   7  -8   6    3.70    0.51
   7   8   6    3.77    0.64
   8  -8   6    0.09    0.39
  -8  -8  -6    0.18    0.41
   8   8   6    0.61    0.45
  -9  -8  -6    1.50    0.49
   9  -8   6    3.98    0.60
  -9   8  -6    1.82    0.58
   9   8   6    2.04    0.55
  11  -9  -6    0.41    0.45
  11   9  -6    0.68    0.52
  10  -9  -6    0.20    0.40
  10   9  -6    0.03    0.50
 -10   9   6    1.12    0.52
   9  -9  -6   19.96    1.02
   9   9  -6   17.48    1.08
  -9   9   6   21.53    1.07
   8  -9  -6    0.83    0.38
   8   9  -6    1.92    0.55
  -8   9   6   -0.10    0.43
   7  -9  -6    8.73    0.70
  -7   9   6    9.10    0.79
   7   9  -6    8.40    0.78
   6  -9  -6   -0.01    0.31
   6   9  -6    0.52    0.42
  -6   9   6    0.00    0.42
   5  -9  -6    1.19    0.37
   5   9  -6    2.17    0.48
   4  -9  -6    6.03    0.60
   4  -9  -6   14.77    9.37
  -4   9   6    4.33    0.79
   4   9  -6   -5.96    9.59
   4   9  -6    6.39    0.71
  -4   9   6    5.17    7.09
   3  -9  -6    5.56    0.52
   3  -9  -6   -3.98    8.79
  -3   9   6   -4.12   10.11
   3   9  -6    3.01    9.52
  -3   9   6    5.08    0.66
   2  -9  -6    9.17    8.52
  -2   9   6    0.69    0.44
  -2   9   6    9.33    7.24
   2   9  -6   -7.30    6.75
   1  -9  -6   -8.35    6.73
   1  -9  -6    4.36    0.48
   1   9  -6    1.97    7.34
  -1   9   6   16.60   10.08
   1   9  -6    4.69    0.50
   1   9  -6    5.01   14.12
   0  -9  -6    0.90    0.32
   0  -9   6    0.39    0.14
   0  -9  -6   16.29    7.77
   0   9   6    0.16    0.44
   0   9  -6    0.39    0.28
   0   9  -6    6.91   13.56
   0   9  -6    0.18    0.15
   0   9  -6   -6.16    5.61
   0   9   6   -4.49   10.67
  -1  -9  -6   16.52    0.74
   1  -9   6   16.08    0.56
   1   9   6   14.93    0.91
  -1   9  -6   32.95   12.45
   1   9   6   16.15   11.87
  -1   9  -6   33.63   10.57
  -1   9  -6   16.20    0.68
  -2   9  -6    2.87    7.39
  -3  -9  -6    0.45    0.32
   3  -9   6    1.02    0.30
   3   9   6    0.31    0.42
   4  -9   6    0.53    0.29
  -4  -9  -6    0.80    0.38
   4   9   6    0.80    0.45
  -5  -9  -6   -0.14    0.33
   5  -9   6    0.26    0.32
   5   9   6    0.05    0.46
   6  -9   6    0.70    0.36
  -6  -9  -6    0.42    0.37
   6   9   6    0.47    0.46
   7  -9   6    1.80    0.56
  -7  -9  -6    1.23    0.41
   7   9   6   -0.08    0.77
  -8  -9  -6    1.35    0.46
   8  -9   6    1.28    0.46
   8   9   6    0.92    0.50
  10 -10  -6    0.62    0.44
 -10  10   6    1.20    0.49
  10  10  -6    0.76    0.53
   9 -10  -6    2.37    0.53
  -9  10   6    1.88    0.56
   9  10  -6    2.30    0.62
   8 -10  -6    0.90    0.42
   8  10  -6    0.56    0.61
  -8  10   6    0.00    0.42
   7 -10  -6    0.26    0.40
   7  10  -6   -0.33    0.44
  -7  10   6    0.67    0.46
   6 -10  -6    2.81    0.49
  -6  10   6    2.14    0.56
   6  10  -6    2.02    0.51
   5 -10  -6    0.83    0.37
  -5  10   6    0.18    0.43
   5  10  -6    0.27    0.41
   4 -10  -6   -0.32    0.30
  -4  10   6    0.15    0.44
   4  10  -6   -0.13    0.39
   3 -10  -6    2.95    0.46
   3 -10  -6   18.04    8.66
  -3  10   6    3.71    0.62
  -3  10   6   -1.75    9.36
   3  10  -6    2.47    0.50
   2 -10  -6    3.14   15.19
  -2  10   6    1.62    0.51
   2  10  -6    2.02    0.47
  -2  10   6   -6.71    8.14
  -1  10   6    0.43    0.46
  -1  10   6    9.21   10.63
   0  10  -6   -9.19   12.85
  -1  10  -6   -5.64   10.11
  -1  10  -6   -4.20   11.16
   2 -10   6    8.98    0.50
  -2  10  -6    9.26    0.53
   2  10   6    8.35    0.86
   3 -10   6    1.79    0.33
  -3 -10  -6    1.00    0.38
   3  10   6    0.91    0.51
   4 -10   6    5.99    0.53
  -4 -10  -6    4.53    0.55
   4  10   6    4.08    0.69
   5 -10   6    1.99    0.42
  -5 -10  -6    1.44    0.44
   5  10   6    0.17    0.50
  -6 -10  -6    1.15    0.42
   6 -10   6    2.24    0.47
   6  10   6    1.45    0.56
  -7 -10  -6    0.90    0.45
   7 -10   6    2.68    0.46
   7  10   6    1.57    0.56
   9 -11  -6    0.00    0.40
  -9  11   6    1.61    0.79
   9  11  -6   -0.53    0.44
   8 -11  -6    0.36    0.39
   8  11  -6    0.18    0.52
  -8  11   6    0.18    0.49
   7 -11  -6    7.47    1.22
   7  11  -6    6.39    0.82
  -7  11   6    8.47    0.84
   6 -11  -6   -0.09    0.34
   6  11  -6    0.25    0.44
  -6  11   6    0.45    0.49
   5 -11  -6    4.69    0.60
  -5  11   6    2.68    0.62
   5  11  -6    3.66    0.64
   4 -11  -6    0.80    0.38
   4  11  -6    0.98    0.46
  -4  11   6    0.24    0.52
   3 -11  -6    0.80    0.37
  -3  11   6    0.87    0.54
   3  11  -6    1.28    0.46
   2 -11  -6    0.80    0.34
  -2  11   6    0.53    0.51
   2  11  -6    1.50    0.42
   1 -11  -6    3.37    0.48
  -1  11   6    3.17    0.64
   1  11  -6    2.59    0.50
   0 -11  -6    2.80    0.46
   0  11  -6    0.97    0.43
   0  11   6    2.62    0.59
  -1 -11  -6    9.03    0.65
   1  11   6    8.30    0.88
  -1  11  -6    7.98    0.56
  -2 -11  -6    0.14    0.33
   2  11   6    0.14    0.48
   3 -11   6    0.41    0.29
  -3 -11  -6    0.16    0.37
   3  11   6    0.07    0.49
   4 -11   6    5.63    0.57
  -4 -11  -6    7.03    0.68
   4  11   6    4.98    0.81
  -5 -11  -6    0.74    0.40
   5 -11   6    1.41    0.38
   5  11   6    0.36    0.49
  -6 -11  -6   -0.12    0.52
   6 -11   6    0.63    0.33
   6  11   6    0.96    0.54
   8 -12  -6    2.53    0.55
   8  12  -6    4.18    0.77
  -8  12   6    5.25    0.71
   7 -12  -6    0.18    0.36
  -7  12   6    0.15    0.51
   7  12  -6    1.23    0.55
   6 -12  -6    4.39    0.59
   6  12  -6    3.93    0.70
   5 -12  -6    0.86    0.42
  -5  12   6    1.12    0.53
   5  12  -6    0.97    0.88
   4 -12  -6    1.65    0.44
   4  12  -6    0.62    0.50
  -4  12   6    0.74    0.52
   3 -12  -6    2.30    0.47
   3  12  -6    3.19    0.60
  -3  12   6    0.98    0.58
   2 -12  -6    0.66    0.37
  -2  12   6    0.27    0.51
   2  12  -6    0.97    0.45
   1 -12  -6    0.70    0.34
  -1  12   6    1.10    0.55
   1  12  -6    0.68    0.40
   0 -12  -6    0.91    0.39
   0  12  -6    1.85    0.47
   0  12   6   -0.10    0.55
  -1 -12  -6    0.86    0.40
  -1  12  -6    1.75    0.39
   1  12   6    0.41    0.66
  -2 -12  -6   -0.48    0.36
   2  12   6    1.04    0.51
  -3 -12  -6    2.11    0.48
   3  12   6    2.92    0.67
  -4 -12  -6    1.26    0.47
   4  12   6    1.01    0.56
   5  12   6    1.35    0.58
   6 -13  -6    1.40    0.45
  -6  13   6    1.88    0.54
   6  13  -6    2.11    0.61
   5 -13  -6    0.30    0.42
   5  13  -6    0.15    0.48
  -5  13   6    1.15    0.54
   4 -13  -6   -0.15    0.35
  -4  13   6    1.02    0.53
   4  13  -6    0.22    0.46
   3 -13  -6    6.50    0.91
   3  13  -6    4.24    0.68
  -3  13   6    5.02    0.76
   2 -13  -6    0.36    0.37
   2  13  -6   -0.07    0.51
  -2  13   6    1.31    0.56
   1 -13  -6    1.23    0.41
  -1  13   6   -0.42    0.45
   1  13  -6    1.06    0.45
   0 -13  -6    0.93    0.40
   0  13   6   -0.19    0.50
   0  13  -6    0.91    0.40
  -1 -13  -6    0.49    0.35
   1  13   6   -0.67    0.45
   2  13   6    5.19    0.82
   3  13   6    0.53    0.54
 -14   0   7    0.32    0.46
  13   0  -7   -0.06    0.30
 -13   0   7   -0.32    0.40
  12   0  -7    0.15    0.30
 -12   0   7   -0.04    0.39
  11   0  -7    0.29    0.27
 -11   0   7   -0.32    0.36
  10   0  -7    0.05    0.32
 -10   0   7   -0.35    0.32
  10   0  -7    0.16    0.24
   9   0  -7    1.06    0.36
  -9   0   7    0.63    0.34
   9   0  -7    0.55    0.26
   8   0  -7    6.10    2.36
   8   0  -7    0.39    0.31
  -8   0   7   -0.15    0.31
  -8   0   7   -1.21    1.70
   8   0  -7    0.30    0.22
   7   0  -7   13.63    3.72
   7   0  -7   13.12    0.52
  -7   0   7   12.74    0.67
   7   0  -7   12.28    0.64
  -7   0   7   10.16    3.73
  -6   0   7    0.02    0.28
  -6   0   7   -2.71    1.84
   6   0  -7    0.20    0.28
   6   0  -7    2.39    1.90
   6   0  -7   -0.04    0.18
  -5   0   7   24.73    0.79
   5   0  -7   19.91    4.69
   5   0  -7   23.56    0.77
  -5   0   7   24.95    4.61
   5   0  -7   25.40    0.68
   4   0  -7    0.55    0.17
  -4   0   7    1.53    2.22
   4   0  -7   -0.21    1.69
  -4   0   7    0.02    0.20
  -3   0   7   37.07    5.93
   3   0  -7   35.11    0.84
  -3   0   7   34.26    0.92
   3   0  -7   37.23    5.54
  -2   0   7   -1.90    2.13
   2   0  -7   -0.65    1.60
  -2   0   7    0.23    0.19
   2   0  -7   -0.13    0.13
  -1   0   7    3.36    3.06
   1   0  -7    4.88    3.20
  -1   0   7    3.10    0.29
   1   0  -7    3.34    0.27
   0   0   7    0.36    3.73
   0   0   7    0.51    0.18
   0   0  -7   -1.97    1.79
   0   0  -7    0.09    0.15
   1   0   7   -1.37    3.02
  -1   0  -7   -0.51    2.76
  -2   0  -7    5.16    3.11
   2   0   7    1.68    3.09
   3   0   7   66.54    9.57
  -3   0  -7   73.10    8.73
  -3   0  -7   66.56    1.55
   3   0   7   63.53    1.34
   4   0   7    0.05    0.13
  -4   0  -7   -0.22    0.21
  -4   0  -7   -3.45    2.47
   5   0   7   24.75    7.14
  -5   0  -7   13.84    0.66
  -5   0  -7   10.68    4.93
   6   0   7    1.57    5.74
  -7   0  -7    0.17    0.34
  -8   0  -7   -0.01    0.38
  -9   0  -7    0.93    0.47
 -10   0  -7   -0.08    0.44
 -11   0  -7    2.56    0.58
  14  -1  -7    3.01    0.53
 -14   1   7    3.07    0.56
  14   1  -7    3.18    0.48
  13  -1  -7    0.51    0.34
 -13  -1   7    0.87    0.43
 -13   1   7    0.67    0.43
  13   1  -7    1.43    0.34
  12  -1  -7    3.54    0.51
 -12  -1   7    2.61    0.53
  12   1  -7    2.32    0.52
 -12   1   7    3.10    0.55
  12   1  -7    2.86    0.41
  11  -1  -7    2.18    0.47
 -11  -1   7    2.91    0.53
  11   1  -7    2.71    0.39
  11   1  -7    2.48    0.53
 -10  -1   7   -0.27    0.33
  10  -1  -7   -0.06    0.25
  10   1  -7    0.45    0.37
 -10   1   7   -0.06    0.34
  10   1  -7    0.22    0.25
   9  -1  -7    1.94    0.34
   9   1  -7    1.65    0.40
   9   1  -7    2.14    0.32
  -9   1   7    1.90    0.41
  -8  -1   7    7.22    2.27
  -8   1   7    6.18    2.52
   7  -1  -7   40.82    1.19
  -7  -1   7   35.98    5.40
   7  -1  -7   42.86    5.28
   7   1  -7   42.25    1.03
   7   1  -7   44.92    4.44
  -7   1   7   40.65    1.19
   7   1  -7   40.79    1.19
  -7   1   7   44.29    6.13
   6  -1  -7    0.85    0.23
   6  -1  -7    0.03    2.12
  -6  -1   7    0.12    2.00
   6   1  -7    2.81    1.92
   6   1  -7    1.28    0.21
   6   1  -7    1.03    0.29
  -6   1   7    1.28    0.31
  -6   1   7    2.18    2.35
  -5  -1   7   14.35    3.91
   5  -1  -7   14.85    4.54
   5  -1  -7   15.39    0.54
   5   1  -7   15.60    0.61
  -5   1   7   18.55    5.12
  -5   1   7   14.52    0.60
   5   1  -7   14.56    0.47
   5   1  -7   11.73    3.95
  -4  -1   7   19.23    3.56
   4  -1  -7   18.56    5.70
   4  -1  -7   11.55    0.45
  -4   1   7   11.22    0.52
   4   1  -7   18.40    5.25
   4   1  -7   11.18    0.50
   4   1  -7   11.25    0.39
  -4   1   7   11.56    4.00
   3  -1  -7   15.27    4.38
   3  -1  -7   12.05    0.44
  -3  -1   7   11.95    0.49
  -3  -1   7   11.05    3.77
   3   1  -7   12.09    0.39
  -3   1   7    7.78    3.45
   3   1  -7   11.68    0.48
  -3   1   7   12.32    0.51
  -2  -1   7    2.20    2.61
  -2  -1   7    2.62    0.27
   2  -1  -7    2.85    0.26
   2  -1  -7    1.80    2.84
  -2   1   7    0.44    2.90
   2   1  -7    3.14    0.23
  -2   1   7    1.99    0.26
   2   1  -7    2.64    0.28
   2   1  -7    2.15    2.75
  -1  -1   7   26.03    0.69
   1  -1  -7   24.39    6.17
   1  -1  -7   25.62    0.71
  -1  -1   7   34.98    8.26
  -1   1   7   25.40    0.73
   1   1  -7   24.54    0.66
   1   1  -7   40.13    8.45
  -1   1   7   30.98    5.97
   0  -1  -7    1.10    2.30
   0  -1   7    4.83    0.29
   0  -1   7    0.74    2.90
   0  -1  -7    5.03    0.32
   0   1  -7    5.16    0.29
   0   1   7    4.51    0.34
   0   1   7    2.76    3.76
   0   1  -7    6.78    3.36
  -1  -1  -7    6.54    3.61
  -1  -1  -7    8.02    0.43
   1  -1   7    9.21    0.34
   1  -1   7    7.86    4.67
   1   1   7   11.67    5.41
   1   1   7    8.98    0.42
  -1   1  -7    8.15    4.02
  -1   1  -7    8.89    0.40
   2  -1   7   16.34    6.66
   2  -1   7    9.83    0.33
  -2  -1  -7   17.71    5.95
   2   1   7   15.93    5.94
  -2   1  -7   13.41    3.88
   2   1   7    9.78    0.42
  -2   1  -7   10.34    0.47
   3  -1   7   42.69   10.46
  -3  -1  -7   37.51    1.03
  -3  -1  -7   36.17    6.84
   3   1   7   36.62    0.89
  -3   1  -7   37.75    1.03
  -3   1  -7   24.11    6.02
  -4  -1  -7    5.41    4.03
   4  -1   7    8.98    6.25
  -4  -1  -7    6.59    0.47
   4   1   7    5.38    0.33
  -4   1  -7    9.64    4.37
   4   1   7    3.09    3.86
  -4   1  -7    6.16    0.46
  -5  -1  -7    2.35    3.53
   5  -1   7    5.50    5.68
  -5  -1  -7    3.51    0.42
  -5   1  -7    4.98    0.49
   5   1   7    3.57    0.28
  -5   1  -7    8.91    3.98
   5   1   7    2.11    6.75
  -6  -1  -7   10.61    5.17
   6   1   7    0.57    5.94
   7   1   7   -1.31    8.82
  -8  -1  -7    1.53    0.45
  -8   1  -7    0.95    0.43
  -9  -1  -7    0.26    0.43
  -9   1  -7    0.05    0.42
 -10  -1  -7    0.78    0.43
 -10   1  -7    0.59    0.47
 -11  -1  -7    0.78    0.48
 -11   1  -7    0.43    0.50
  14  -2  -7   -0.27    0.33
 -14  -2   7    0.31    0.47
  14   2  -7    0.80    0.34
 -14   2   7   -0.64    0.39
 -13  -2   7   -0.19    0.40
  13  -2  -7   -0.27    0.36
  13   2  -7    0.17    0.25
 -13   2   7    0.51    0.44
  13   2  -7    0.22    0.43
 -12  -2   7   -0.10    0.40
  12  -2  -7    0.25    0.33
  12   2  -7    0.48    0.27
 -12   2   7    0.28    0.40
  12   2  -7   -0.23    0.41
  11  -2  -7    0.16    0.33
  11   2  -7    0.15    0.25
  11   2  -7    0.08    0.38
  10  -2  -7    0.40    0.30
  10   2  -7   -0.11    0.20
 -10   2   7   -0.52    0.29
 -10   2   7   -0.33    2.88
  10   2  -7   -0.73    0.30
   9  -2  -7    0.43    0.27
  -9   2   7    0.19    0.32
   9   2  -7    0.58    0.36
   8  -2  -7   -1.20    2.11
  -8  -2   7    0.88    1.89
   8  -2  -7    0.57    0.25
   8   2  -7    0.50    1.75
   8   2  -7    0.75    0.34
   8   2  -7    0.43    0.20
  -8   2   7   -1.23    2.25
  -8   2   7    0.24    0.33
   7  -2  -7    4.28    0.41
   7  -2  -7    4.64    2.99
  -7  -2   7    6.35    4.85
   7   2  -7    4.62    0.31
   7   2  -7    3.30    1.93
  -7   2   7    4.07    3.66
  -7   2   7    3.56    0.45
   7   2  -7    4.39    0.47
   6  -2  -7   -0.51    1.53
  -6  -2   7    1.56    2.23
  -6   2   7    3.36    2.61
   6   2  -7   -1.65    1.61
  -6   2   7    0.29    0.27
   6   2  -7    0.31    0.16
   6   2  -7    0.16    0.25
   5  -2  -7   -0.73    1.78
   5  -2  -7    0.23    0.19
  -5  -2   7   -1.68    1.63
   5   2  -7    0.28    0.15
  -5   2   7    0.03    0.22
   5   2  -7    0.17    0.21
  -5   2   7   -2.86    2.12
   4  -2  -7   48.49    6.61
   4  -2  -7   36.94    0.96
  -4  -2   7   36.77    6.16
  -4   2   7   39.24    1.04
   4   2  -7   39.06    1.01
   4   2  -7   37.45    0.83
   4   2  -7   27.77    5.21
  -4   2   7   40.40    6.63
   3  -2  -7    2.98    2.71
  -3  -2   7    5.32    2.72
   3  -2  -7    4.18    0.31
   3   2  -7    4.75    0.36
  -3   2   7    4.06    0.38
  -3   2   7    3.68    2.63
   3   2  -7    4.28    0.22
   2  -2  -7   71.85    8.42
   2  -2  -7   61.93    1.41
  -2  -2   7   53.85    7.79
  -2   2   7   65.22    1.47
  -2   2   7   67.26    8.70
   2   2  -7   63.82    1.41
   2   2  -7   65.84    7.60
   2   2  -7   64.84    1.38
   1  -2  -7    2.92    0.28
  -1  -2   7    0.33    3.12
   1  -2  -7    5.54    3.40
  -1  -2   7    3.56    0.29
   1   2  -7    3.30    0.27
   1   2  -7    3.30    0.23
  -1   2   7    3.27    0.33
  -1   2   7    0.62    3.26
   0  -2  -7    3.06    3.00
   0  -2  -7    1.77    0.25
   0  -2   7    5.85    4.10
   0   2   7    2.45    3.12
   0   2   7    2.48    0.30
   0   2  -7    2.05    0.22
   0   2  -7   -0.78    2.34
   1  -2   7    5.09    0.26
  -1  -2  -7    5.48    0.37
  -1  -2  -7   14.26    5.12
  -1   2  -7    7.35    5.57
   1   2   7    8.61    4.13
   1   2   7    5.09    0.38
  -1   2  -7    5.38    0.32
  -2  -2  -7   13.65    0.58
   2  -2   7   32.99    8.56
  -2  -2  -7   20.05    7.02
  -2   2  -7   14.55    0.57
  -2   2  -7   17.04    6.04
   2   2   7   14.16    0.55
   2   2   7   26.79    8.71
  -3  -2  -7   11.84    5.83
   3  -2   7    6.79    4.38
  -3  -2  -7    9.10    0.50
   3   2   7    8.45    0.45
  -3   2  -7    8.76    0.50
  -3   2  -7   10.28    5.30
  -4  -2  -7   36.12    1.08
  -4  -2  -7   43.46    8.12
   4   2   7   36.95    0.97
  -4   2  -7   34.93    1.07
   4   2   7   46.96    8.59
  -4   2  -7   43.28    8.26
  -5  -2  -7   10.41    0.59
  -5  -2  -7   10.21    5.88
   5   2   7   13.22    5.53
  -5   2  -7    8.56    0.57
   5   2   7    8.82    0.44
  -5   2  -7   11.85    5.75
  -6  -2  -7    1.74    4.97
  -7  -2  -7   -0.07    0.34
  -7   2  -7    0.52    0.37
   7   2   7    0.98    0.25
  -8  -2  -7    0.16    0.35
  -8   2  -7   -0.30    0.36
  -9  -2  -7    0.11    0.40
  -9   2  -7   -0.39    0.34
 -10  -2  -7    0.85    0.43
 -10   2  -7   -0.10    0.45
 -14  -3   7    2.82    0.62
  14  -3  -7    4.60    0.63
 -14   3   7    2.94    0.58
  14   3  -7    3.24    0.63
 -13  -3   7    3.19    0.44
 -13  -3   7    3.58    0.62
  13   3  -7    1.85    0.56
  13   3  -7    3.38    0.41
 -13   3   7    2.18    0.53
  12  -3  -7    0.11    0.32
  12   3  -7    0.09    0.44
  12   3  -7    0.38    0.24
 -12   3   7    0.49    0.42
  11  -3  -7    3.45    0.51
  11   3  -7    3.72    0.37
  11   3  -7    3.40    0.58
  10  -3  -7    3.81    0.51
 -10   3   7    1.94    5.04
 -10   3   7    5.15    0.59
  10   3  -7    4.36    0.57
  10   3  -7    3.74    0.35
   9  -3  -7   16.84    0.77
   9   3  -7   16.90    0.56
  -9   3   7   15.81    0.80
   9   3  -7   15.32    0.80
   8  -3  -7    1.84    0.33
   8   3  -7    0.20    2.00
   8   3  -7    1.44    0.38
  -8   3   7    1.22    0.36
   8   3  -7    1.73    0.22
  -7  -3   7   -2.95    2.56
   7  -3  -7    1.06    2.25
   7  -3  -7   -0.08    0.24
   7   3  -7   -0.66    1.69
   7   3  -7   -0.13    0.29
  -7   3   7    0.08    0.32
  -7   3   7   -1.69    2.80
   7   3  -7    0.12    0.14
   6  -3  -7   16.51    0.65
  -6  -3   7   19.09    5.67
   6  -3  -7   20.77    5.64
  -6   3   7   18.11    0.75
   6   3  -7   17.19    0.72
   6   3  -7   20.20    4.31
   6   3  -7   17.03    0.47
  -6   3   7   20.60    5.64
   5  -3  -7   27.50    5.26
  -5  -3   7   29.93    5.28
   5  -3  -7   23.06    0.91
   5   3  -7   24.41    0.82
   5   3  -7   24.15    0.56
  -5   3   7   18.05    5.18
  -5   3   7   23.90    0.91
   5   3  -7   25.70    4.97
  -4  -3   7   12.62    4.66
   4  -3  -7   10.00    4.48
   4  -3  -7    8.23    0.44
   4   3  -7    8.79    0.47
  -4   3   7    6.85    2.82
   4   3  -7    8.86    0.27
   4   3  -7   13.23    4.12
  -4   3   7    8.38    0.50
   3  -3  -7    3.03    0.31
   3  -3  -7   10.81    3.49
  -3  -3   7    3.82    3.17
   3   3  -7    3.00    0.32
   3   3  -7    3.14    0.18
  -3   3   7    2.99    0.35
  -3   3   7   -1.30    2.94
   3   3  -7    1.99    2.21
   2  -3  -7    0.44    0.19
   2  -3  -7    7.67    3.68
  -2  -3   7    5.24    3.60
  -2   3   7   -2.39    2.21
   2   3  -7    0.25    2.03
  -2   3   7    0.85    0.27
   2   3  -7    0.42    0.13
   2   3  -7    0.55    0.20
   1  -3  -7    1.69    0.26
  -1  -3   7    2.80    3.57
   1  -3  -7   -3.47    2.83
  -1   3   7    0.32    3.60
  -1   3   7    1.22    0.29
   1   3  -7    1.66    0.18
   1   3  -7    3.58    2.80
   1   3  -7    1.52    0.22
   0  -3   7   -0.75    3.47
   0  -3  -7    0.66    3.34
   0  -3  -7    0.57    0.20
   0   3   7    0.20    0.24
   0   3   7   -1.76    2.50
   0   3  -7   -1.21    2.71
   0   3  -7    0.41    0.16
   0   3  -7    0.35    0.15
   1  -3   7   14.38    6.00
   1  -3   7    7.85    0.31
  -1  -3  -7    5.34    3.79
  -1   3  -7    9.68    4.84
   1   3   7    8.03    0.48
  -1   3  -7    7.31    0.37
   1   3   7   15.66    8.11
  -2  -3  -7    5.52    0.42
   2  -3   7   -0.76    6.66
  -2  -3  -7    4.43    4.32
   2   3   7    5.63    0.42
  -2   3  -7    6.35    0.41
  -2   3  -7   15.70    5.92
   2   3   7   11.14    5.10
   3  -3   7   -4.52    4.11
  -3  -3  -7    4.54    3.85
  -3   3  -7    0.38    3.15
  -4  -3  -7    1.12    3.73
   4   3   7   -3.83    3.91
  -4   3  -7   -0.07    3.53
   5  -3   7   15.70    7.31
  -5  -3  -7    5.91    0.50
   5  -3   7    5.93    0.52
   5   3   7    6.48    0.46
  -5   3  -7    9.13    5.71
  -5   3  -7    6.64    0.52
  -6  -3  -7   10.09    5.47
   6  -3   7    0.57    7.57
  -6   3  -7   12.44    5.28
   7  -3   7    0.84    0.37
  -7  -3  -7    0.78    0.38
   7   3   7    0.35    0.25
  -7   3  -7    0.31    0.38
  -8  -3  -7    4.56    0.58
  -8   3  -7    4.55    0.65
  -9  -3  -7    1.75    0.47
 -10  -3  -7    0.39    0.42
 -10   3  -7    0.27    0.46
  14  -4  -7    1.06    0.41
 -14  -4   7    0.50    0.50
  14   4  -7    0.73    0.52
  13  -4  -7    1.18    0.46
  13   4  -7    0.66    0.73
 -13   4   7    2.01    0.50
  12  -4  -7    0.89    0.41
  12   4  -7    1.34    0.50
 -12   4   7    0.89    0.45
  11  -4  -7    0.49    0.35
 -11  -4   7   -0.27    0.19
  11   4  -7   -0.20    0.41
  11   4  -7    0.55    0.23
 -11   4   7   -0.13    0.40
  10  -4  -7    2.07    0.43
  10   4  -7    1.34    0.24
 -10   4   7    1.81    0.45
  10   4  -7    1.35    0.46
   9  -4  -7    4.08    0.49
  -9   4   7    4.54    0.54
   9   4  -7    3.08    0.26
   9   4  -7    4.45    0.56
   8  -4  -7    1.78    0.36
  -8   4   7    1.96    0.41
   8   4  -7    3.28    2.96
   8   4  -7    1.43    0.17
   8   4  -7    1.54    0.40
   7  -4  -7    1.17    0.31
   7  -4  -7    2.55    2.96
   7   4  -7    1.33    2.57
   7   4  -7    1.41    0.14
   7   4  -7    1.05    0.36
  -7   4   7    2.44    3.84
  -7   4   7    1.03    0.36
   6  -4  -7    7.46    3.30
  -6  -4   7   -2.25    2.06
   6  -4  -7    0.27    0.25
  -6   4   7    0.04    0.30
   6   4  -7    1.18    0.32
   6   4  -7   -1.84    2.47
   5  -4  -7    0.17    0.24
   5  -4  -7   -1.27    2.97
   5   4  -7   -2.45    2.07
   5   4  -7    0.55    0.27
  -5   4   7    2.37    3.02
  -5   4   7   -0.05    0.28
   4  -4  -7   10.32    5.37
   4  -4  -7    9.51    0.51
  -4  -4   7   12.75    5.09
   4   4  -7   17.44    5.39
  -4   4   7   10.00    0.56
  -4   4   7   13.71    5.85
  -3  -4   7    1.87    3.70
   3  -4  -7    4.99    4.32
  -3   4   7   -1.24    3.31
   3   4  -7    5.20    0.38
   3   4  -7    5.44    3.44
   3   4  -7    5.65    0.18
   2  -4  -7   15.77    0.60
   2  -4  -7   17.68    6.41
  -2  -4   7   19.36    6.02
   2   4  -7   20.52    6.78
   2   4  -7   15.72    0.58
  -2   4   7   15.21    0.67
   2   4  -7   15.51    0.40
  -2   4   7   15.24    5.68
   1  -4  -7   24.32    7.30
   1  -4  -7   18.66    0.74
  -1  -4   7   24.35    7.72
  -1   4   7   25.80    8.16
   1   4  -7   17.66    0.49
   1   4  -7   17.64    0.59
  -1   4   7   17.34    0.71
   1   4  -7   17.53    5.26
   0  -4  -7   35.44    8.21
   0  -4   7   25.38    7.39
   0  -4  -7   22.47    0.84
   0   4  -7   21.32    0.62
   0   4  -7   34.07    8.87
   0   4   7   23.88    0.82
   0   4   7   35.33    6.39
   0   4  -7   23.86    0.65
  -1  -4  -7   16.66    0.65
   1  -4   7   12.40    5.77
  -1  -4  -7   16.63    6.80
  -1   4  -7   17.48    0.49
   1   4   7   20.89    7.60
  -1   4  -7   19.14    6.29
   1   4   7   17.34    0.70
  -1   4  -7   17.85    0.57
   2  -4   7    3.88    0.36
   2  -4   7    2.99    5.75
  -2  -4  -7    1.37    2.73
  -2  -4  -7    3.39    0.37
  -2   4  -7    3.93    0.36
   2   4   7    6.96    5.20
  -2   4  -7    6.74    4.85
   3  -4   7    7.97    0.47
   3  -4   7    2.76    5.30
  -3  -4  -7    6.74    4.08
  -3  -4  -7    8.43    0.52
  -3   4  -7    8.64    0.51
   3   4   7    8.37    0.54
   4  -4   7    0.51    0.26
   4  -4   7   -4.70    5.26
  -4  -4  -7    3.06    4.51
  -4  -4  -7    0.50    0.26
  -4   4  -7   -5.62    3.87
  -4   4  -7    0.38    0.28
   4   4   7    7.03    5.69
   4   4   7   -0.21    0.25
  -5  -4  -7   16.15    5.60
  -7  -4  -7    0.56    0.38
   7  -4   7    0.75    0.38
   7   4   7    0.95    0.32
  -7   4  -7   -0.10    0.41
  -8  -4  -7    1.05    0.40
   8  -4   7    0.93    0.37
  -8   4  -7    1.15    0.49
   8   4   7    1.94    0.35
  -9  -4  -7    3.62    0.77
  -9   4  -7    4.09    0.67
 -10  -4  -7    1.15    0.44
 -10   4  -7    0.49    0.47
  13  -5  -7    1.77    0.48
 -13   5   7    1.79    0.56
  13   5  -7    3.21    0.65
  12  -5  -7    1.80    0.62
  12   5  -7    2.30    0.57
 -12   5   7    1.96    0.53
  11  -5  -7    0.19    0.36
 -11   5   7    0.14    0.44
  11   5  -7    0.05    0.42
  10  -5  -7    3.35    0.52
  10   5  -7    3.60    0.59
 -10   5   7    2.32    0.55
   9  -5  -7    0.23    0.32
   9   5  -7   -0.26    0.35
  -9   5   7   -0.19    0.35
   8  -5  -7    2.27    0.40
  -8   5   7    2.84    0.46
   8   5  -7    3.14    0.49
   8   5  -7   -2.42    3.69
   7   5  -7   11.94    4.42
   6  -5  -7    1.41    0.32
   6  -5  -7   -1.34    2.96
  -6   5   7    1.75    4.47
   6   5  -7    0.51    0.31
   6   5  -7   -2.25    2.71
  -6   5   7    1.00    0.36
  -5  -5   7    1.76    3.37
   5  -5  -7    6.20    0.47
   5  -5  -7    6.14    3.87
   5   5  -7    7.14    0.54
  -5   5   7    6.24    0.57
  -5   5   7   10.10    4.87
   5   5  -7    0.74    3.47
   4  -5  -7    1.96    0.32
   4  -5  -7    2.83    3.48
  -4  -5   7   -0.68    3.31
  -4   5   7    1.24    0.35
   4   5  -7    2.87    3.34
  -4   5   7    2.43    4.33
   4   5  -7    2.07    0.34
  -3  -5   7   44.14    8.40
   3  -5  -7   35.67    1.01
   3  -5  -7   53.87   11.84
   3   5  -7   35.35    1.08
  -3   5   7   34.99    1.11
  -3   5   7   39.84    8.41
   3   5  -7   41.32    9.82
   2  -5  -7   22.72    0.75
  -2  -5   7   35.81    9.69
   2  -5  -7   24.74    8.49
   2   5  -7   29.67    8.45
   2   5  -7   20.57    0.71
  -2   5   7   21.11    0.85
   2   5  -7   22.15    0.49
  -2   5   7   23.52    7.80
  -1  -5   7    9.05    6.23
   1  -5  -7    7.94    0.47
   1  -5  -7    5.22    4.23
   1   5  -7    7.65    0.42
   1   5  -7   14.31    5.07
  -1   5   7   11.68    7.19
  -1   5   7    7.67    0.56
   0  -5  -7    0.61    3.62
   0  -5  -7    3.76    0.39
   0  -5   7    9.21    6.29
   0   5  -7    8.45    3.99
   0   5   7    7.40    4.58
   0   5   7    4.12    0.45
   0   5  -7    3.58    0.32
   0   5  -7    3.85    0.28
  -1  -5  -7   17.16    5.89
  -1  -5  -7   18.87    0.72
   1  -5   7   25.83    9.12
   1   5   7   35.60   10.07
  -1   5  -7   19.44    0.56
  -1   5  -7   18.37    0.60
   1   5   7   19.02    0.78
  -2  -5  -7    2.65    3.64
   2  -5   7    9.61    6.69
  -2  -5  -7    2.56    0.35
  -2   5  -7    1.50    4.28
   2   5   7    2.22    0.41
   2   5   7    1.97    5.56
   3  -5   7   -3.96    7.75
   3  -5   7    2.81    0.35
  -3  -5  -7    0.58    4.38
  -3  -5  -7    3.38    0.42
  -3   5  -7    3.28    0.37
   3   5   7   16.65    6.88
  -3   5  -7   10.43    6.65
   3   5   7    3.35    0.45
  -4  -5  -7   10.38    5.57
  -4   5  -7    8.57    5.22
   4   5   7   20.63    6.04
   5  -5   7    5.02    0.51
   5  -5   7    6.63   11.08
  -5  -5  -7    5.44    0.54
  -5   5  -7    7.37    6.22
   5   5   7    4.95    0.54
  -5   5  -7    4.95    0.49
   5   5   7    8.90    7.69
  -6  -5  -7   -0.25    0.31
   6  -5   7   -0.14    0.32
   6   5   7    0.42    0.34
  -6   5  -7    0.58    0.37
   7  -5   7    1.61    0.42
  -7  -5  -7    0.84    0.40
  -7   5  -7    1.38    0.45
   7   5   7    0.94    0.35
   8  -5   7    1.68    0.46
  -8  -5  -7    0.62    0.42
  -8   5  -7    2.67    0.55
  -9  -5  -7    0.83    0.40
   9  -5   7    0.54    0.43
  -9   5  -7    0.64    0.47
 -10  -5  -7    3.49    0.58
 -10   5  -7    3.12    0.67
  13  -6  -7    0.66    0.41
  13   6  -7    0.34    0.51
  12  -6  -7    0.29    0.39
  12   6  -7   -0.13    0.48
 -12   6   7   -0.67    0.46
  11  -6  -7    1.90    0.46
 -11   6   7    0.72    0.49
  11   6  -7    1.04    0.51
  10  -6  -7    0.74    0.40
 -10   6   7    0.20    0.46
  10   6  -7    0.81    0.46
   9  -6  -7    0.90    0.40
   9   6  -7   -7.23    4.64
   9   6  -7    1.02    0.43
  -9   6   7    1.00    0.44
  -8   6   7    2.36    0.48
   8   6  -7   -6.18    4.42
   8   6  -7    2.08    0.44
   7  -6  -7    0.62    0.32
   7   6  -7    0.90    0.38
  -7   6   7    0.71    0.41
   6  -6  -7   -1.80    4.04
   6  -6  -7    1.20    0.34
   6   6  -7    1.29    0.37
  -6   6   7   -3.56    5.06
  -6   6   7    0.41    0.34
   5  -6  -7    0.30    0.28
   5  -6  -7   -5.76    3.79
   5   6  -7    5.29    3.31
  -5   6   7   -3.00    4.28
  -5   6   7   -0.18    0.33
   5   6  -7    0.03    0.29
  -4  -6   7    7.55    5.02
   4  -6  -7    2.98    3.70
   4  -6  -7    4.84    0.45
   4   6  -7    4.57    0.47
   4   6  -7   -2.50    4.79
  -4   6   7    5.73    0.58
  -4   6   7    7.90    5.85
   3  -6  -7    1.70    0.34
  -3  -6   7    0.78    4.38
   3  -6  -7    1.05    4.23
  -3   6   7    2.35    0.42
  -3   6   7   -0.14    4.32
   3   6  -7    1.86    0.35
   3   6  -7    1.89    3.40
   2  -6  -7   42.39   11.72
  -2  -6   7   39.19   10.85
   2  -6  -7   37.69    1.07
   2   6  -7   22.73    6.19
  -2   6   7   50.09   12.45
   2   6  -7   37.66    1.18
  -2   6   7   37.53    1.18
  -1  -6   7   17.69    8.93
   1  -6  -7   15.86    0.67
   1  -6  -7   19.84    8.11
  -1   6   7   15.43    0.75
   1   6  -7   15.78    0.62
   1   6  -7   15.45    0.46
  -1   6   7   21.44    7.70
   0  -6   7    4.07    5.94
   0  -6  -7   10.02    0.56
   0  -6  -7   14.85    5.67
   0   6   7    9.28    5.49
   0   6  -7    8.98    0.45
   0   6  -7    8.40    0.37
   0   6  -7    4.26    6.21
   0   6   7    8.79    0.66
  -1  -6  -7    0.49    4.64
  -1  -6  -7    2.50    0.37
   1  -6   7   16.22    7.33
   1  -6   7    3.60    0.30
   1   6   7    2.52    0.46
  -1   6  -7    3.07    0.29
   1   6   7   10.56    6.15
  -1   6  -7    4.54    3.65
  -1   6  -7    2.80    0.29
  -2  -6  -7    3.97    0.43
   2  -6   7    3.94    0.35
  -2  -6  -7    2.11    5.35
   2  -6   7   -1.23    6.45
  -2   6  -7   11.88    9.22
   2   6   7    4.16    0.51
  -2   6  -7    3.11    0.24
   2   6   7   18.37   11.65
  -2   6  -7    3.59    0.36
  -3  -6  -7   -0.23    0.26
   3  -6   7    0.15    0.24
  -3  -6  -7    5.14    4.57
   3  -6   7   -2.66    8.82
   3   6   7   -0.11    0.32
  -3   6  -7    0.18    0.26
  -3   6  -7   -5.63    5.31
   3   6   7  -11.84    6.77
  -4  -6  -7    4.09    0.48
   4  -6   7    4.70    0.47
  -4  -6  -7    8.28    6.29
   4  -6   7   -7.30    9.39
   4   6   7    4.57    0.54
  -4   6  -7   19.26    7.28
  -4   6  -7    4.83    0.48
   4   6   7    6.96    6.72
  -5  -6  -7    0.46    0.53
   5  -6   7    0.24    0.34
  -5   6  -7    0.43    0.35
   5   6   7    0.01    0.33
   6  -6   7    0.14    0.34
  -6  -6  -7   -0.17    0.35
  -6   6  -7   -0.21    0.35
   6   6   7    0.07    0.42
  -7  -6  -7   10.26    0.75
   7  -6   7   11.55    0.77
   7   6   7    9.89    0.74
  -7   6  -7   12.18    0.80
   8  -6   7    1.61    0.52
  -8  -6  -7    1.36    0.42
   8   6   7    2.10    0.42
  -8   6  -7    1.99    0.59
  -9  -6  -7    0.43    0.42
   9  -6   7   -0.41    0.39
   9   6   7    0.42    0.64
  -9   6  -7    0.58    0.50
  12  -7  -7    1.15    0.43
  12   7  -7    0.58    0.49
 -12   7   7   -0.44    0.46
  11  -7  -7   13.86    0.99
 -11   7   7   11.84    0.89
  10  -7  -7    1.31    0.43
  10   7  -7    1.02    0.51
 -10   7   7    1.07    0.49
   9  -7  -7    7.30    0.70
   9   7  -7    7.55    0.74
  -9   7   7    6.87    0.73
   7  -7  -7    0.42    0.33
  -7   7   7    0.27    0.39
   7   7  -7    0.46    0.39
   7   7  -7   -0.88    6.10
   6  -7  -7    0.04    0.27
  -6   7   7    0.13    0.38
   6   7  -7    4.53    4.57
   6   7  -7    0.26    0.33
   5  -7  -7    2.97    5.06
   5  -7  -7    0.54    0.30
   5   7  -7   -0.28    0.28
  -5   7   7    0.15    0.38
  -5   7   7    0.54    4.67
   5   7  -7   -1.72    3.69
   4  -7  -7    0.97    4.78
   4  -7  -7    1.06    0.32
  -4   7   7    1.17    0.40
   4   7  -7   -2.47    4.48
  -4   7   7   -5.63    5.07
   4   7  -7   -3.71    4.92
   4   7  -7    1.06    0.34
   3  -7  -7   15.88    0.71
   3  -7  -7   22.50    9.31
   3   7  -7   16.23    0.71
   3   7  -7   11.82    5.27
  -3   7   7   14.71    0.81
  -3   7   7   23.13    8.20
   2  -7  -7    3.07    4.56
  -2   7   7    3.15    5.80
   2   7  -7   -2.10    5.29
   1  -7  -7    7.15    0.51
  -1  -7   7    9.69    6.42
   1  -7  -7   13.32    8.65
   1   7  -7    6.91    0.52
   1   7  -7   18.98    7.40
  -1   7   7    6.83    0.69
   1   7  -7    7.21    0.27
  -1   7   7    2.29   11.81
   0  -7  -7    4.77    0.46
   0  -7  -7   -3.41    6.12
   0  -7   7    4.56    5.91
   0   7  -7    7.76    7.01
   0   7   7    5.37    6.06
   0   7  -7    4.66    0.38
   0   7   7    4.73    0.55
   0   7  -7    4.75    0.28
  -1  -7  -7   -4.92    5.54
   1  -7   7    3.99    0.31
  -1  -7  -7    4.75    0.47
  -1   7  -7   15.09    7.84
   1   7   7    2.99    7.58
   1   7   7    4.54    0.55
  -1   7  -7    4.33    0.34
  -1   7  -7    4.30    0.33
  -2  -7  -7   12.77    5.79
   2  -7   7  -12.45   11.84
   2   7   7   -2.38    7.84
  -3  -7  -7   18.50    7.17
   4  -7   7    1.01    0.31
  -4  -7  -7    0.07    0.32
   4   7   7    1.15    0.45
   5  -7   7    2.12    0.42
  -5  -7  -7    1.34    0.42
   5   7   7    2.07    0.52
   6  -7   7    0.54    0.34
  -6  -7  -7    0.56    0.38
   6   7   7    0.57    0.42
  -6   7  -7    0.46    0.41
   7  -7   7    2.88    0.53
  -7  -7  -7    2.92    0.55
  -7   7  -7    2.47    0.56
   7   7   7    2.42    0.51
  -8  -7  -7    0.89    0.57
   8  -7   7    1.21    0.46
  -8   7  -7    0.32    0.44
   8   7   7    1.09    0.44
  -9  -7  -7   -0.12    0.41
   9  -7   7    0.20    0.39
  -9   7  -7    0.21    0.51
  12  -8  -7    0.12    0.42
  12   8  -7    0.86    0.53
  11  -8  -7   -0.28    0.35
 -11   8   7    0.92    0.54
  11   8  -7    0.52    0.54
  10  -8  -7    3.24    0.75
 -10   8   7    2.52    0.61
  10   8  -7    2.59    0.64
   9  -8  -7    0.21    0.37
  -9   8   7    0.13    0.47
   8  -8  -7    0.71    0.39
   8   8  -7    1.49    0.48
  -8   8   7    1.62    0.52
   7  -8  -7    2.89    0.49
   7   8  -7    2.30    0.52
  -7   8   7    2.19    0.54
   6  -8  -7    1.48    0.41
  -6   8   7    1.99    0.51
   6   8  -7    1.77    0.46
   6   8  -7   -0.22    9.64
   5   8  -7   16.12    6.41
   4  -8  -7    0.15    0.27
   4  -8  -7    9.22    5.14
  -4   8   7   -5.60    4.69
  -4   8   7    0.10    0.37
   4   8  -7    0.07    0.29
   4   8  -7   -9.44    7.34
   3  -8  -7   -3.73    6.49
  -3   8   7   -1.32    5.72
   3   8  -7   -5.24    6.76
   3   8  -7    9.17    7.28
   2  -8  -7    1.11    0.33
   2  -8  -7    0.78    6.26
   2   8  -7    6.90    7.01
   2   8  -7   -4.55    4.28
  -2   8   7    9.22    7.95
   2   8  -7    1.09    0.33
  -2   8   7    0.87    0.42
   1  -8  -7    1.06    6.20
   1   8  -7   11.33    6.40
  -1   8   7   -3.02    7.84
   1   8  -7   -3.51    8.30
   0  -8  -7   22.84    0.85
   0  -8  -7   17.34    7.90
   0   8  -7   18.76    8.05
   0   8  -7   22.81    0.78
   0   8  -7   22.54    0.61
   0   8   7   21.71    0.98
   1  -8   7    0.61    0.19
  -1  -8  -7    0.34    0.31
   1   8   7    0.14    0.37
  -1   8  -7    0.24    0.20
  -1   8  -7    0.74    0.23
  -1   8  -7    5.28    5.98
   1   8   7    0.02    9.40
  -2  -8  -7   15.69    8.84
   2   8   7    0.66    0.54
   2   8   7   -8.43   11.07
  -2   8  -7   -9.22    8.94
  -3  -8  -7    0.76    0.36
   3  -8   7    0.78    0.28
   3   8   7    0.47    0.45
   4  -8   7    1.84    0.37
  -4  -8  -7    1.48    0.40
   4   8   7    1.90    0.51
   5  -8   7    3.86    0.49
  -5  -8  -7    4.59    0.57
   5   8   7    3.73    0.62
  -6  -8  -7    1.20    0.41
   6  -8   7    0.75    0.37
   6   8   7    0.91    0.46
  -6   8  -7    0.14    0.37
  -7  -8  -7    6.58    0.67
   7  -8   7    6.49    0.68
  -7   8  -7    6.75    0.73
   7   8   7    6.88    0.76
  -8  -8  -7    1.01    0.44
   8  -8   7    0.67    0.41
   8   8   7    0.55    0.73
  -8   8  -7    1.06    0.50
  11  -9  -7    0.21    0.42
 -11   9   7    0.29    0.46
  11   9  -7   -0.27    0.51
  10  -9  -7    3.70    0.60
 -10   9   7    4.03    0.67
  10   9  -7    2.74    0.65
   9  -9  -7    2.16    0.58
   9   9  -7    2.78    0.65
  -9   9   7    3.08    0.63
   8  -9  -7    2.67    0.53
  -8   9   7    3.45    0.61
   8   9  -7    2.12    0.58
   7  -9  -7    0.60    0.35
  -7   9   7    0.03    0.43
   7   9  -7    0.09    0.42
   6  -9  -7    0.11    0.34
   6   9  -7    0.31    0.38
  -6   9   7   -0.18    0.44
   5  -9  -7    0.12    0.33
   5   9  -7    0.28    0.40
  -5   9   7   -0.14    0.42
   4  -9  -7    0.75    0.34
  -4   9   7    0.55    0.47
   3  -9  -7    0.67    0.56
   3  -9  -7   -9.74    7.65
  -3   9   7    0.15    0.42
   3   9  -7    4.23    9.97
   3   9  -7    0.47    0.34
  -3   9   7   -9.25    8.11
   2  -9  -7   11.79    7.24
   2   9  -7    9.78    7.37
  -2   9   7   16.78   11.27
   1  -9  -7    2.06    0.40
   1  -9  -7   -1.51    7.84
   1   9  -7   13.39    9.41
   1   9  -7   16.76    9.38
  -1   9   7  -16.96   10.88
  -1   9   7    1.09    0.47
   0  -9  -7    7.16   11.77
   0   9  -7   -3.55    7.11
   0   9  -7    2.41    6.09
   0   9   7    6.72   10.45
   1  -9   7    2.74    0.28
  -1  -9  -7    2.24    0.41
  -1   9  -7    2.32    0.34
  -1   9  -7   -0.31    7.96
  -1   9  -7    2.11    0.28
   1   9   7    2.84    0.60
   2  -9   7    2.24    0.30
   2   9   7    1.93    0.52
  -2   9  -7    1.28    0.28
  -2   9  -7    1.43    0.29
  -3  -9  -7   -0.20    0.32
   3  -9   7    0.33    0.23
   3   9   7   -0.34    0.46
  -4  -9  -7   10.79    0.73
   4  -9   7   12.28    0.66
   4   9   7   10.84    0.92
   5  -9   7    1.25    0.35
  -5  -9  -7    0.50    0.38
   5   9   7    0.61    0.45
   6  -9   7   -0.27    0.34
  -6  -9  -7    0.25    0.37
   6   9   7    0.66    0.48
  -6   9  -7    0.20    0.39
   7  -9   7    0.12    0.37
   7   9   7    1.00    0.53
  -7   9  -7    0.56    0.46
  10 -10  -7    3.51    0.61
  10  10  -7    2.95    0.65
   9 -10  -7    0.85    0.41
  -9  10   7    0.64    0.54
   9  10  -7   -0.25    0.43
   8 -10  -7    9.22    1.09
  -8  10   7    7.58    0.85
   7 -10  -7    0.49    0.40
   7  10  -7    0.34    0.48
  -7  10   7   -0.06    0.46
   6 -10  -7    2.99    0.52
   6  10  -7    2.96    0.58
  -6  10   7    1.49    0.56
   5 -10  -7    1.80    0.44
   5  10  -7    2.43    0.53
  -5  10   7    1.20    0.52
   4 -10  -7   -0.08    0.34
  -4  10   7    0.24    0.43
   4  10  -7    0.90    0.45
   3 -10  -7    0.98    0.39
  -3  10   7    1.31    0.52
   3  10  -7    0.68    0.39
   2 -10  -7    0.95    0.39
   2  10  -7    0.40    0.43
  -2  10   7    1.72    0.52
   1 -10  -7    1.71    0.42
  -1  10   7    1.44    0.55
   1  10  -7    2.29    0.44
   0 -10  -7    1.04    0.36
   0  10  -7    1.04    0.35
   0  10   7    0.44    0.49
  -1 -10  -7    2.38    0.46
   1  10   7    1.80    0.57
  -1  10  -7    2.06    0.34
   2 -10   7    6.35    0.42
  -2 -10  -7    6.10    0.61
   2  10   7    5.98    0.78
  -2  10  -7    5.72    0.46
  -3 -10  -7    2.60    0.48
   3 -10   7    3.03    0.35
  -3  10  -7    1.98    0.35
   3  10   7    1.76    0.60
  -4 -10  -7    2.16    0.47
   4 -10   7    3.88    0.45
   4  10   7    3.02    0.63
  -4  10  -7    2.67    0.45
   5 -10   7    2.58    0.43
  -5 -10  -7    3.59    0.54
   5  10   7    2.62    0.98
  -5  10  -7    2.53    0.50
  -6 -10  -7   -0.14    0.41
  -6  10  -7    0.82    0.57
   6  10   7    1.67    0.61
  -7 -10  -7   -0.70    0.37
   7 -10   7    1.95    0.44
   7  10   7    0.36    0.54
  -7  10  -7   -0.33    0.43
   9 -11  -7    2.22    0.52
   9  11  -7    2.31    0.65
  -9  11   7    2.12    0.57
   8 -11  -7    1.32    0.48
   8  11  -7    1.32    0.54
   7 -11  -7    1.19    0.47
  -7  11   7   -0.04    0.47
   7  11  -7   -0.16    0.47
   6 -11  -7    1.69    0.45
  -6  11   7    1.71    0.56
   6  11  -7    0.62    0.51
   5 -11  -7    6.91    0.68
  -5  11   7    6.69    0.80
   5  11  -7    6.42    0.76
   4 -11  -7    0.56    0.39
   4  11  -7   -0.08    0.41
  -4  11   7   -0.03    0.48
   3 -11  -7    2.29    0.46
  -3  11   7    1.37    0.52
   3  11  -7    2.07    0.50
   2 -11  -7    2.28    0.45
  -2  11   7    1.72    0.58
   2  11  -7    1.69    0.45
   1 -11  -7    3.84    0.51
  -1  11   7    3.47    0.69
   1  11  -7    4.99    0.58
   0 -11  -7   -0.10    0.32
   0  11   7    0.28    0.47
   0  11  -7    0.58    0.38
  -1 -11  -7    2.39    0.45
   1  11   7    2.56    0.60
  -1  11  -7    2.70    0.40
  -2 -11  -7   -0.17    0.34
   2  11   7   -0.10    0.50
  -3 -11  -7    0.31    0.42
   3  11   7    0.50    0.68
  -4 -11  -7    0.26    0.42
   4 -11   7    0.29    0.34
   4  11   7   -0.22    0.49
  -4  11  -7   -0.57    0.33
   5 -11   7    0.47    0.34
  -5 -11  -7   -0.43    0.44
  -5  11  -7    0.13    0.42
   5  11   7    0.59    0.55
   8 -12  -7    1.71    0.50
   8  12  -7    0.22    0.48
  -8  12   7    0.86    0.49
   7 -12  -7    0.21    0.42
   7  12  -7    0.27    0.48
  -7  12   7    0.02    0.54
   6 -12  -7    3.08    0.54
  -6  12   7    3.45    0.68
   6  12  -7    3.97    0.67
   5  12  -7    0.37    0.51
  -5  12   7    0.35    0.56
   4 -12  -7    1.68    0.45
   4  12  -7    1.57    0.50
   3 -12  -7    1.65    0.44
   3  12  -7    1.53    0.47
   2 -12  -7    0.89    0.39
   2  12  -7    1.86    0.46
   1 -12  -7    1.56    0.43
   1  12  -7    1.96    0.47
   0 -12  -7    1.58    0.43
   0  12  -7    2.82    0.47
   0  12   7    1.61    0.65
  -1 -12  -7    2.62    0.52
   1  12   7    2.04    0.62
  -2 -12  -7    5.92    0.66
   2  12   7    5.80    0.82
  -3 -12  -7    3.07    0.48
   3  12   7    1.59    0.61
  -4 -12  -7    0.15    0.61
   4  12   7    0.66    0.55
   5 -13  -7    0.45    0.41
   5  13  -7    0.16    0.47
  -5  13   7    0.68    0.50
   4 -13  -7    0.10    0.40
   4  13  -7    0.06    0.47
  -4  13   7    0.56    0.52
   3 -13  -7    0.58    0.41
   3  13  -7    0.33    0.48
  -3  13   7    0.52    0.52
   2 -13  -7    1.92    0.58
  -2  13   7    1.81    0.62
  -1  13   7    0.72    0.57
   1  13  -7    1.11    0.45
   0  13  -7    0.57    0.62
   0  13   7   -0.12    0.52
   1  13   7    0.92    0.54
  -2 -13  -7    1.36    0.43
   2  13   7    0.84    0.58
 -14   0   8   -0.17    0.51
  14   0  -8    0.70    0.63
  13   0  -8   -0.01    0.31
 -13   0   8   -0.27    0.40
  12   0  -8    1.65    0.41
 -12   0   8    2.05    0.51
 -11   0   8   -0.09    0.38
  11   0  -8    0.22    0.28
 -10   0   8    0.46    0.37
  10   0  -8    0.02    0.24
   9   0  -8    0.13    0.25
  -9   0   8    0.38    0.35
   8   0  -8    2.10    0.40
   8   0  -8   -2.40    2.13
  -8   0   8    1.76    0.41
  -8   0   8    0.38    1.83
   8   0  -8    1.72    0.30
   7   0  -8   -1.66    2.18
  -7   0   8    0.64    2.54
   7   0  -8   -0.03    0.29
  -7   0   8    0.31    0.32
   7   0  -8    0.01    0.20
  -6   0   8  130.49   10.75
   6   0  -8  120.26   10.26
   6   0  -8  144.45    2.76
   6   0  -8  139.07    2.91
  -6   0   8  144.34    2.95
   5   0  -8   -1.65    1.70
  -5   0   8    5.96    3.07
   4   0  -8  103.15    9.83
   4   0  -8  107.65    2.17
  -4   0   8  108.73    2.31
  -4   0   8  113.16   10.24
   3   0  -8    0.25    2.06
   3   0  -8    0.62    0.19
  -3   0   8    0.26    0.21
   2   0  -8    4.56    4.11
  -2   0   8   -1.71    2.54
  -2   0   8    1.90    0.28
   2   0  -8    2.08    0.24
  -1   0   8   -3.66    2.38
  -1   0   8    0.27    0.19
   1   0  -8    0.02    0.16
   1   0  -8    2.55    2.84
   0   0   8    1.10    3.45
   0   0   8    1.38    0.24
   0   0  -8    0.86    0.22
   0   0  -8    4.57    3.62
   1   0   8    6.18    4.01
  -1   0  -8   -0.35    2.34
  -2   0  -8   71.96    1.66
   2   0   8   70.41   12.66
   2   0   8   72.69    1.49
  -2   0  -8   68.30    9.66
   3   0   8    1.78    0.31
   3   0   8    2.96    4.67
  -3   0  -8    0.80    0.26
  -3   0  -8    1.56    3.75
  -4   0  -8    0.58    0.26
   4   0   8   -5.26    4.22
  -4   0  -8    5.60    4.08
   4   0   8    1.07    0.15
   5   0   8    9.36    5.85
  -5   0  -8    4.62    3.60
  -6   0  -8    0.38    0.31
   6   0   8    0.85    7.45
  -6   0  -8   -2.04    5.62
  -7   0  -8    0.40    0.36
  -8   0  -8    1.14    0.45
  -9   0  -8    0.70    0.45
 -10   0  -8    5.48    0.72
  14  -1  -8    2.75    0.47
 -14  -1   8    3.06    0.61
  14   1  -8    3.22    0.48
  13  -1  -8    0.74    0.37
 -13  -1   8    0.66    0.46
  13   1  -8    0.60    0.31
 -13   1   8    0.04    0.41
 -12  -1   8    0.65    0.45
  12  -1  -8    1.74    0.40
  12   1  -8    1.45    0.33
 -12   1   8    0.71    0.46
  11  -1  -8    0.66    0.38
 -11  -1   8    0.78    0.44
  11   1  -8    0.21    0.41
  11   1  -8    0.56    0.28
 -11   1   8    0.61    0.43
  10  -1  -8    0.68    0.31
 -10  -1   8    0.49    0.39
  10   1  -8    0.36    0.25
  10   1  -8    0.14    0.37
 -10   1   8    0.70    0.39
   9  -1  -8    2.06    0.34
  -9  -1   8    2.31    0.47
   9   1  -8    2.78    0.47
   9   1  -8    2.51    0.32
  -9   1   8    2.22    0.44
   8  -1  -8    3.99    0.40
   8  -1  -8    1.17    2.58
  -8  -1   8    4.29    0.51
  -8  -1   8    6.87    2.68
   8   1  -8    3.66    0.34
   8   1  -8    5.68    2.50
   8   1  -8    3.52    0.46
  -8   1   8   11.23    4.05
  -8   1   8    3.71    0.47
  -7  -1   8   34.00    1.10
   7  -1  -8   33.35    0.95
  -7  -1   8   33.90    6.13
   7   1  -8   33.15    1.06
   7   1  -8   35.49    9.85
  -7   1   8   34.35    5.73
  -7   1   8   33.86    1.08
   7   1  -8   32.88    0.88
  -6  -1   8   -1.89    2.14
  -6  -1   8    2.92    0.39
   6  -1  -8    3.88    0.36
   6  -1  -8    1.91    2.51
  -6   1   8    0.45    2.76
   6   1  -8    1.10    2.43
  -6   1   8    2.19    0.36
   6   1  -8    2.88    0.28
   6   1  -8    2.91    0.37
  -5  -1   8    0.55    2.34
   5  -1  -8    3.16    2.17
   5  -1  -8    0.10    0.20
   5   1  -8    0.23    0.16
   5   1  -8   -0.82    1.79
  -5   1   8    3.58    2.82
  -5   1   8    0.26    0.29
  -4  -1   8    5.25    3.26
   4  -1  -8    6.89    3.70
  -4  -1   8    6.27    0.43
   4  -1  -8    6.04    0.36
   4   1  -8    8.62    4.11
   4   1  -8    7.05    0.43
  -4   1   8    4.20    3.52
   3  -1  -8   13.14    4.36
  -3  -1   8   34.88    8.51
  -3  -1   8   19.48    0.66
   3  -1  -8   19.46    0.61
  -3   1   8   27.96    7.34
   3   1  -8    8.72    6.06
   3   1  -8   19.72    0.56
  -3   1   8   18.75    0.67
   3   1  -8   19.10    0.65
   2  -1  -8   16.88    0.56
  -2  -1   8   24.67    7.95
  -2  -1   8   16.43    0.59
   2  -1  -8   11.95    4.13
   2   1  -8   16.44    0.52
   2   1  -8   21.56    5.84
  -2   1   8   16.59    6.81
  -2   1   8   16.78    0.61
  -1  -1   8    0.59    2.20
   1  -1  -8    0.92    2.64
   1  -1  -8    2.07    0.26
   1   1  -8    1.45    2.41
  -1   1   8   -4.60    2.92
   0  -1  -8   18.24    0.62
   0  -1   8   13.49    5.63
   0  -1  -8   11.90    4.93
   0  -1   8   17.80    0.56
   0   1   8   36.63    9.84
   0   1  -8   31.74    7.75
   0   1   8   18.54    0.63
   0   1  -8   17.78    0.60
   1  -1   8   25.19    0.73
   1  -1   8   32.96    9.26
  -1  -1  -8   41.49    9.73
   1   1   8   44.82   10.42
   1   1   8   25.50    0.75
  -1   1  -8   29.74    6.20
  -1   1  -8   23.75    0.75
   2  -1   8    0.59    0.16
  -2  -1  -8    2.31    3.57
   2  -1   8   -2.43    4.38
  -2  -1  -8    0.26    0.24
  -2   1  -8    0.58    0.24
   2   1   8    0.29    0.20
  -2   1  -8    2.75    2.67
   2   1   8   -2.84    4.20
  -3  -1  -8    7.19    0.48
   3  -1   8    3.82    5.60
  -3  -1  -8   11.21    4.96
   3   1   8    6.13    0.37
   3   1   8   13.98    7.59
  -3   1  -8    7.13    4.23
  -3   1  -8    6.32    0.45
  -4  -1  -8    5.84    0.47
  -4  -1  -8    4.65    3.95
  -4   1  -8    6.09    0.47
  -4   1  -8    3.06    4.56
   4   1   8    5.60    0.33
   5  -1   8   14.18    6.01
  -5  -1  -8    6.72    0.54
   5   1   8    7.65    0.35
   5   1   8    0.57    6.28
  -5   1  -8   18.73    5.68
  -5   1  -8    7.63    0.56
  -6  -1  -8   22.31    8.88
  -7  -1  -8    1.07    0.42
  -7   1  -8    0.52    0.40
  -8  -1  -8    0.37    0.39
  -8   1  -8    0.17    0.41
  -9  -1  -8    0.22    0.43
  -9   1  -8    0.00    0.38
 -10  -1  -8    0.42    0.47
 -10   1  -8    0.84    0.54
 -14  -2   8    1.19    0.53
  14  -2  -8    0.95    0.41
  14   2  -8    0.66    0.33
  13  -2  -8    0.84    0.40
 -13  -2   8    0.44    0.41
 -13   2   8    1.08    0.44
  13   2  -8    0.73    0.28
  13   2  -8    0.73    0.48
  12  -2  -8    2.10    0.43
 -12  -2   8    1.76    0.51
 -12   2   8    1.63    0.49
  12   2  -8    1.79    0.32
  12   2  -8    1.43    0.50
  11  -2  -8    0.00    0.30
 -11  -2   8    0.89    0.46
  11   2  -8    0.59    0.24
 -11   2   8   -0.06    0.37
  11   2  -8    0.62    0.42
  10  -2  -8    2.35    0.41
 -10   2   8    1.34    0.45
  10   2  -8    2.34    0.55
  10   2  -8    2.12    0.31
   9  -2  -8    4.73    0.48
  -9   2   8    4.03    0.51
   9   2  -8    3.61    0.50
   8  -2  -8   12.84    0.62
   8   2  -8   12.29    0.70
   8   2  -8   13.14    4.04
  -8   2   8   14.20    0.74
   8   2  -8   12.72    0.50
  -7  -2   8    3.36    3.49
   7  -2  -8   -0.97    2.39
   7  -2  -8    0.70    0.26
   7   2  -8    5.44    2.64
  -7   2   8   -1.77    2.71
   7   2  -8    1.02    0.34
   7   2  -8    1.16    0.22
  -7   2   8    1.34    0.36
   6  -2  -8    1.53    2.59
  -6  -2   8    3.11    3.25
   6  -2  -8    1.81    0.30
   6   2  -8    1.22    2.49
   6   2  -8    2.06    0.36
   6   2  -8    2.00    0.22
  -6   2   8    3.80    3.57
  -6   2   8    2.01    0.39
   5  -2  -8    7.53    3.48
  -5  -2   8    6.29    3.39
   5  -2  -8    4.28    0.37
   5   2  -8    3.94    0.41
  -5   2   8   10.96    4.39
  -5   2   8    4.01    0.43
   5   2  -8    5.37    2.90
   5   2  -8    4.65    0.27
   4  -2  -8   12.25    4.47
  -4  -2   8    9.41    3.91
   4  -2  -8    9.56    0.45
  -4   2   8    5.61    3.42
   4   2  -8    9.58    0.35
  -4   2   8    8.80    0.52
   4   2  -8   11.83    3.29
   4   2  -8    9.76    0.50
   3  -2  -8   19.86    5.34
   3  -2  -8    8.42    0.44
  -3  -2   8    6.66    4.29
   3   2  -8    9.40    0.35
   3   2  -8   11.29    4.88
  -3   2   8    8.86    0.50
  -3   2   8   10.84    4.19
   3   2  -8    9.60    0.46
   2  -2  -8    4.45    0.33
  -2  -2   8    2.22    3.16
  -2  -2   8    4.00    0.35
   2  -2  -8    4.33    4.17
   2   2  -8    4.04    0.27
  -2   2   8    4.34    0.40
  -2   2   8   -1.66    3.17
   2   2  -8    3.80    3.54
   2   2  -8    4.46    0.35
   1  -2  -8    0.68    0.21
  -1  -2   8    0.74    0.20
  -1   2   8    0.41    2.97
  -1   2   8    0.56    0.25
   1   2  -8    1.35    2.98
   1   2  -8    0.60    0.16
   0  -2   8    5.57    0.34
   0  -2  -8    5.12    0.40
   0  -2   8    6.58    5.07
   0  -2  -8   11.54    5.50
   0   2   8    5.09    0.40
   0   2  -8    5.82    0.35
   0   2  -8    6.49    4.34
   0   2   8    5.76    4.55
   1  -2   8    2.22    0.24
  -1  -2  -8    3.22    0.35
  -1  -2  -8    8.97    4.43
  -1   2  -8    3.11    0.32
   1   2   8    4.97    3.84
   1   2   8    2.49    0.35
  -1   2  -8    2.24    2.70
   2  -2   8    9.77    5.64
  -2  -2  -8    2.90    4.60
  -2  -2  -8    2.97    0.35
   2  -2   8    3.10    0.20
   2   2   8    3.86    0.37
  -2   2  -8    4.11    3.48
  -2   2  -8    2.94    0.34
  -3  -2  -8   26.45    0.89
  -3  -2  -8   27.97    8.04
   3  -2   8   27.03    9.97
  -3   2  -8   34.24    9.70
   3   2   8   25.06    0.79
   3   2   8   31.51    8.50
  -3   2  -8   26.40    0.86
   4  -2   8   -0.15    7.66
  -4  -2  -8    9.79    5.79
  -4  -2  -8    7.46    0.52
   4   2   8    6.70    0.42
  -4   2  -8    7.73    0.51
   4   2   8    8.36    6.36
  -4   2  -8    2.67    5.50
   5  -2   8   -1.39    7.44
  -5  -2  -8   -1.01    4.20
  -5  -2  -8   -0.14    0.28
   5   2   8    0.28    0.20
  -5   2  -8    6.77    6.09
  -5   2  -8    0.18    0.29
   6   2   8    4.98   13.25
  -7  -2  -8    0.41    0.40
  -7   2  -8    0.90    0.39
  -8  -2  -8    1.08    0.46
  -8   2  -8    0.45    0.42
  -9  -2  -8    4.94    0.65
  -9   2  -8    5.00    0.69
 -10  -2  -8    0.11    0.41
 -10   2  -8   -0.05    0.48
 -14  -3   8    0.36    0.47
  14  -3  -8    1.97    0.49
  14   3  -8    1.75    0.57
 -13  -3   8    2.55    0.80
 -13   3   8    2.79    0.58
  13   3  -8    2.41    0.65
  12  -3  -8    1.02    0.43
  12   3  -8    1.59    0.30
  12   3  -8    0.86    0.48
 -12   3   8    1.31    0.49
  11  -3  -8   -0.01    0.34
  11   3  -8    0.22    0.21
 -11   3   8    0.11    0.40
  11   3  -8    0.14    0.41
  10  -3  -8    1.54    0.39
  10   3  -8    2.13    0.27
  10   3  -8    1.38    0.45
 -10   3   8    2.11    0.48
   9  -3  -8    1.32    0.33
   9   3  -8    1.62    0.41
   9   3  -8    1.97    0.25
  -9   3   8    1.00    0.37
   8  -3  -8    1.61    0.33
  -8   3   8    0.99    0.38
   8   3  -8    1.38    0.20
   8   3  -8    1.20    0.39
   7  -3  -8   -0.44    2.94
   7  -3  -8    3.60    0.40
  -7  -3   8   -0.73    3.85
  -7   3   8    5.47    3.80
   7   3  -8    2.73    0.42
  -7   3   8    3.28    0.45
   7   3  -8    2.74    2.45
   7   3  -8    4.13    0.26
   6  -3  -8    4.13    0.41
  -6  -3   8    2.68    3.63
   6   3  -8    4.76    0.48
   6   3  -8    4.01    3.08
  -6   3   8    7.04    4.57
  -6   3   8    4.26    0.48
   5  -3  -8   30.97    6.62
   5  -3  -8   34.73    0.97
  -5  -3   8   33.82    6.52
   5   3  -8   32.97    1.02
   5   3  -8   33.63    5.89
  -5   3   8   39.16    9.04
   5   3  -8   33.81    0.75
  -5   3   8   33.54    1.04
   4  -3  -8    5.05    3.01
  -4  -3   8    1.71    2.65
   4  -3  -8    1.52    0.29
   4   3  -8    3.00    2.94
  -4   3   8    7.81    5.18
   4   3  -8    1.84    0.17
   4   3  -8    1.32    0.30
  -4   3   8    1.63    0.34
   3  -3  -8    7.05    4.23
   3  -3  -8    4.68    0.44
  -3  -3   8    6.34    4.25
   3   3  -8    3.97    0.22
  -3   3   8    8.42    5.77
   3   3  -8    3.75    0.37
   3   3  -8    4.10    3.27
  -2  -3   8    0.80    4.11
   2  -3  -8    7.01    4.03
   2  -3  -8    3.76    0.43
   2   3  -8    3.10    0.32
   2   3  -8    3.50    0.24
  -2   3   8    0.25    2.77
   2   3  -8   -0.66    3.88
  -2   3   8    2.57    0.36
  -1  -3   8   48.89   10.15
   1  -3  -8   50.06   11.54
   1   3  -8   38.61    8.57
  -1   3   8   34.02    1.01
   1   3  -8   34.41    0.89
  -1   3   8   53.30   11.93
   1   3  -8   32.51    0.83
   0  -3   8   -0.18    3.98
   0  -3  -8   -2.44    2.99
   0  -3   8    2.33    0.25
   0  -3  -8    2.51    0.33
   0   3   8    2.10    0.35
   0   3   8    2.75    4.60
   0   3  -8    5.64    3.50
   0   3  -8    1.69    0.23
  -1  -3  -8    1.78    0.31
   1  -3   8    2.22    0.21
   1  -3   8    6.43    4.91
  -1  -3  -8   -1.02    3.63
   1   3   8   -0.49    5.47
  -1   3  -8    6.17    3.85
   1   3   8    2.26    0.36
  -1   3  -8    1.98    0.26
  -2  -3  -8   -2.05    3.57
  -2  -3  -8    1.49    0.30
   2  -3   8    0.36    4.33
  -2   3  -8    2.24    0.33
   2   3   8    2.52    0.36
   2   3   8    4.12    5.15
  -2   3  -8    7.32    5.95
  -3  -3  -8   15.68    0.68
   3  -3   8   11.67    8.64
  -3  -3  -8   11.46    6.07
   3   3   8   22.27    8.78
   3   3   8   14.61    0.64
  -3   3  -8   17.65    6.38
  -3   3  -8   15.05    0.66
   4  -3   8    9.28    8.24
  -4  -3  -8    5.63    4.20
  -4   3  -8    8.19    4.73
  -5  -3  -8   15.75    4.97
   5  -3   8   15.03    8.26
  -6  -3  -8    7.63    0.62
  -6   3  -8    9.73    0.70
   6   3   8    8.23    0.50
  -7  -3  -8    0.05    0.34
   7   3   8    0.04    0.26
  -7   3  -8    0.12    0.38
  -8  -3  -8   -0.03    0.38
  -8   3  -8   -0.36    0.39
  -9  -3  -8    1.09    0.46
  -9   3  -8    0.62    0.45
 -10  -3  -8    1.38    0.49
 -10   3  -8    2.05    0.61
  14  -4  -8    1.01    0.44
 -14  -4   8    0.75    0.50
  14   4  -8   -0.08    0.50
 -14   4   8   -1.19    0.43
  13  -4  -8    0.77    0.40
  13   4  -8    0.24    0.54
 -13   4   8    1.71    0.50
  12  -4  -8    7.27    0.71
 -12   4   8    6.41    0.72
  12   4  -8    6.91    0.81
  11  -4  -8   -0.36    0.31
 -11   4   8    0.72    0.43
  11   4  -8    0.37    0.45
  10  -4  -8    2.16    0.45
  10   4  -8    2.90    0.29
  10   4  -8    2.32    0.53
  -9   4   8   -0.33    0.34
   9   4  -8    0.15    0.13
   9   4  -8   -0.26    0.39
   8  -4  -8    0.20    0.27
  -8   4   8   -0.29    0.31
   8   4  -8    0.12    0.33
   8   4  -8    0.28    0.12
   7  -4  -8   -0.79    2.68
   7  -4  -8   -0.37    0.24
  -7   4   8    0.03    0.32
   7   4  -8    5.46    5.15
   7   4  -8    0.14    0.09
   7   4  -8    0.15    0.29
   6  -4  -8    4.43    0.44
   6  -4  -8    1.52    4.83
  -6  -4   8    9.21    4.05
  -6   4   8    4.13    0.48
   6   4  -8    3.99    0.45
  -6   4   8    2.96    4.51
   6   4  -8    3.57    2.86
  -5  -4   8   -0.31    2.85
   5  -4  -8    0.05    0.24
   5  -4  -8    0.07    3.54
   5   4  -8    3.91    2.45
   5   4  -8   -0.12    0.27
  -5   4   8    0.04    0.29
  -5   4   8    5.83    4.55
   4  -4  -8   62.38    9.20
  -4  -4   8   47.24    8.50
   4  -4  -8   53.07    1.33
  -4   4   8   53.12    1.41
   4   4  -8   47.20    7.47
  -4   4   8   48.50    9.16
   4   4  -8   53.72    1.36
   3  -4  -8    0.77    0.27
   3  -4  -8   -1.73    2.29
  -3  -4   8    4.21    3.62
  -3   4   8    2.26    5.50
   3   4  -8   -2.44    2.09
   3   4  -8    0.34    0.24
  -3   4   8    0.45    0.31
   3   4  -8    0.44    0.11
   2  -4  -8    1.07    2.89
  -2  -4   8    6.74    5.76
   2  -4  -8    6.87    0.45
  -2   4   8    7.53    0.56
   2   4  -8    7.58    0.44
   2   4  -8    7.05    0.43
  -2   4   8    8.32    5.64
   2   4  -8   13.05    6.18
   1  -4  -8   13.77    5.28
  -1  -4   8   26.94    7.25
   1  -4  -8   13.65    0.59
   1   4  -8   15.07    6.63
   1   4  -8   13.46    0.44
  -1   4   8   11.95    0.66
   1   4  -8   12.44    0.51
  -1   4   8   25.93    7.98
   0  -4   8   61.85   10.58
   0  -4  -8   45.59    1.21
   0  -4  -8   55.64    9.36
   0   4  -8   52.94    9.04
   0   4  -8   43.61    1.07
   0   4   8   45.71    1.26
   0   4  -8   44.25    1.06
   0   4   8   53.56   11.81
   1  -4   8    2.74    0.25
   1  -4   8   -2.91    5.56
  -1  -4  -8    2.74    0.36
  -1  -4  -8    5.05    4.46
  -1   4  -8    2.33    0.30
   1   4   8   12.46    5.96
  -1   4  -8    0.30    3.66
   1   4   8    2.36    0.38
  -2  -4  -8   23.62    0.86
   2  -4   8    9.47    7.75
  -2  -4  -8   45.73   10.67
  -2   4  -8   30.55    8.84
  -2   4  -8   24.76    0.78
   2   4   8   25.72    8.02
   2   4   8   24.32    0.87
  -3  -4  -8   -0.14    0.26
  -3  -4  -8   -1.83    4.20
   3  -4   8   -1.39    7.50
   3   4   8   -6.51    5.39
   3   4   8    0.03    0.27
  -3   4  -8    0.13    0.23
   4  -4   8   12.77   10.00
   4   4   8   18.12    7.71
  -4   4  -8   11.78    5.35
  -5  -4  -8    8.73    0.72
   5  -4   8    9.65   11.43
  -5   4  -8    9.44    0.63
   5   4   8   18.48   10.02
   5   4   8    8.78    0.58
  -6  -4  -8    8.77    0.67
   6   4   8    7.60    0.56
  -6   4  -8    8.23    0.68
  -7  -4  -8    0.61    0.39
   7   4   8    1.04    0.31
  -7   4  -8    0.70    0.39
  -8  -4  -8   -0.38    0.34
  -8   4  -8    0.05    0.39
  -9  -4  -8    2.80    0.55
  -9   4  -8    2.98    0.61
  13  -5  -8    6.77    0.73
  13   5  -8    7.00    0.86
 -13   5   8    6.02    0.77
  12   5  -8    2.35    0.59
 -12   5   8    2.61    0.56
  11  -5  -8   12.17    0.78
 -11   5   8   11.12    0.84
  11   5  -8   13.40    0.93
  10  -5  -8    0.28    0.34
  10   5  -8    0.30    0.43
 -10   5   8    0.56    0.45
   9  -5  -8    1.12    0.36
  -9   5   8    1.53    0.45
   9   5  -8    0.62    0.41
   8  -5  -8    7.51    0.57
   8   5  -8    6.83    0.72
   8   5  -8   12.33    5.32
  -8   5   8    7.73    0.65
   7  -5  -8    3.47    0.43
  -7   5   8    2.75    0.46
   7   5  -8    3.28    0.47
   6  -5  -8    3.42    4.47
   6  -5  -8    3.14    0.40
   6   5  -8    3.00    0.44
  -6   5   8    4.46    5.01
   6   5  -8    2.16    3.45
  -6   5   8    3.03    0.46
   5  -5  -8    3.79    0.58
   5  -5  -8    7.75    5.56
  -5  -5   8    7.58    5.02
   5   5  -8    3.78    0.45
  -5   5   8    3.98    0.49
  -5   5   8   -6.08    5.39
   4  -5  -8    0.38    4.09
  -4  -5   8   -0.70    3.84
   4  -5  -8    1.26    0.31
   4   5  -8    1.05    0.32
  -4   5   8    1.06    0.37
   4   5  -8    3.20    3.09
  -4   5   8    2.90    5.04
   3  -5  -8    6.34    6.79
  -3  -5   8    3.26    5.26
   3  -5  -8    3.55    0.41
  -3   5   8    3.13    0.46
  -3   5   8    6.33    7.55
   3   5  -8    3.09    3.83
   3   5  -8    3.77    0.40
   2  -5  -8    0.92    0.30
   2  -5  -8    8.86    6.63
  -2  -5   8   -4.09    4.45
  -2   5   8   -5.69    3.82
   2   5  -8   -0.71    3.66
   2   5  -8    1.20    0.29
  -2   5   8    0.75    0.36
   1  -5  -8    8.80    6.10
  -1  -5   8    6.57    6.37
   1  -5  -8    2.93    0.37
   1   5  -8   -0.14    4.33
  -1   5   8    3.29    0.46
  -1   5   8   -1.81    4.69
   1   5  -8    2.72    0.24
   1   5  -8    3.74    0.35
   0  -5  -8    1.77    0.34
   0  -5   8    3.56    6.13
   0  -5  -8    2.85    4.90
   0   5  -8    2.22    0.24
   0   5  -8    0.49    2.82
   0   5  -8    2.03    0.28
   0   5   8    4.46    5.22
   0   5   8    1.83    0.42
  -1  -5  -8   -1.74    4.44
   1   5   8   -0.08    5.63
  -2  -5  -8    0.52    0.27
   2  -5   8    7.26    6.48
  -2  -5  -8    0.79    3.58
  -2   5  -8    0.40    0.25
   2   5   8    0.16    0.31
   2   5   8    9.30   10.31
  -3  -5  -8    0.67    0.31
   3  -5   8    3.29    7.14
  -3  -5  -8    6.42    4.07
  -3   5  -8    8.12    6.99
   3   5   8   -6.60    6.59
   3   5   8    1.42    0.37
  -3   5  -8    1.26    0.30
  -4  -5  -8    6.20    0.58
   4  -5   8    6.07    0.52
  -4  -5  -8    1.36    5.37
  -4   5  -8    6.45    0.50
  -4   5  -8   10.25    6.32
   4   5   8    6.60    0.58
  -5  -5  -8    3.62    0.52
   5  -5   8    3.08    0.50
  -5   5  -8    3.80    0.68
   5   5   8    3.24    0.47
  -6  -5  -8    4.89    0.57
   6  -5   8    5.44    0.59
  -6   5  -8    4.68    0.58
   6   5   8    5.35    0.56
  -7  -5  -8    1.52    0.45
   7   5   8    1.02    0.36
  -7   5  -8    0.92    0.43
  -8  -5  -8    0.72    0.50
   8   5   8    1.07    0.46
  -9  -5  -8   -0.09    0.38
  -9   5  -8   -0.52    0.42
  13  -6  -8    0.37    0.43
  13   6  -8    0.61    0.54
  12  -6  -8    2.13    0.53
 -12   6   8    0.95    0.53
  12   6  -8    0.65    0.47
  11  -6  -8    3.33    0.58
 -11   6   8    2.90    0.60
  11   6  -8    2.94    0.62
  10  -6  -8    4.00    0.58
  10   6  -8    3.93    0.62
 -10   6   8    4.59    0.66
   9  -6  -8    0.59    0.36
  -9   6   8    0.37    0.44
   9   6  -8   -6.64    7.10
   9   6  -8    0.31    0.41
   8  -6  -8    1.71    0.40
   8   6  -8   -7.78    4.98
  -8   6   8    1.41    0.46
   8   6  -8    1.17    0.42
   7  -6  -8    0.96    0.33
  -7   6   8    0.96    0.42
   7   6  -8    1.36    4.82
   7   6  -8    0.80    0.38
   6  -6  -8    1.67    0.36
   6   6  -8    2.79    0.43
  -6   6   8    2.52    0.47
   5  -6  -8   -0.34    0.23
   5   6  -8   -4.67    2.98
   5   6  -8    0.13    0.28
  -5   6   8   -3.53    3.96
  -5   6   8   -0.14    0.32
   4  -6  -8   -6.05    4.55
   4  -6  -8    0.65    0.30
  -4  -6   8    0.71    5.02
   4   6  -8    0.64    0.32
  -4   6   8    1.54    0.43
   4   6  -8   -0.50    3.74
  -4   6   8    5.91    5.98
   3  -6  -8    9.98    0.57
  -3  -6   8    3.81    4.85
   3  -6  -8   14.37    7.67
  -3   6   8   20.41    6.78
   3   6  -8   10.07    0.57
  -3   6   8    8.06    0.66
  -2  -6   8   99.13   12.63
   2  -6  -8  113.80   17.82
   2  -6  -8   77.97    1.85
   2   6  -8   77.04    1.48
  -2   6   8   80.93   12.51
   2   6  -8   65.26   10.93
   2   6  -8   76.15    1.80
  -2   6   8   76.14    1.96
   1  -6  -8   12.38    0.63
  -1  -6   8    9.55    5.86
  -1   6   8   15.28    9.59
   1   6  -8    9.69    5.02
   1   6  -8   11.83    0.39
  -1   6   8   11.72    0.73
   1   6  -8   12.56    0.56
   0  -6  -8    4.86    0.46
   0  -6   8   12.52    9.31
   0  -6  -8   13.94    5.45
   0   6  -8   18.22    7.05
   0   6  -8    4.69    0.36
   0   6   8    9.40    7.92
   0   6   8    4.53    0.54
   0   6  -8    5.11    0.33
  -1  -6  -8    5.62    0.49
   1  -6   8    7.84    8.31
  -1  -6  -8   -2.13    5.61
  -1   6  -8    6.71    5.25
   1   6   8   -0.66    6.86
  -1   6  -8    5.49    0.33
  -1   6  -8    6.04    0.38
   1   6   8    5.65    0.57
  -2  -6  -8   12.46    5.16
   2  -6   8    2.44    7.81
   2   6   8    0.75    0.36
  -2   6  -8    7.88    6.41
   2   6   8   -7.21    7.77
  -3  -6  -8    7.13    5.17
   3  -6   8    1.06    9.35
   3   6   8   -9.20    8.13
  -4  -6  -8    1.02    0.39
   4  -6   8    1.67    0.34
  -4   6  -8    1.52    0.35
   4   6   8    1.41    0.40
   5  -6   8    0.63    0.36
  -5  -6  -8    0.50    0.36
  -5   6  -8    0.28    0.35
   5   6   8    0.26    0.34
   6  -6   8    0.91    0.40
  -6  -6  -8    0.31    0.37
  -6   6  -8    0.85    0.38
   6   6   8   -0.32    0.34
   7  -6   8    0.14    0.39
  -7  -6  -8    0.16    0.39
   7   6   8    0.68    0.36
  -7   6  -8    0.75    0.43
  -8  -6  -8    3.57    0.57
   8   6   8    4.25    0.49
  -8   6  -8    2.77    0.58
  -9  -6  -8    0.60    0.44
  -9   6  -8    0.93    0.50
  12  -7  -8    2.82    0.55
  12   7  -8    2.75    0.65
 -12   7   8    1.54    0.61
  11  -7  -8    2.97    0.55
 -11   7   8    2.68    0.63
  11   7  -8    3.61    0.71
  10  -7  -8    0.29    0.36
 -10   7   8   -0.08    0.47
  10   7  -8    0.14    0.46
   9  -7  -8   -0.02    0.35
  -9   7   8   -0.38    0.43
   9   7  -8    0.42    0.44
   8  -7  -8   -0.05    0.32
  -8   7   8   -0.52    0.41
   8   7  -8   -0.20    0.36
   7  -7  -8    1.53    0.40
   7   7  -8    7.10    6.03
  -7   7   8    1.11    0.82
   7   7  -8    2.17    0.48
   6   7  -8    7.79    4.84
   5  -7  -8    0.17    0.29
   5  -7  -8   -4.45    5.78
  -5   7   8   -1.78    5.39
   5   7  -8    0.98    0.36
  -5   7   8    1.43    0.43
   4  -7  -8    1.02    0.33
   4  -7  -8   -7.09    8.14
  -4   7   8    1.23    0.43
  -4   7   8   -4.61    6.76
   4   7  -8    0.79    0.34
   3  -7  -8    1.79    0.36
   3  -7  -8    9.73    6.73
  -3  -7   8    4.32    7.46
  -3   7   8    1.45    0.43
   3   7  -8    2.29    0.38
  -3   7   8    4.09    5.70
   3   7  -8   -1.91    3.84
   2  -7  -8    0.46    0.31
   2  -7  -8   -1.66    4.92
  -2  -7   8    2.40    7.45
  -2   7   8    0.19    0.38
   2   7  -8    0.22    0.26
  -2   7   8    3.70    8.77
   2   7  -8   -1.08    4.89
   1  -7  -8    8.06    0.55
  -1  -7   8    8.58    7.14
   1   7  -8    3.76    5.18
   1   7  -8    7.33    0.47
  -1   7   8    7.31    0.69
  -1   7   8   -4.39    6.47
   1   7  -8    6.57    0.31
   0  -7  -8    8.74    0.57
   0  -7   8    6.90    8.98
   0   7   8    7.94    0.69
   0   7  -8   14.39    5.38
   0   7   8    2.53    8.60
   0   7  -8    8.37    0.38
   0   7  -8    7.61    0.45
   1  -7   8   -6.15    9.13
   1   7   8    1.64    9.41
  -1   7  -8    8.19    6.71
  -2  -7  -8   16.35    6.77
   3  -7   8    1.27    0.31
   3  -7   8    1.71   13.56
   3   7   8    0.83    0.44
  -3   7  -8    0.26    0.28
   4  -7   8    0.35    0.29
  -4  -7  -8    0.17    0.35
   4   7   8    0.53    0.41
  -4   7  -8    0.50    0.34
  -5  -7  -8    1.15    0.42
   5  -7   8    1.87    0.39
  -5   7  -8    1.14    0.41
   5   7   8    1.73    0.45
   6  -7   8   -0.18    0.31
  -6  -7  -8   -0.38    0.35
   6   7   8    0.11    0.38
  -6   7  -8    0.34    0.39
  -7  -7  -8    0.17    0.41
   7  -7   8    0.50    0.41
  -7   7  -8    1.29    0.48
   7   7   8    1.28    0.42
  -8  -7  -8    7.06    0.72
   8   7   8    4.54    0.62
  -8   7  -8    5.07    0.73
  12  -8  -8    5.65    0.75
  12   8  -8    5.50    0.77
 -12   8   8    4.44    0.75
  11  -8  -8    1.99    0.55
  11   8  -8    0.63    0.50
 -11   8   8    2.39    0.61
 -10   8   8    6.02    0.76
   9  -8  -8    1.79    0.48
   9   8  -8    2.31    0.58
  -9   8   8    1.99    0.56
   8  -8  -8    3.31    0.54
   8   8  -8    3.93    0.63
  -8   8   8    3.76    0.63
   7  -8  -8    0.88    0.38
  -7   8   8    1.47    0.54
   7   8  -8    0.81    0.42
   6  -8  -8    2.18    0.45
   6   8  -8    1.82    0.47
  -6   8   8    1.75    0.52
   5  -8  -8    0.97    0.35
   5   8  -8    0.35    7.48
   5   8  -8    1.82    0.56
  -5   8   8    0.86    0.50
   4  -8  -8   -9.29    5.80
  -4   8   8   -1.35    9.96
   4   8  -8  -12.21    7.19
   3  -8  -8   -1.93    6.34
   3  -8  -8    0.32    0.30
  -3   8   8  -13.59    8.40
   3   8  -8    0.47    0.33
  -3   8   8    0.64    0.45
   3   8  -8    6.35   10.01
   2  -8  -8    5.99    0.55
   2  -8  -8   -0.83    6.77
   2   8  -8    5.25    0.50
  -2   8   8   16.56    8.94
   2   8  -8   10.08    7.21
  -2   8   8    6.47    0.67
   1  -8  -8  -10.46    6.45
   1  -8  -8    1.22    0.34
   1   8  -8   -1.00    7.39
  -1   8   8   -2.84    7.80
  -1   8   8    1.26    0.62
   0  -8  -8    5.53    0.56
   0  -8  -8    2.45    7.81
   0   8  -8    4.95    0.43
   0   8  -8   -0.28    7.41
   0   8  -8    5.26    0.31
   0   8   8   16.71   11.29
  -1   8  -8   21.22    8.16
   1   8   8   -2.82   11.99
  -2  -8  -8    1.92    0.47
  -2   8  -8    1.99    0.32
   2   8   8    1.62    0.51
  -2   8  -8    7.66    8.53
   3  -8   8    0.79    0.28
  -3  -8  -8    0.05    0.34
  -3   8  -8    0.62    0.30
   3   8   8    0.38    0.41
  -4  -8  -8    1.29    0.43
   4  -8   8    1.47    0.36
  -4   8  -8    1.71    0.45
   4   8   8    1.13    0.50
   5  -8   8    4.31    0.52
  -5  -8  -8    4.69    0.60
   5   8   8    4.87    0.69
  -5   8  -8    5.52    0.60
   6  -8   8    0.79    0.36
  -6  -8  -8    0.59    0.41
   6   8   8    0.10    0.45
  -6   8  -8    0.65    0.42
   7  -8   8    0.34    0.38
  -7  -8  -8   -0.05    0.38
  -7   8  -8   -0.02    0.41
   7   8   8    0.06    0.41
  -8  -8  -8    0.52    0.43
   8   8   8    1.14    0.48
  -8   8  -8   -0.47    0.43
  11  -9  -8    0.98    0.48
  11   9  -8    0.82    0.57
 -11   9   8    1.47    0.59
  10  -9  -8   -0.21    0.41
  10   9  -8   -0.67    0.40
 -10   9   8    0.78    0.56
  -9   9   8    0.29    0.49
   8  -9  -8    0.61    0.39
  -8   9   8    1.08    0.48
   8   9  -8    0.43    0.49
   7  -9  -8    4.51    0.59
  -7   9   8    3.68    0.67
   7   9  -8    4.83    0.65
   6  -9  -8    1.09    0.39
   6   9  -8    0.35    0.43
  -6   9   8    0.40    0.48
   5  -9  -8    9.18    0.69
   5   9  -8    9.02    0.75
  -5   9   8    8.27    0.79
   4  -9  -8    2.44    0.45
  -4   9   8    1.61    0.54
   4   9  -8    0.77    0.42
   3  -9  -8    2.12    0.43
   3  -9  -8   10.58    9.45
  -3   9   8   -6.91    8.28
  -3   9   8    1.46    0.55
   3   9  -8    2.72    0.46
   2  -9  -8    4.70    0.54
   2  -9  -8    5.77    8.57
  -2   9   8    4.04    0.64
   2   9  -8    4.57    0.53
  -2   9   8    0.60   10.95
   2   9  -8    4.73   18.32
   1  -9  -8   19.66    0.86
   1   9  -8   19.01    0.79
   1   9  -8    8.22   11.10
  -1   9   8    5.18   12.10
  -1   9   8   16.59    0.98
   0  -9  -8    1.50    0.42
   0   9   8    1.42    0.51
   0   9  -8  -12.54    9.35
   0   9  -8    1.62    0.35
  -1  -9  -8    0.63    0.40
   1   9   8   -0.09    0.45
  -1   9  -8    0.29    0.25
  -1   9  -8   -8.49   12.62
  -1   9  -8    0.56    0.25
  -2  -9  -8    1.02    0.39
  -2   9  -8    0.57    0.26
   2   9   8    0.59    0.47
  -3  -9  -8    0.39    0.35
   3  -9   8    0.21    0.25
   3   9   8    0.34    0.44
  -3   9  -8    0.04    0.28
   4  -9   8    0.61    0.30
  -4  -9  -8   -0.21    0.35
   4   9   8   -0.38    0.41
  -4   9  -8    0.58    0.34
   5  -9   8    0.43    0.37
  -5  -9  -8    0.06    0.38
  -5   9  -8    0.26    0.38
   5   9   8    0.16    0.48
   6  -9   8    1.68    0.43
  -6   9  -8    0.53    0.42
   6   9   8    0.71    0.55
  -7  -9  -8   -0.26    0.41
   7  -9   8    0.81    0.41
  -7   9  -8    0.78    0.48
   7   9   8    0.83    0.50
  10 -10  -8    1.32    0.48
  10  10  -8    0.28    0.51
 -10  10   8    0.78    0.53
   9 -10  -8   -0.01    0.33
   9  10  -8    0.75    0.51
  -9  10   8   -0.32    0.54
   8 -10  -8    7.85    0.77
  -8  10   8    7.70    0.85
   8  10  -8    8.71    0.93
   7 -10  -8    2.49    0.51
   7  10  -8    3.07    0.55
  -7  10   8    2.40    0.62
   6 -10  -8    3.39    0.53
  -6  10   8    4.97    0.72
   6  10  -8    3.85    0.63
   5 -10  -8    4.49    0.58
   5  10  -8    5.56    0.67
  -5  10   8    4.67    0.69
   4 -10  -8    2.95    0.50
   4  10  -8    2.58    0.53
  -4  10   8    2.67    0.60
   3 -10  -8    0.83    0.41
  -3  10   8    1.45    0.55
   3  10  -8    1.61    0.44
   2 -10  -8    2.00    0.44
  -2  10   8    2.13    0.55
   1 -10  -8    0.27    0.37
   1  10  -8    0.65    0.35
  -1  10   8    0.36    0.47
   0 -10  -8    3.00    0.49
   0  10  -8    3.35    0.44
   0  10   8    2.85    0.63
  -1 -10  -8    0.40    0.34
   1  10   8    0.77    0.52
  -1  10  -8    1.31    0.34
  -2 -10  -8    0.00    0.36
  -2  10  -8    0.18    0.25
   2  10   8    0.47    0.51
  -3 -10  -8    0.23    0.40
   3  10   8    0.39    0.54
  -3  10  -8    0.20    0.35
  -4 -10  -8    1.90    0.48
   4 -10   8    2.57    0.41
  -4  10  -8    2.04    0.43
   5 -10   8    8.25    0.63
  -5 -10  -8    7.29    0.93
  -5  10  -8    7.49    0.69
   5  10   8    6.91    0.82
   6 -10   8    0.46    0.35
  -6 -10  -8   -0.42    0.39
  -6  10  -8   -0.62    0.39
   6  10   8    0.83    0.53
   9 -11  -8    3.49    0.58
   9  11  -8    3.09    0.67
  -9  11   8    3.48    0.68
   8 -11  -8    0.83    0.44
  -8  11   8    0.26    0.53
   8  11  -8    0.41    0.49
   7 -11  -8    0.64    0.45
   7  11  -8    0.64    0.47
   6 -11  -8    0.27    0.51
   6  11  -8   -0.32    0.45
  -6  11   8    0.26    0.51
   5 -11  -8    0.63    0.43
  -5  11   8   -0.21    0.48
   5  11  -8    0.18    0.45
   4 -11  -8   -0.12    0.36
  -4  11   8   -0.28    0.46
   4  11  -8    0.14    0.39
   3 -11  -8    1.23    0.39
  -3  11   8    0.85    0.53
   3  11  -8    0.43    0.40
   2 -11  -8    0.64    0.38
   2  11  -8    0.44    0.38
  -2  11   8    0.07    0.50
   1 -11  -8   -0.10    0.38
  -1  11   8   -0.14    0.49
   1  11  -8    1.65    0.40
   0 -11  -8   -0.46    0.33
   0  11   8    0.17    0.50
   0  11  -8   -0.24    0.34
  -1 -11  -8    0.57    0.38
   1  11   8   -0.21    0.54
  -2 -11  -8    7.22    0.68
   2  11   8    6.31    0.89
  -3 -11  -8    0.51    0.41
   3  11   8    0.87    0.52
   4  11   8   -0.45    0.53
  -5 -11  -8   -0.07    0.40
   5  11   8    0.22    0.53
   7 -12  -8    0.25    0.39
  -7  12   8    0.19    0.52
   7  12  -8    0.71    0.54
   6 -12  -8    2.58    0.54
  -6  12   8    3.39    0.69
   6  12  -8    2.95    0.65
   5 -12  -8    2.63    0.52
  -5  12   8    1.84    0.63
   5  12  -8    2.97    0.63
   4 -12  -8    0.17    0.57
   4  12  -8   -0.20    0.53
  -4  12   8    0.76    0.58
   3 -12  -8    1.03    0.43
  -3  12   8    1.49    0.60
   3  12  -8    1.29    0.46
   2 -12  -8    1.59    0.42
   2  12  -8    1.05    0.48
  -2  12   8    1.60    0.58
   1 -12  -8    0.77    0.42
   1  12  -8    1.90    0.50
  -1  12   8    0.83    0.55
   0 -12  -8   -0.20    0.33
   0  12   8    0.83    0.55
  -1 -12  -8    1.69    0.47
   1  12   8    0.80    0.55
   2  12   8    0.57    0.55
  -3 -12  -8    0.74    0.41
   3  12   8    2.10    0.61
   5 -13  -8    0.85    0.40
  -5  13   8    0.74    0.55
   5  13  -8    1.33    0.52
   4 -13  -8    1.50    0.47
  -4  13   8    0.85    0.55
   4  13  -8    0.72    0.50
   3 -13  -8    0.77    0.40
  -3  13   8    0.21    0.49
   3  13  -8   -0.02    0.44
   2 -13  -8    0.76    0.41
   2  13  -8    1.84    0.53
  -2  13   8    1.09    0.52
   1 -13  -8    0.46    0.41
   1  13  -8    0.52    0.42
  -1  13   8    0.07    0.55
   0 -13  -8    0.73    0.40
   0  13   8   -0.34    0.56
  -1 -13  -8    0.68    0.43
   1  13   8    1.11    0.63
 -14   0   9    0.62    0.51
  14   0  -9    1.16    0.63
 -13   0   9    2.41    0.57
  13   0  -9    1.45    0.40
  12   0  -9    0.43    0.31
 -12   0   9    0.16    0.43
  11   0  -9    0.79    0.32
 -11   0   9    0.76    0.46
 -10   0   9   -0.16    0.43
  10   0  -9   -0.02    0.23
   9   0  -9   -0.11    0.22
  -9   0   9   -0.10    0.33
  -8   0   9    0.20    0.32
   8   0  -9    0.20    0.22
  -7   0   9    2.08    0.42
  -7   0   9    1.10    3.64
   7   0  -9   -0.68    2.39
  -6   0   9   -0.22    0.29
   6   0  -9    0.17    0.21
  -6   0   9   -0.15    2.63
   6   0  -9    0.63    2.67
  -5   0   9   17.08    5.99
   5   0  -9   20.63    5.37
   5   0  -9   19.25    0.63
  -5   0   9   18.36    0.76
   4   0  -9   -0.09    0.19
  -4   0   9   -2.03    3.04
   4   0  -9    0.58    1.96
  -3   0   9   -3.79    2.59
   3   0  -9    0.00    0.17
   3   0  -9    1.48    3.29
  -3   0   9   -0.02    0.24
  -2   0   9   -4.55    2.89
   2   0  -9   -0.10    0.16
  -2   0   9    0.13    0.22
   2   0  -9   -3.22    2.14
  -1   0   9    6.48    4.72
   1   0  -9    7.71    4.12
  -1   0   9    8.61    0.46
   1   0  -9    8.21    0.44
   0   0  -9    4.05    3.14
   0   0   9    7.30    3.80
  -1   0  -9   38.30    8.03
   1   0   9   52.23   12.27
  -1   0  -9   42.11    1.12
   1   0   9   40.40    1.01
   2   0   9   -2.89    3.97
  -2   0  -9   10.07    7.48
  -3   0  -9   -5.50    3.48
  -3   0  -9    0.00    0.26
   3   0   9    0.40    0.17
   3   0   9   -2.79    7.34
  -4   0  -9    5.64    4.23
  -5   0  -9    9.85    5.26
   5   0   9   -3.88    7.68
  -6   0  -9   -0.35    0.33
  -7   0  -9    7.72    0.73
  -8   0  -9    0.68    0.44
  -9   0  -9   -0.51    0.43
 -14  -1   9   -0.12    0.46
  14  -1  -9   -0.40    0.29
  14   1  -9    0.28    0.31
 -14   1   9   -0.17    0.46
  13  -1  -9   -0.13    0.33
 -13  -1   9    0.35    0.45
  13   1  -9    0.01    0.27
 -13   1   9   -0.38    0.44
  12  -1  -9    0.66    0.35
 -12  -1   9    1.13    0.54
  12   1  -9    0.69    0.31
 -12   1   9    1.24    0.48
  11  -1  -9    0.59    0.34
 -11  -1   9    1.01    0.48
  11   1  -9    0.17    0.41
  11   1  -9    0.83    0.27
 -11   1   9    0.79    0.46
  10  -1  -9    3.23    0.44
 -10  -1   9    3.98    0.57
  10   1  -9    4.06    0.57
  10   1  -9    4.21    0.41
  -9  -1   9   13.00    0.78
   9  -1  -9   13.61    0.64
   9   1  -9   12.89    0.74
  -9   1   9   12.18    0.74
   9   1  -9   13.30    0.58
  -8  -1   9    2.89    0.46
   8  -1  -9    3.08    0.37
   8   1  -9    2.89    0.43
  -8   1   9    1.75    0.41
  -7  -1   9    2.38    3.82
   7  -1  -9    6.67    3.13
  -7  -1   9    8.23    0.64
   7  -1  -9    8.12    0.48
   7   1  -9    7.75    0.67
  -7   1   9   12.71    4.83
  -7   1   9    9.75    0.65
   7   1  -9   10.91    4.44
   7   1  -9    8.47    0.43
   6  -1  -9   17.93    0.71
   6  -1  -9   17.58    5.14
  -6  -1   9   19.07    7.46
  -6  -1   9   16.18    0.78
  -6   1   9   20.85    6.10
   6   1  -9   21.52    6.39
   6   1  -9   17.39    0.57
   6   1  -9   15.50    0.73
  -6   1   9   16.86    0.76
   5  -1  -9    0.87    0.24
   5  -1  -9    1.36    2.45
  -5  -1   9    0.33    0.28
  -5  -1   9   -0.10    2.03
   5   1  -9    0.85    0.28
  -5   1   9    0.36    0.30
  -5   1   9    2.91    3.56
   5   1  -9    0.73    0.20
   5   1  -9    4.38    2.27
   4  -1  -9    1.01    0.24
   4  -1  -9    2.56    3.08
  -4  -1   9   -2.71    2.68
  -4  -1   9    1.18    0.50
  -4   1   9    0.55    0.28
  -4   1   9    0.21    2.80
   4   1  -9    1.48    0.35
   4   1  -9    1.10    0.20
   4   1  -9    0.87    2.41
   3  -1  -9    2.14    3.02
  -3  -1   9    0.66    0.26
  -3  -1   9   -0.44    2.45
   3  -1  -9    0.91    0.22
  -3   1   9    0.16    0.25
  -3   1   9   -0.90    5.25
   3   1  -9    0.07    2.53
   3   1  -9    0.62    0.18
   2  -1  -9    2.62    5.95
  -2  -1   9    5.54    0.39
  -2  -1   9    5.55    6.53
   2  -1  -9    5.59    0.38
  -2   1   9    7.09    5.31
   2   1  -9    8.59    4.95
  -2   1   9    5.53    0.44
   2   1  -9    4.85    0.33
  -1  -1   9   -1.69    3.61
   1  -1  -9   -0.09    3.34
  -1   1   9   -0.02    4.44
   1   1  -9   -0.95    3.46
   0  -1   9    1.58    0.27
   0  -1  -9    0.91    0.25
   0  -1   9   13.21    5.92
   0   1  -9    1.69    0.27
   0   1   9    1.50    0.29
   0   1  -9   -1.82    3.31
   0   1   9    2.34    3.69
   1  -1   9   30.69    0.81
  -1  -1  -9   37.25    9.57
  -1  -1  -9   31.66    0.95
   1  -1   9   48.00   12.41
  -1   1  -9   38.89    7.28
   1   1   9   44.67   10.83
  -1   1  -9   31.31    0.92
   1   1   9   32.14    0.90
   2  -1   9    3.81    5.43
  -2  -1  -9    4.08    4.12
  -2   1  -9    1.92    3.44
   2   1   9   13.69    5.03
   3  -1   9   15.60    0.40
   3  -1   9   13.82   10.57
  -3  -1  -9   13.69    5.24
  -3  -1  -9   15.34    0.69
   3   1   9   -0.48    6.87
   3   1   9   15.36    0.55
  -3   1  -9   15.34    5.23
  -3   1  -9   15.24    0.67
   4  -1   9   20.65   12.37
  -4  -1  -9   13.12    0.66
  -4  -1  -9   10.10    6.12
   4   1   9   11.67    8.62
  -4   1  -9   11.61    0.63
   4   1   9   11.80    0.46
   5  -1   9   12.03    8.95
  -5  -1  -9   11.83    7.99
   5   1   9    5.63    8.71
  -6  -1  -9    4.30    0.57
  -6   1  -9    5.39    0.59
  -7  -1  -9    1.17    0.45
  -7   1  -9    0.77    0.42
  -8  -1  -9   -0.05    0.46
  -8   1  -9    0.40    0.42
  -9  -1  -9   -0.13    0.43
  -9   1  -9    0.09    0.43
 -14  -2   9    1.82    0.58
  14  -2  -9    2.09    0.48
 -14   2   9    1.49    0.57
 -13  -2   9    0.13    0.48
  13  -2  -9    0.71    0.39
  13   2  -9    0.73    0.28
  13   2  -9    1.16    0.52
 -13   2   9    0.35    0.49
  12  -2  -9    2.89    0.51
 -12  -2   9    3.60    0.64
  12   2  -9    3.92    0.61
  12   2  -9    3.91    0.43
 -12   2   9    2.95    0.56
  11  -2  -9    2.32    0.44
 -11  -2   9    3.12    0.58
 -11   2   9    2.08    0.53
  11   2  -9    2.16    0.52
  11   2  -9    2.55    0.35
 -10  -2   9    1.78    0.48
  10  -2  -9    1.61    0.35
 -10   2   9    1.36    0.53
  10   2  -9    1.59    0.46
  10   2  -9    1.84    0.30
   9  -2  -9    1.23    0.33
  -9   2   9    1.20    0.42
   9   2  -9    1.82    0.42
   8  -2  -9    9.61    0.56
   8   2  -9    9.05    0.43
   8   2  -9    8.63    0.63
  -8   2   9    9.02    0.66
   7  -2  -9    2.36    0.35
   7  -2  -9    1.61    2.97
  -7  -2   9    0.65    3.18
   7   2  -9    0.67    3.07
  -7   2   9    4.49    4.44
  -7   2   9    2.54    0.45
   7   2  -9    2.27    0.25
   7   2  -9    2.46    0.42
   6  -2  -9   97.93    2.10
   6  -2  -9   97.41   10.36
  -6  -2   9   91.30   10.38
  -6   2   9   96.79    2.22
  -6   2   9   94.80   14.22
   6   2  -9   96.54    1.94
   6   2  -9   83.80   11.16
   6   2  -9   97.41    2.21
  -5  -2   9    4.73    4.10
   5  -2  -9    8.03    4.12
   5  -2  -9    5.87    0.42
  -5   2   9   12.98    5.08
   5   2  -9    5.92    0.31
  -5   2   9    5.79    0.51
   5   2  -9    9.04    4.25
   5   2  -9    5.21    0.47
  -4  -2   9    0.49    3.49
   4  -2  -9    2.48    2.72
  -4   2   9    5.46    3.66
   4   2  -9    2.62    0.25
   4   2  -9    0.57    2.45
  -4   2   9    1.83    0.36
   3  -2  -9   14.14    5.75
  -3  -2   9   10.49    4.74
  -3  -2   9    6.50    0.46
   3   2  -9    9.04    4.36
  -3   2   9    6.44    0.77
   3   2  -9    7.21    0.34
  -3   2   9    7.25    4.18
   3   2  -9    6.30    0.44
  -2  -2   9    1.32    0.28
  -2  -2   9    6.08    4.19
   2  -2  -9   -1.10    3.74
   2   2  -9   -0.38    2.81
   2   2  -9    1.59    0.22
  -2   2   9   -1.80    5.04
  -2   2   9    1.78    0.33
   1  -2  -9    0.39    0.23
   1  -2  -9   -2.73    5.54
  -1  -2   9    0.08    0.20
  -1  -2   9    1.36    4.51
   1   2  -9    0.53    0.19
  -1   2   9   -4.00    4.28
  -1   2   9    0.27    0.27
   1   2  -9    4.90    5.58
   0  -2   9   72.48   10.77
   0  -2   9   51.90    1.20
   0  -2  -9   55.77    9.21
   0  -2  -9   51.78    1.32
   0   2  -9   51.32    1.25
   0   2   9   53.03    1.33
   0   2   9   59.05    9.38
  -1  -2  -9   20.07    0.73
   1  -2   9   33.29   10.31
  -1  -2  -9   42.49   12.84
   1  -2   9   18.60    0.57
  -1   2  -9   20.89    0.71
   1   2   9   30.80    8.51
   1   2   9   19.13    0.72
  -1   2  -9   22.21    7.37
   2  -2   9    1.85    7.30
  -2  -2  -9    3.91    5.50
   2  -2   9    1.25    0.18
  -2  -2  -9    1.76    0.35
   2   2   9    1.20    0.30
  -2   2  -9   -5.12    3.36
  -2   2  -9    2.11    0.33
   2   2   9   -0.65    6.30
  -3  -2  -9    2.48    0.38
   3  -2   9   -3.22    7.08
  -3  -2  -9    4.06    4.84
  -3   2  -9    1.87    0.34
  -3   2  -9    7.29    4.93
   3   2   9    5.07    6.33
   3   2   9    2.03    0.31
   4  -2   9    5.30    9.70
  -4  -2  -9   13.11    0.69
  -4  -2  -9   19.76    7.17
   4   2   9   14.32    0.56
   4   2   9   11.58    7.67
  -4   2  -9   13.75    0.69
  -4   2  -9   26.05    7.19
   5  -2   9   12.01   10.72
  -5  -2  -9    3.77    0.50
  -5   2  -9    3.06    0.46
   5   2   9    3.37    0.34
   5   2   9    5.63    8.80
  -6  -2  -9    0.34    0.34
  -6   2  -9    0.41    0.33
  -7  -2  -9    0.17    0.34
  -7   2  -9    0.26    0.37
  -8  -2  -9    4.42    0.97
  -8   2  -9    3.04    0.88
  -9  -2  -9    1.10    0.46
  -9   2  -9    1.42    0.53
  14  -3  -9    1.38    0.43
 -14  -3   9    1.27    0.55
 -14   3   9    0.88    0.51
  14   3  -9   -0.12    0.43
 -13  -3   9    0.84    0.54
  13   3  -9    0.53    0.61
 -13   3   9   -0.01    0.43
  12  -3  -9    1.53    0.44
 -12  -3   9    1.64    0.57
  12   3  -9    1.80    0.52
  12   3  -9    1.58    0.32
 -12   3   9    1.35    0.50
  11  -3  -9    1.80    0.43
  11   3  -9    1.52    0.48
  11   3  -9    1.84    0.28
 -11   3   9    1.90    0.49
  10  -3  -9    0.53    0.34
  10   3  -9   -0.02    0.38
 -10   3   9    0.49    0.41
   9  -3  -9   -0.13    0.25
   9   3  -9    0.23    0.17
  -9   3   9    0.60    0.39
   8  -3  -9    0.15    0.27
  -8   3   9    0.14    0.35
   8   3  -9    0.19    0.15
   8   3  -9    0.25    0.32
   7  -3  -9    0.30    0.27
   7  -3  -9   -0.88    3.83
   7   3  -9    0.80    0.34
  -7   3   9    0.97    0.37
   7   3  -9    0.79    3.55
  -6  -3   9   -1.34    3.02
   6  -3  -9    1.24    0.30
   6  -3  -9    6.62    4.01
  -6   3   9    0.42    0.33
  -6   3   9    3.78    3.95
   6   3  -9   -1.98    2.07
   6   3  -9    1.11    0.33
   5  -3  -9   23.58    0.80
   5  -3  -9   32.06    8.32
  -5  -3   9   34.46    8.46
   5   3  -9   22.76    0.69
  -5   3   9   22.89    0.88
   5   3  -9   22.81    0.84
  -5   3   9   19.00    6.55
   4  -3  -9   10.18    0.53
   4  -3  -9   13.12    5.95
  -4  -3   9    9.67    4.90
  -4   3   9    9.92    0.61
   4   3  -9   10.27    0.56
   4   3  -9   10.88    0.37
  -4   3   9   12.31    5.63
   4   3  -9   16.09    5.04
   3  -3  -9    6.91    0.46
   3  -3  -9    6.60    4.35
  -3  -3   9    8.48    4.39
   3   3  -9    7.40    0.46
  -3   3   9    5.55    3.89
   3   3  -9    7.01    0.32
   3   3  -9   10.94    4.74
  -3   3   9    7.84    0.54
  -2  -3   9   12.95    6.10
   2  -3  -9   11.04    5.36
   2  -3  -9    7.95    0.47
  -2  -3   9    7.72    0.46
   2   3  -9   12.08    7.13
   2   3  -9    7.83    0.36
   2   3  -9    7.74    0.45
  -2   3   9    8.84    0.59
  -2   3   9    6.68    6.10
  -1  -3   9    7.41    0.43
   1  -3  -9    7.31    0.47
   1  -3  -9   10.81    7.13
  -1  -3   9    1.95    4.74
  -1   3   9    7.37    0.53
   1   3  -9    4.69    4.57
   1   3  -9    7.05    0.38
  -1   3   9   12.23    5.28
   0  -3  -9    5.78    4.16
   0  -3  -9    3.73    0.39
   0  -3   9    3.47    0.32
   0   3  -9    8.35    4.45
   0   3   9    1.60    4.63
   0   3  -9    4.35    0.35
  -1  -3  -9   -1.09    3.84
   1  -3   9    3.66    5.62
  -1   3  -9    3.32    4.74
   1   3   9    3.49    5.57
   2  -3   9   -4.07    7.31
  -2  -3  -9    0.27    4.73
   2   3   9    3.86    0.57
   2   3   9    1.55    6.84
  -2   3  -9    2.02    4.16
   3  -3   9   -1.39    8.04
  -3  -3  -9    0.01    0.28
  -3  -3  -9    8.29    5.63
  -3   3  -9   -1.74    4.44
   3   3   9    0.63    0.30
  -3   3  -9    0.09    0.26
  -4  -3  -9    1.98    0.39
  -4  -3  -9   -3.45    5.01
   4  -3   9   17.61   11.60
  -4   3  -9    0.26    4.60
   4   3   9   14.57    7.62
   4   3   9    2.86    0.37
  -4   3  -9    1.80    0.38
  -5  -3  -9    0.80    0.39
  -5   3  -9    1.40    0.40
   5   3   9    1.38    0.31
  -6  -3  -9    1.67    0.44
  -6   3  -9    1.78    0.45
   6   3   9    2.12    0.33
  -7  -3  -9   -0.18    0.31
  -7   3  -9   -0.35    0.39
  -8  -3  -9    2.85    0.82
  -8   3  -9    1.87    0.61
  -9  -3  -9    2.69    0.60
  -9   3  -9    2.64    0.61
  14  -4  -9    0.52    0.42
 -14  -4   9    0.30    0.46
  14   4  -9    0.13    0.49
 -14   4   9   -0.69    0.47
  13  -4  -9    2.17    0.50
 -13   4   9    0.74    0.54
  13   4  -9    1.34    0.54
  12  -4  -9   -0.14    0.37
  12   4  -9   -0.28    0.39
 -12   4   9    0.43    0.45
  11  -4  -9    2.68    0.49
 -11   4   9    1.80    0.52
  11   4  -9    2.69    0.61
  10  -4  -9    6.33    0.59
 -10   4   9    6.48    0.70
  10   4  -9    7.43    0.75
   9  -4  -9    0.33    0.29
   9   4  -9    0.46    0.13
   9   4  -9    0.68    0.38
  -9   4   9   -0.01    0.46
   8  -4  -9    0.24    0.29
  -8   4   9    0.45    0.38
   8   4  -9    0.69    0.35
   7  -4  -9    5.22    0.50
   7   4  -9    5.56    0.55
   7   4  -9    5.03    0.21
  -7   4   9    5.29    0.56
   6  -4  -9    0.14    4.19
  -6  -4   9    9.10    4.88
   6  -4  -9    4.59    0.45
  -6   4   9    8.23    5.55
  -6   4   9    3.91    0.50
   6   4  -9    2.34    2.93
   6   4  -9    4.90    0.52
  -5  -4   9   -1.84    4.16
   5  -4  -9    1.19    0.31
   5  -4  -9   -3.49    3.25
  -5   4   9   -3.83    4.24
   5   4  -9    0.95    0.33
   5   4  -9    1.32    0.13
  -5   4   9    1.39    0.37
   4  -4  -9   38.52    1.09
  -4  -4   9   47.29   10.40
   4  -4  -9   41.85    8.17
   4   4  -9   36.35    0.79
   4   4  -9   45.45    9.58
  -4   4   9   36.06    1.16
  -4   4   9   45.28   11.59
   4   4  -9   36.72    1.11
  -3  -4   9   -0.76    4.41
   3  -4  -9    0.35    0.26
  -3   4   9    5.09    6.34
  -3   4   9    0.54    0.35
   3   4  -9    0.66    0.16
   3   4  -9   -3.49    2.95
  -2  -4   9   22.47    8.55
   2  -4  -9   21.26    0.78
   2   4  -9   21.66    0.59
   2   4  -9   24.47    6.91
   2   4  -9   21.96    0.74
  -2   4   9   22.11    0.87
  -2   4   9   26.59    8.27
   1  -4  -9    1.73    0.33
   1  -4  -9    2.67    5.73
  -1  -4   9    6.59    5.80
   1   4  -9    2.58    4.28
   1   4  -9    2.03    0.24
  -1   4   9    7.80    6.49
   1   4  -9    1.34    0.28
  -1   4   9    1.56    0.40
   0  -4   9    5.11    0.36
   0  -4   9   18.35   11.94
   0  -4  -9    4.32    0.44
   0  -4  -9   13.95    5.31
   0   4  -9    4.53    0.35
   0   4   9    5.46    0.55
   0   4  -9   -3.84    4.42
   0   4   9   18.47    7.46
  -1  -4  -9   17.22    6.18
  -1  -4  -9   13.91    0.67
   1  -4   9   28.43   12.22
   1   4   9   19.05    7.82
  -1   4  -9   14.25    0.59
   1   4   9   14.09    0.72
  -1   4  -9   11.62    6.80
  -2  -4  -9    0.24    0.27
   2  -4   9    2.91    6.57
  -2  -4  -9   -5.13    5.64
  -2   4  -9    0.02    0.22
   2   4   9    0.41    0.32
  -2   4  -9   -5.49    4.23
   2   4   9    2.89    6.46
   3  -4   9   16.48   11.38
  -3  -4  -9   16.88    5.97
  -3   4  -9    9.36    4.96
   3   4   9    4.29    9.12
   4  -4   9   -0.46   12.94
  -4  -4  -9    8.11    5.76
   4   4   9   16.11    9.77
  -4   4  -9    6.04    5.41
  -5  -4  -9    8.30    0.67
   5   4   9    8.49    0.59
  -5   4  -9    8.72    0.62
  -6  -4  -9    7.08    0.62
  -6   4  -9    6.28    0.63
   6   4   9    6.93    0.53
  -7  -4  -9    3.82    0.57
  -7   4  -9    3.50    0.55
  -8  -4  -9    1.25    0.45
  -8   4  -9    0.61    0.45
  -9  -4  -9   -0.06    0.41
  -9   4  -9   -0.71    0.44
  13  -5  -9    1.75    0.52
  13   5  -9    2.82    0.67
 -12   5   9   -0.10    0.45
  11  -5  -9    1.03    0.41
 -11   5   9    1.27    0.52
  11   5  -9    1.59    0.53
  10  -5  -9    0.36    0.36
  10   5  -9    0.13    0.42
 -10   5   9    0.56    0.46
   9  -5  -9    1.40    0.40
   9   5  -9   -0.11    5.47
   9   5  -9    0.95    0.44
  -9   5   9    1.79    0.47
   8  -5  -9    4.25    0.57
  -8   5   9    3.52    0.54
   8   5  -9    4.24    0.58
   7  -5  -9    1.24    0.35
   7   5  -9    2.45    0.43
  -7   5   9    1.54    0.42
   6  -5  -9    0.60    0.30
   6  -5  -9   -6.19    4.31
   6   5  -9    0.70    0.32
  -6   5   9    0.67    0.37
  -6   5   9   -9.68    5.98
   5  -5  -9   11.79    0.63
  -5  -5   9    8.36    6.08
   5   5  -9   13.19    0.69
  -5   5   9   12.13    0.74
  -5   5   9    8.49    6.45
   5   5  -9   12.95    5.49
   4  -5  -9    0.70    0.28
  -4  -5   9    2.15    4.62
  -4   5   9   -0.81    4.36
   4   5  -9    0.51    5.80
   4   5  -9    0.64    0.30
  -4   5   9   -0.09    0.33
  -3  -5   9   34.53   10.39
   3  -5  -9   35.35    9.22
   3  -5  -9   23.56    0.85
   3   5  -9   24.45    0.85
  -3   5   9   18.80    7.41
   3   5  -9   22.66    0.53
   3   5  -9   31.82    9.37
  -3   5   9   22.86    1.35
  -2  -5   9   20.85    7.50
   2  -5  -9   15.32    9.98
   2  -5  -9   11.36    0.60
   2   5  -9   11.52    0.38
  -2   5   9   22.72    8.96
   2   5  -9   10.45    0.54
   2   5  -9   14.93    6.49
  -2   5   9   10.97    0.73
  -1  -5   9    8.26    5.60
   1  -5  -9   11.99    5.75
   1  -5  -9    2.34    0.37
   1   5  -9    2.21    0.31
   1   5  -9    1.71    0.23
  -1   5   9    2.22    0.46
  -1   5   9    1.57    5.51
   1   5  -9   -5.91    4.35
   0  -5   9   24.98    9.24
   0  -5  -9   16.31    0.71
   0  -5  -9   30.06    7.77
   0   5  -9   16.46    0.57
   0   5  -9   18.12    6.65
   0   5   9   33.13   12.47
   0   5   9   15.71    0.79
   0   5  -9   15.97    0.56
  -1  -5  -9    0.64    0.30
   1  -5   9   -5.05    6.43
  -1  -5  -9   -4.26    4.20
   1  -5   9    0.57    0.18
  -1   5  -9    8.62    5.29
   1   5   9    1.78    8.59
  -1   5  -9    0.51    0.22
   1   5   9    0.46    0.35
  -2  -5  -9   20.31   10.27
   2  -5   9   11.05    8.44
   2   5   9   -2.81    8.13
  -2   5  -9   -4.12    4.78
  -3  -5  -9    4.15    5.48
  -3  -5  -9    0.53    0.33
   3  -5   9   11.95    8.92
   3   5   9    1.89    0.41
  -3   5  -9    1.33    0.31
   3   5   9  -11.59    8.33
  -3   5  -9   12.77    6.87
  -4  -5  -9    1.32    0.39
  -4   5  -9    1.48    0.35
   4   5   9    1.84    0.41
  -5  -5  -9    0.31    0.35
  -5   5  -9    1.05    0.37
   5   5   9    0.90    0.38
  -6  -5  -9    0.97    0.42
   6   5   9    1.21    0.37
  -6   5  -9    1.23    0.39
  -7  -5  -9    2.27    0.50
  -7   5  -9    3.61    0.58
  -8  -5  -9    0.62    0.46
  -8   5  -9    1.54    0.54
  -9  -5  -9    0.51    0.42
  -9   5  -9    0.35    0.49
  13  -6  -9    2.44    0.56
 -13   6   9   -0.22    0.52
  13   6  -9    0.64    0.51
  12  -6  -9    3.26    0.57
 -12   6   9    3.01    0.68
  12   6  -9    4.18    0.69
  11  -6  -9    1.27    0.42
 -11   6   9   -0.22    0.47
  11   6  -9    0.95    0.53
  10  -6  -9    5.09    0.62
 -10   6   9    4.50    0.68
  10   6  -9    5.20    0.71
   9  -6  -9    0.96    0.39
  -9   6   9    0.08    0.45
   9   6  -9    0.70    0.42
   7  -6  -9    0.90    0.36
  -7   6   9    0.33    0.38
   6  -6  -9    6.87    0.55
   6   6  -9    6.81    0.62
  -6   6   9    7.00    0.67
   5  -6  -9    6.36    0.54
   5  -6  -9   11.45    6.01
  -5   6   9   12.88    5.95
   5   6  -9    6.23    0.56
  -5   6   9    7.05    0.68
   4  -6  -9    4.59    0.47
   4  -6  -9   -5.18    6.01
  -4  -6   9   -0.16    5.40
   4   6  -9   -1.70    4.11
  -4   6   9    4.53    0.57
   4   6  -9    3.90    0.46
  -4   6   9   15.25    8.45
  -3  -6   9   -5.47    4.57
   3  -6  -9    7.21    6.10
   3  -6  -9    1.28    0.34
  -3   6   9    0.90    0.41
   3   6  -9   -1.63    6.12
   3   6  -9    1.56    0.34
  -3   6   9   -3.15    6.92
   2  -6  -9    3.68    5.68
   2  -6  -9    1.58    0.34
  -2  -6   9   -6.73    5.47
   2   6  -9    7.17    5.45
  -2   6   9    2.02    0.45
   2   6  -9    1.98    0.18
  -2   6   9    8.91    7.59
   2   6  -9    1.71    0.32
   1  -6  -9    5.07    0.50
  -1  -6   9    8.52    7.46
   1  -6  -9    7.88    6.48
   1   6  -9    5.10    0.30
  -1   6   9   10.28    9.14
  -1   6   9    4.02    0.53
   1   6  -9    3.48    4.12
   1   6  -9    4.13    0.39
   0  -6   9    8.13    7.89
   0  -6  -9   14.30    7.79
   0  -6  -9   11.87    0.65
   0   6  -9   32.04    9.08
   0   6  -9   12.81    0.52
   0   6   9   12.73    0.75
   0   6   9   23.64   11.81
   0   6  -9   12.28    0.49
  -1  -6  -9   11.29    5.96
  -1  -6  -9    1.30    0.34
   1  -6   9    1.02    0.19
  -1   6  -9    1.20    0.22
   1   6   9   -1.67    8.53
  -1   6  -9    0.40    6.20
   1   6   9    1.13    0.40
  -1   6  -9    1.25    0.27
  -2  -6  -9   12.37    6.33
   2  -6   9  -12.94   15.29
   2   6   9   -7.74    9.73
   3  -6   9    3.80   13.71
  -4  -6  -9    0.94    0.39
   4   6   9    1.94    0.46
  -5  -6  -9    3.66    0.56
  -5   6  -9    4.07    0.55
   5   6   9    2.79    0.50
  -6  -6  -9    1.71    0.48
   6   6   9    1.76    0.43
  -6   6  -9    1.36    0.44
  -7   6  -9    8.72    1.30
   7   6   9    8.83    0.69
  -8  -6  -9    2.14    0.51
  -8   6  -9    1.93    0.52
  12  -7  -9    0.07    0.42
  12   7  -9   -0.05    0.50
  11  -7  -9   -0.02    0.35
 -11   7   9    0.03    0.51
  11   7  -9   -0.49    0.43
  10  -7  -9    6.07    0.69
 -10   7   9    6.39    0.79
  10   7  -9    6.44    0.80
   9  -7  -9    1.79    0.46
   9   7  -9    2.02    0.51
  -9   7   9    1.41    0.55
   8  -7  -9    1.50    0.44
  -8   7   9    1.53    0.53
   8   7  -9    1.38    0.48
   7  -7  -9    0.50    0.33
  -7   7   9    0.82    0.44
   7   7  -9    0.51    0.37
   6  -7  -9   -0.13    0.29
   6   7  -9    0.06    0.56
  -6   7   9    0.12    0.47
   6   7  -9  -11.12    6.94
   5   7  -9    0.07    0.35
  -5   7   9    0.62    0.44
   4  -7  -9   26.20    6.67
  -4   7   9   11.88    5.83
  -3  -7   9    7.13    8.70
   3  -7  -9   12.37    0.67
   3  -7  -9    9.64    7.78
   3   7  -9   12.39    0.65
  -3   7   9   11.59    0.79
   3   7  -9    9.87    6.98
  -3   7   9    9.38    6.89
   2  -7  -9   -5.28    6.66
   2  -7  -9    1.60    0.37
  -2  -7   9    0.13    7.86
   2   7  -9    0.84    0.29
  -2   7   9   -7.40    7.90
   2   7  -9    1.74    4.01
  -2   7   9    1.16    0.45
   1  -7  -9   -6.56    7.31
   1   7  -9    4.11    5.53
   0  -7  -9   12.67    6.01
   0  -7   9   12.66    8.50
   0   7   9    9.19   10.26
   1   7   9  -13.64    9.16
  -1   7  -9   10.13    6.19
   2  -7   9    3.41   13.77
  -2  -7  -9   12.97    0.76
  -2   7  -9   12.92    0.60
  -2   7  -9   31.80   11.52
  -3  -7  -9    4.09    0.57
   3   7   9    3.80    0.57
  -3   7  -9    4.23    0.46
  -4  -7  -9    4.13    0.55
   4   7   9    4.99    0.66
  -4   7  -9    5.17    0.54
  -5  -7  -9    0.44    0.41
   5   7   9    0.51    0.40
  -5   7  -9   -0.26    0.32
  -6  -7  -9   -0.08    0.42
  -6   7  -9    0.50    0.40
   6   7   9    0.30    0.40
  -7  -7  -9    0.55    0.44
   7   7   9    2.19    0.49
  -7   7  -9    0.76    0.44
  -8  -7  -9    0.42    0.44
  -8   7  -9    0.06    0.42
  12  -8  -9    0.55    0.44
  12   8  -9    0.17    0.50
 -12   8   9    0.34    0.55
  11  -8  -9    0.95    0.44
  11   8  -9   -0.01    0.50
  10  -8  -9    7.30    0.72
 -10   8   9    9.14    0.91
  10   8  -9    7.98    0.88
   9  -8  -9    0.05    0.35
  -9   8   9   -0.25    0.46
   9   8  -9    0.45    0.45
   8  -8  -9    3.65    0.56
   8   8  -9    4.49    0.65
  -8   8   9    4.09    0.68
   7  -8  -9    0.49    0.38
  -7   8   9    0.94    0.53
   7   8  -9    0.39    0.42
   6  -8  -9    0.42    0.35
  -6   8   9    1.09    0.51
   6   8  -9    0.49    0.38
   5  -8  -9    2.59    0.45
  -5   8   9    3.52    0.61
   5   8  -9    2.99    0.50
   4  -8  -9   17.71   12.04
   4  -8  -9   10.67    0.68
  -4   8   9   10.68    0.82
   4   8  -9    9.83    0.69
   3  -8  -9   -2.57   13.41
   3  -8  -9    2.97    0.48
   3   8  -9    4.21    0.49
  -3   8   9   19.43    9.88
  -3   8   9    4.12    0.62
   2  -8  -9    9.00    8.73
   2  -8  -9    5.79    0.74
  -2   8   9   25.22   10.24
  -2   8   9    4.65    0.63
   2   8  -9    4.75    0.48
   1  -8  -9   15.71   12.71
   1  -8  -9    3.40    0.55
  -1   8   9    3.50    0.60
   1   8  -9   -6.87    7.12
   1   8  -9    3.94    0.43
   0  -8  -9   23.29   17.99
   0  -8  -9    3.12    0.49
   0   8  -9    3.20    0.37
   0   8   9    6.30   13.28
   0   8  -9    2.92    0.28
   0   8   9    2.44    0.53
  -1  -8  -9    0.46    0.39
  -1   8  -9    0.51    8.58
   1   8   9    0.54    0.47
  -1   8  -9    0.70    0.23
  -1   8  -9    1.31    0.26
  -2  -8  -9    1.80    0.45
  -2   8  -9    1.91    0.32
   2   8   9    1.80    0.56
  -3  -8  -9    1.14    0.41
  -3   8  -9    1.03    0.31
   3   8   9    0.78    0.48
  -4  -8  -9   -0.07    0.38
  -4   8  -9    0.36    0.32
   4   8   9    0.56    0.47
  -5  -8  -9    3.05    0.54
   5   8   9    2.59    0.61
  -5   8  -9    2.49    0.50
  -6  -8  -9    0.80    0.56
  -6   8  -9    1.78    0.50
   6   8   9    2.86    0.55
  -7  -8  -9    0.00    0.44
  -7   8  -9    0.65    0.45
   7   8   9    0.18    0.43
  11  -9  -9    1.18    0.48
 -11   9   9    1.45    0.61
  11   9  -9    1.74    0.63
  10  -9  -9    1.22    0.46
  10   9  -9    0.29    0.51
   9  -9  -9   -0.40    0.37
  -9   9   9    0.33    0.51
   9   9  -9    0.64    0.52
   8  -9  -9   -0.28    0.37
  -8   9   9    0.21    0.48
   8   9  -9   -0.65    0.42
   7  -9  -9    2.93    0.50
  -7   9   9    2.59    0.64
   7   9  -9    2.14    0.48
   6  -9  -9    3.43    0.54
  -6   9   9    2.69    0.62
   6   9  -9    3.23    0.57
   5  -9  -9    1.44    0.42
   5   9  -9    1.28    0.47
  -5   9   9    0.79    0.51
   4  -9  -9    1.00    0.39
  -4   9   9    0.75    0.51
   4   9  -9    0.27    0.39
   3  -9  -9  -12.62    8.35
  -3   9   9   -0.08   11.77
  -2   9   9   30.84   24.73
   1  -9  -9   -0.15    0.35
  -1   9   9    0.84    0.49
   1   9  -9    0.27    0.31
   0  -9  -9    0.08    0.39
   0   9  -9    0.16    0.29
   0   9   9   -0.75    0.40
  -1  -9  -9    3.95    0.57
  -1   9  -9    3.81    0.38
   1   9   9    4.06    0.67
  -2  -9  -9    1.37    0.44
   2   9   9    2.21    0.55
  -2   9  -9    1.12    0.29
  -3  -9  -9    0.09    0.39
   3   9   9    0.05    0.46
  -4  -9  -9    0.00    0.41
  -4   9  -9    0.07    0.31
   4   9   9    0.31    0.47
  -5   9  -9    2.47    0.46
  -6  -9  -9    4.76    0.65
  -6   9  -9    4.49    0.61
   6   9   9    3.59    0.66
  10 -10  -9    1.30    0.49
 -10  10   9    1.64    0.60
  10  10  -9    1.59    0.58
   9 -10  -9   -0.13    0.39
   9  10  -9    0.06    0.54
  -9  10   9    0.16    0.53
   8 -10  -9    0.59    0.41
   8  10  -9    0.16    0.44
  -8  10   9   -0.19    0.58
   7 -10  -9    1.04    0.44
  -7  10   9    0.61    0.55
   7  10  -9    0.28    0.45
   6 -10  -9    0.12    0.36
   6  10  -9    0.23    0.44
  -6  10   9    0.74    0.55
   5 -10  -9    0.55    0.39
  -5  10   9    0.13    0.48
   5  10  -9    0.34    0.41
   4 -10  -9    5.81    0.63
  -4  10   9    5.52    0.78
   4  10  -9    5.17    0.65
   3 -10  -9    1.12    0.39
   3  10  -9    1.17    0.41
  -3  10   9    0.73    0.51
   2 -10  -9    0.56    0.40
   2  10  -9    1.45    0.42
  -2  10   9   -0.14    0.44
   1 -10  -9    0.79    0.40
   1  10  -9    1.08    0.36
  -1  10   9    0.95    0.48
   0 -10  -9    4.08    0.57
   0  10  -9    3.22    0.42
   0  10   9    2.73    0.64
  -1 -10  -9   -0.18    0.36
   1  10   9    0.15    0.45
  -2 -10  -9    0.03    0.41
   2  10   9   -0.65    0.43
  -3 -10  -9    1.93    0.48
  -3  10  -9    1.92    0.44
  -4  10  -9   -0.59    0.32
   4  10   9    0.98    0.57
  -5 -10  -9    1.61    0.47
  -5  10  -9    0.43    0.44
   5  10   9    0.61    0.48
   9 -11  -9    1.36    0.45
   9  11  -9    1.79    0.59
  -9  11   9    2.24    0.61
   8 -11  -9    0.96    0.48
   8  11  -9    0.26    0.52
  -8  11   9   -0.20    0.48
   7 -11  -9    3.26    0.57
  -7  11   9    2.94    0.69
   7  11  -9    3.30    0.64
   6 -11  -9    1.10    0.46
  -6  11   9    1.25    0.67
   6  11  -9    1.07    0.67
   5 -11  -9    0.01    0.46
   5  11  -9   -0.21    0.39
   4 -11  -9    9.23    0.77
  -4  11   9    9.42    0.94
   4  11  -9   10.65    0.81
   3 -11  -9    0.67    0.40
   3  11  -9    0.29    0.40
  -3  11   9   -0.03    0.52
   2 -11  -9    1.59    0.46
  -2  11   9    0.17    0.54
   2  11  -9    1.40    0.48
   1 -11  -9    0.46    0.36
   1  11  -9    0.45    0.35
  -1  11   9   -0.08    0.58
   0 -11  -9   -0.77    0.33
  -1 -11  -9    1.15    0.42
   1  11   9   -0.09    0.51
  -2 -11  -9   -0.36    0.40
   2  11   9    1.23    0.60
  -3 -11  -9    1.59    0.51
   3  11   9    0.80    0.53
  -4 -11  -9    0.05    0.42
   4  11   9    0.52    0.57
   7 -12  -9    1.18    0.47
   7  12  -9    0.52    0.48
  -7  12   9    0.38    0.53
   6 -12  -9    2.25    0.52
  -6  12   9    2.50    0.69
   6  12  -9    2.08    0.61
   5 -12  -9    0.05    0.40
   5  12  -9    0.14    0.43
  -5  12   9   -0.34    0.48
   4 -12  -9    4.06    0.59
  -4  12   9    3.57    0.75
   4  12  -9    2.64    0.86
   3 -12  -9    0.41    0.40
   3  12  -9    0.74    0.47
  -3  12   9   -0.50    0.51
   2 -12  -9    3.52    0.61
   2  12  -9    3.66    0.55
  -2  12   9    3.33    0.72
   1 -12  -9    0.35    0.41
  -1  12   9    0.60    0.51
   1  12  -9    0.61    0.38
   0 -12  -9    0.61    0.44
   0  12   9    1.89    0.63
  -1 -12  -9   -0.48    0.36
   1  12   9   -0.77    0.42
  -2 -12  -9    0.16    0.39
   2  12   9    0.24    0.53
   3 -13  -9    0.86    0.38
  -3  13   9    1.38    0.60
   3  13  -9    1.18    0.46
   2 -13  -9    0.63    0.40
   2  13  -9    1.10    0.44
  -2  13   9    0.54    0.58
   1 -13  -9    0.24    0.41
  -1  13   9    0.83    0.58
  14   0 -10    6.54    0.98
 -14   0  10    5.27    0.76
  13   0 -10   -0.29    0.29
 -13   0  10   -0.72    0.41
 -12   0  10    0.37    0.43
  12   0 -10    0.72    0.33
 -11   0  10   -0.36    0.43
  11   0 -10   -0.04    0.29
 -10   0  10    1.90    0.52
  10   0 -10    1.79    0.33
  -9   0  10   -0.46    0.34
   9   0 -10   -0.13    0.23
  -8   0  10  113.99    2.67
   8   0 -10  110.72    2.40
  -7   0  10    0.38    0.36
   7   0 -10    0.20    2.65
   7   0 -10   -0.02    0.22
  -6   0  10   13.30    0.90
  -6   0  10   20.27    5.95
   6   0 -10   11.72    0.57
   6   0 -10   15.04    5.34
  -5   0  10   -0.04    4.25
   5   0 -10   -0.12    3.36
   4   0 -10    9.49    5.41
  -4   0  10    6.75    3.47
  -3   0  10    1.63    4.03
   3   0 -10    5.50    0.40
   3   0 -10    6.43    4.72
  -2   0  10   16.75    0.67
   2   0 -10   16.58    0.61
  -2   0  10   19.11    8.01
   2   0 -10   28.24    9.20
   1   0 -10    3.76    0.37
   1   0 -10    9.39    5.89
  -1   0  10    4.01    0.41
  -1   0  10    0.22    5.73
   0   0 -10   -2.79    3.34
   0   0  10    8.43    7.28
   1   0  10   -4.80    4.70
  -1   0 -10    0.86    0.28
  -1   0 -10   -0.19    5.09
   1   0  10    1.40    0.31
   2   0  10   71.67    1.57
  -2   0 -10   76.41    1.79
   2   0  10   67.34   13.33
  -2   0 -10   75.40   11.29
  -3   0 -10    5.33    5.11
  -4   0 -10    6.17    5.79
   4   0  10   -5.02    8.33
  -5   0 -10    0.14    0.35
  -6   0 -10    2.08    0.50
  -7   0 -10    0.08    0.37
  -8   0 -10    2.92    0.62
  -9   0 -10    0.69    0.52
 -14  -1  10   -0.39    0.47
  14  -1 -10    0.28    0.32
  14   1 -10    0.61    0.36
 -14   1  10   -0.34    0.47
 -13  -1  10    0.50    0.65
  13  -1 -10    0.41    0.34
 -13   1  10   -0.33    0.41
  13   1 -10    0.10    0.25
  12  -1 -10    0.27    0.32
 -12  -1  10    0.46    0.48
  12   1 -10   -0.02    0.25
 -12   1  10    0.25    0.48
  11  -1 -10   -0.26    0.29
 -11  -1  10   -0.44    0.41
 -11   1  10    0.39    0.46
  11   1 -10    0.12    0.24
  10  -1 -10    0.29    0.28
 -10  -1  10    0.34    0.42
  10   1 -10   -0.43    0.35
  10   1 -10    0.29    0.25
 -10   1  10    0.19    0.43
   9  -1 -10    6.71    0.49
  -9  -1  10    7.16    0.83
   9   1 -10    6.28    0.44
  -9   1  10    5.79    0.66
   9   1 -10    7.30    0.80
   8  -1 -10    4.10    0.42
  -8  -1  10    4.42    0.53
   8   1 -10    4.04    0.49
   8   1 -10    4.32    0.37
  -8   1  10    4.87    0.56
  -7  -1  10    1.76    0.42
   7  -1 -10    1.99    3.98
   7  -1 -10    1.60    0.30
  -7   1  10    1.23    0.39
   7   1 -10    1.61    0.27
   7   1 -10    1.16    0.36
   7   1 -10    0.72    2.71
  -6  -1  10    3.36    3.52
  -6  -1  10    0.86    0.36
   6  -1 -10    6.41    2.47
   6  -1 -10    1.42    0.28
  -6   1  10    5.41    4.32
   6   1 -10    0.92    0.24
   6   1 -10    1.45    0.36
   6   1 -10    2.06    3.03
  -6   1  10    1.56    0.42
  -5  -1  10   29.52    8.29
   5  -1 -10   12.87    5.50
  -5  -1  10   17.14    0.76
   5  -1 -10   16.22    0.64
  -5   1  10   17.25    0.77
  -5   1  10   18.36    6.75
   5   1 -10   21.51    6.85
   5   1 -10   16.67    0.58
  -4  -1  10    3.96    0.44
  -4  -1  10    3.79    3.66
   4  -1 -10    3.96    0.47
   4  -1 -10   -0.11    4.00
  -4   1  10    4.02    0.45
   4   1 -10    3.09    0.31
   4   1 -10    4.39    4.43
  -4   1  10    7.99    4.88
   3  -1 -10   -2.47    3.50
  -3  -1  10   -1.03    4.01
   3  -1 -10    3.07    0.39
  -3   1  10   -1.36    4.30
   3   1 -10    7.90    4.71
  -2  -1  10   -4.25    3.68
   2  -1 -10   -3.45    3.02
   2  -1 -10    0.22    0.23
  -2  -1  10    0.45    0.26
  -2   1  10    0.00    4.18
   2   1 -10   -0.03    0.19
   2   1 -10    3.08    5.90
  -2   1  10   -0.15    0.32
  -1  -1  10    5.61    0.43
  -1  -1  10    5.67    6.66
   1  -1 -10    5.62    0.44
   1  -1 -10   13.75    4.37
   1   1 -10   -1.97    3.27
  -1   1  10    5.23    0.46
  -1   1  10    3.71    4.92
   1   1 -10    5.61    0.41
   0  -1  10    2.15    5.58
   0  -1  10    0.05    0.22
   0  -1 -10   -0.09    0.23
   0  -1 -10    0.39    3.13
   0   1  10    0.05    0.27
   0   1 -10    6.27    5.55
   0   1 -10   -0.19    0.22
   0   1  10   -3.57    5.28
  -1  -1 -10    8.50    4.49
   1  -1  10    5.77    0.40
   1  -1  10    5.10    6.24
  -1  -1 -10    5.67    0.49
  -1   1 -10    6.21    0.45
  -1   1 -10    8.27    5.19
   1   1  10    0.75    7.31
   1   1  10    6.48    0.50
  -2  -1 -10   26.07    0.88
   2  -1  10   22.93    0.64
   2  -1  10   37.70   12.89
   2   1  10   22.16    0.73
  -2   1 -10   13.84    8.03
   2   1  10   41.61   11.93
  -2   1 -10   25.40    0.85
  -3  -1 -10    0.12    4.38
   3   1  10  -11.81    7.22
  -4  -1 -10    0.93    0.36
  -4  -1 -10    1.19    5.07
  -4   1 -10   13.52    5.40
   4   1  10    1.29    0.21
  -4   1 -10    0.02    0.44
  -5  -1 -10    1.16    0.39
  -5   1 -10    0.63    0.36
  -6  -1 -10    1.22    0.41
  -6   1 -10    0.95    0.40
  -7  -1 -10    3.32    0.53
  -7   1 -10    1.95    0.48
  -8  -1 -10    1.23    0.48
  -8   1 -10    1.18    0.50
  -9  -1 -10   -0.10    0.42
  -9   1 -10   -0.07    0.46
  14  -2 -10    0.24    0.36
 -14  -2  10    0.25    0.46
 -14   2  10   -0.62    0.47
 -13  -2  10   -0.34    0.60
  13  -2 -10    0.44    0.35
 -13   2  10    0.82    0.51
  13   2 -10    0.29    0.32
  12  -2 -10   -0.19    0.31
 -12  -2  10    0.12    0.45
  12   2 -10    0.18    0.46
 -12   2  10   -0.30    0.42
  12   2 -10    0.18    0.23
 -11  -2  10    0.67    0.47
  11  -2 -10   -0.10    0.30
  11   2 -10    0.62    0.22
 -11   2  10   -0.71    0.39
  11   2 -10    0.13    0.42
 -10  -2  10   -0.02    0.42
  10   2 -10   -0.20    0.22
 -10   2  10   -0.09    0.37
  10   2 -10    0.34    0.42
  -9  -2  10    4.36    0.69
   9  -2 -10    5.04    0.51
  -9   2  10    5.40    0.73
   9   2 -10    4.93    0.40
   9   2 -10    4.62    0.67
  -8  -2  10   11.30    0.75
   8  -2 -10   11.69    0.60
   8   2 -10   11.89    0.48
  -8   2  10   12.70    0.76
   8   2 -10   10.89    0.70
  -7  -2  10    1.29    0.41
   7  -2 -10    2.12    0.34
   7   2 -10    1.77    0.25
   7   2 -10    2.06    0.41
  -7   2  10    2.37    0.45
  -6  -2  10   25.78    7.03
   6  -2 -10   11.36    4.95
   6  -2 -10   17.77    0.69
  -6  -2  10   17.62    0.81
  -6   2  10   18.11    0.83
   6   2 -10   22.07    6.33
   6   2 -10   17.31    0.56
   6   2 -10   17.05    0.77
  -6   2  10   20.66    6.72
  -5  -2  10    1.21    0.35
  -5  -2  10   -1.30    4.03
   5  -2 -10    4.98    3.89
   5  -2 -10    1.85    0.33
   5   2 -10   -1.05    2.95
  -5   2  10    1.10    0.35
   5   2 -10    1.43    0.36
  -5   2  10    4.20    4.87
   5   2 -10    1.39    0.22
  -4  -2  10   11.08    0.61
   4  -2 -10   11.41    0.57
   4  -2 -10   17.16    6.34
  -4  -2  10   18.23    6.97
  -4   2  10   11.03    0.64
   4   2 -10   10.88    4.51
   4   2 -10   11.26    0.44
   4   2 -10   10.55    0.57
  -4   2  10    6.80    4.88
   3  -2 -10    6.40    5.05
   3  -2 -10    7.74    0.47
  -3  -2  10    6.53    5.17
   3   2 -10    8.04    0.39
  -3   2  10    7.95    0.56
   3   2 -10   14.67    6.21
  -3   2  10   10.71    5.77
  -2  -2  10    0.03    4.72
   2   2 -10   -7.66    4.63
  -2   2  10    0.12    4.06
  -1  -2  10   53.84   12.60
  -1  -2  10   25.39    0.81
   1  -2 -10   25.94    7.87
   1  -2 -10   27.53    0.88
  -1   2  10   41.17    8.65
   1   2 -10   27.77    0.79
  -1   2  10   25.76    1.05
   1   2 -10   23.79    9.47
   0  -2  10   14.51    0.55
   0  -2 -10   21.05    8.89
   0  -2 -10   13.27    0.63
   0  -2  10   11.34    7.22
   0   2 -10   15.36    6.42
   0   2 -10   13.65    0.58
   0   2  10   14.49    0.76
  -1  -2 -10   -0.49    6.35
   1  -2  10   -0.46    7.39
  -1   2 -10    0.07    3.19
   1   2  10    0.51    7.75
   2  -2  10   -7.16    8.62
  -2  -2 -10   -4.14    5.34
   2   2  10   -3.69    6.92
  -2   2 -10    1.54    0.34
  -3  -2 -10   22.10    8.31
  -3  -2 -10    5.22    0.49
   3  -2  10   -3.31   10.08
   3   2  10    4.77    0.41
  -3   2 -10   17.86    7.62
   3   2  10    8.04   10.32
  -3   2 -10    4.95    0.46
  -4  -2 -10    8.40    0.61
   4  -2  10   -6.40   12.34
  -4  -2 -10   19.98    8.97
  -4   2 -10    7.32    0.88
   4   2  10    7.57    0.45
  -4   2 -10   20.01    8.34
  -5  -2 -10    4.34    0.56
   5   2  10    4.31    0.37
  -5   2 -10    4.20    0.54
  -6  -2 -10    0.14    0.37
  -6   2 -10    0.24    0.36
  -7  -2 -10    1.83    0.50
  -7   2 -10    2.37    0.53
  -8  -2 -10    1.02    0.45
  -8   2 -10    0.26    0.42
  -9  -2 -10    4.23    0.65
  -9   2 -10    5.71    0.78
 -14  -3  10    0.20    0.50
  14  -3 -10   -0.26    0.34
 -14   3  10   -0.40    0.47
  13  -3 -10    0.20    0.42
 -13  -3  10   -0.62    0.43
  13   3 -10   -0.13    0.46
 -13   3  10   -0.15    0.52
 -12  -3  10    2.19    0.58
  12  -3 -10    2.13    0.47
 -12   3  10    2.56    0.59
  12   3 -10    2.63    0.57
 -11  -3  10   10.10    0.85
  11  -3 -10    8.92    0.66
  11   3 -10    7.84    0.45
  11   3 -10    8.76    0.84
 -11   3  10    9.09    0.84
  10  -3 -10    2.80    0.47
 -10   3  10    2.82    0.56
  10   3 -10    3.32    0.55
   9  -3 -10   -0.05    0.27
   9   3 -10    0.19    0.17
  -9   3  10    0.13    0.43
   9   3 -10    0.39    0.40
   8  -3 -10    0.74    0.32
  -8   3  10    0.96    0.40
   8   3 -10    0.92    0.39
   8   3 -10    1.21    0.20
   7  -3 -10    3.91    0.45
  -7   3  10    5.75    0.60
   7   3 -10    4.88    0.29
   7   3 -10    4.96    0.56
  -6  -3  10    2.24    4.41
   6  -3 -10    1.62    0.34
   6   3 -10    1.99    0.41
  -6   3  10    4.78    5.36
   6   3 -10    1.94    3.01
  -6   3  10    2.09    0.42
   6   3 -10    1.89    0.20
   5  -3 -10    5.30    4.54
  -5  -3  10   -4.25    3.21
   5  -3 -10    1.66    0.34
   5   3 -10    1.81    0.22
   5   3 -10    0.81    2.89
  -5   3  10    2.43    0.44
  -5   3  10    4.69    4.22
   5   3 -10    1.49    0.37
  -4  -3  10    7.81    4.22
   4  -3 -10    9.93    6.51
   4  -3 -10    8.44    0.52
   4   3 -10    8.66    0.54
  -4   3  10    7.23    0.58
  -4   3  10   15.05    6.81
   4   3 -10    7.95    0.36
   4   3 -10    7.05    3.96
   3  -3 -10    3.34    0.40
   3  -3 -10    8.84    5.56
  -3  -3  10    5.38    3.98
  -3  -3  10    3.09    0.40
   3   3 -10    2.76    3.15
   3   3 -10    2.90    0.41
  -3   3  10    2.17    4.96
   3   3 -10    2.78    0.27
  -3   3  10    2.42    0.40
  -2  -3  10    4.31    4.77
   2  -3 -10    4.72    0.44
   2  -3 -10    3.02    5.21
  -2  -3  10    4.55    0.43
   2   3 -10    3.62    0.39
   2   3 -10    9.12    5.63
  -2   3  10    4.10    0.48
  -2   3  10    9.66    8.65
   2   3 -10    4.26    0.32
  -1  -3  10    4.55    0.39
  -1  -3  10    7.65    6.32
   1  -3 -10    4.96    5.56
   1  -3 -10    4.67    0.46
   1   3 -10    7.97    5.09
  -1   3  10   11.33    7.03
   1   3 -10    4.66    0.35
  -1   3  10    5.36    0.53
   0  -3  10   -8.96    7.58
   0  -3 -10   -7.74    6.87
   0   3  10   10.45    5.83
   0   3 -10   -1.43    4.73
   1  -3  10   15.18    0.49
  -1  -3 -10   23.62    7.34
  -1  -3 -10   15.13    0.70
   1  -3  10   31.44   11.46
   1   3  10   15.87    0.72
  -1   3 -10   14.37    0.62
   1   3  10   12.28   10.32
  -2  -3 -10   -4.11    4.59
  -2  -3 -10    1.02    0.34
   2  -3  10   -3.62    7.94
   2   3  10    1.09    0.34
  -2   3 -10    0.62    0.27
  -2   3 -10    0.91    4.88
   2   3  10   -2.25    9.42
  -3  -3 -10    9.46    6.62
  -3  -3 -10    3.56    0.49
   3   3  10    4.14    0.44
   3   3  10    9.19    8.70
  -3   3 -10   -2.36    5.45
  -3   3 -10    4.22    0.47
  -4  -3 -10    5.85    0.57
   4   3  10    5.22    0.47
  -5  -3 -10    0.55    0.37
  -5   3 -10   -0.24    0.31
   5   3  10    0.20    0.26
  -6  -3 -10    0.34    0.39
  -6   3 -10    1.27    0.45
  -7  -3 -10   -0.36    0.40
  -7   3 -10    0.52    0.40
  -8  -3 -10    2.82    0.58
  -8   3 -10    3.64    0.63
  -9  -3 -10   -0.21    0.38
  -9   3 -10    0.39    0.45
  13  -4 -10    2.61    0.55
 -13  -4  10    1.44    0.57
 -13   4  10    2.86    0.97
  13   4 -10    2.54    0.63
  12  -4 -10    1.52    0.45
 -12   4  10    1.85    0.57
  12   4 -10    1.60    0.57
  11  -4 -10    1.02    0.42
  11   4 -10    1.56    0.54
 -11   4  10    1.56    0.54
  10  -4 -10    9.38    0.70
 -10   4  10    8.27    0.81
  10   4 -10    9.70    0.80
   9  -4 -10   -0.19    0.27
  -9   4  10    0.28    0.42
   9   4 -10    0.23    0.39
   8  -4 -10   16.94    0.79
   8   4 -10   17.17    1.26
  -8   4  10   17.23    0.92
   7  -4 -10   -0.02    0.29
   7   4 -10    0.12    0.31
   7   4 -10    0.27    0.10
  -7   4  10   -0.11    0.35
   6  -4 -10    1.50    0.35
   6  -4 -10   -5.17    4.22
   6   4 -10    1.87    0.39
  -6   4  10    3.42    6.25
   6   4 -10    2.07    0.16
  -6   4  10    2.42    0.46
  -5  -4  10   -0.90    3.78
   5  -4 -10    0.60    0.29
  -5   4  10   -1.82    5.41
   5   4 -10    0.27    0.30
   5   4 -10    0.56    0.12
  -5   4  10    0.39    0.33
   5   4 -10    3.95    3.20
   4  -4 -10   11.21    0.61
  -4  -4  10   20.52    6.21
   4  -4 -10   13.99    6.48
  -4   4  10   20.57    6.91
   4   4 -10   12.90    5.35
   4   4 -10   11.18    0.61
  -4   4  10   11.70    0.72
   3  -4 -10   15.08    6.47
  -3  -4  10   11.87    5.91
   3  -4 -10    9.38    0.56
   3   4 -10    9.19    0.36
   3   4 -10    8.92    0.55
  -3   4  10   13.35    6.17
   3   4 -10    4.49    5.01
  -3   4  10    8.91    0.67
   2  -4 -10   68.74   15.68
  -2  -4  10   40.52    1.13
   2  -4 -10   41.75    1.20
  -2  -4  10   54.79   14.28
   2   4 -10   41.33    1.13
  -2   4  10   43.55    1.30
   2   4 -10   39.29    8.02
  -2   4  10   57.11   13.68
   2   4 -10   41.50    0.99
  -1  -4  10    4.70    0.40
  -1  -4  10    7.24    8.94
   1  -4 -10   20.67    8.58
   1  -4 -10    5.76    0.49
   1   4 -10   -1.37    3.71
   1   4 -10    5.51    0.36
  -1   4  10   22.79   14.10
  -1   4  10    5.63    0.58
   1   4 -10    5.26    0.40
   0  -4  10    1.23    6.39
   0  -4 -10    7.86    6.83
   0   4  10    2.74    5.76
   0   4 -10    5.67    5.11
  -1  -4 -10   -3.85    6.09
   1  -4  10    0.14    9.09
   1  -4  10    0.26    0.17
  -1  -4 -10    0.74    0.33
   1   4  10    0.99    8.14
  -1   4 -10    0.70    0.25
   1   4  10    0.16    0.31
  -1   4 -10   -6.62    6.04
  -2  -4 -10    4.13    0.48
  -2  -4 -10   11.19    6.99
   2  -4  10   -3.06    8.48
   2   4  10    4.61    0.49
   2   4  10   -5.90    9.57
  -2   4 -10    3.90    0.41
   3  -4  10    3.63    9.90
  -3  -4 -10    2.48    5.94
  -3  -4 -10    3.42    0.48
   3   4  10    3.84    0.46
  -3   4 -10    4.53    0.45
  -3   4 -10   13.61    6.79
   3   4  10   -9.14   10.15
  -4  -4 -10    4.66    0.57
   4   4  10    4.70    0.49
  -4   4 -10    4.66    0.57
  -5  -4 -10   -0.08    0.33
  -5   4 -10    0.60    0.38
   5   4  10    0.94    0.33
  -6  -4 -10    3.03    0.50
   6   4  10    1.93    0.34
  -6   4 -10    2.07    0.46
  -7  -4 -10    1.19    0.56
  -8  -4 -10    6.64    0.75
  -8   4 -10    8.14    0.83
  13  -5 -10    0.76    0.41
  13   5 -10    1.54    0.58
 -13   5  10   -0.44    0.50
  12  -5 -10    2.25    0.52
  12   5 -10    2.01    0.60
 -12   5  10    1.09    0.55
  11  -5 -10    1.31    0.40
  11   5 -10    1.91    0.59
 -11   5  10    1.66    0.54
  10  -5 -10    0.26    0.37
  10   5 -10    0.96    0.48
 -10   5  10    1.04    0.51
   9  -5 -10    0.93    0.38
   9   5 -10    0.85    0.42
  -9   5  10    0.24    0.44
   8  -5 -10   -0.09    0.30
  -8   5  10    0.30    0.39
   8   5 -10    0.44    0.40
   7  -5 -10    7.32    0.62
   7   5 -10    6.92    0.63
  -7   5  10    7.00    0.66
   6  -5 -10    0.09    0.29
  -6   5  10   -0.12    0.35
   6   5 -10    0.47    0.33
   5  -5 -10    6.44    5.34
   5  -5 -10    5.00    0.52
  -5   5  10   17.70    6.32
  -5   5  10    5.55    0.62
   5   5 -10    4.42    0.50
   4  -5 -10   10.46    7.93
  -4  -5  10    3.35    6.04
   4  -5 -10    3.77    0.44
  -4   5  10    7.74    7.40
   4   5 -10    1.93    4.00
  -4   5  10    3.27    0.50
   4   5 -10    3.40    0.44
  -3  -5  10    1.74    6.51
   3  -5 -10    0.33    0.29
   3  -5 -10   -0.47    5.09
  -3   5  10    0.39    0.38
  -3   5  10   -0.69    7.20
   3   5 -10    0.24    0.14
   3   5 -10   -6.64    4.43
   3   5 -10    0.31    0.26
   2  -5 -10   19.16    6.72
  -2  -5  10    8.63    6.97
  -2   5  10   12.85    6.95
  -1  -5  10    8.53    8.13
   1  -5 -10    5.30    0.49
   1  -5 -10    6.42    5.70
   1   5 -10    4.74    0.33
  -1   5  10    5.54    0.60
  -1   5  10   14.17    9.12
   1   5 -10    5.53    0.40
   1   5 -10   -2.77    5.27
   0  -5  10   25.52    9.35
   0  -5 -10    7.68    5.36
   0   5 -10   -0.12    5.29
   0   5  10   -5.83    8.27
  -1  -5 -10    9.97    5.62
   1  -5  10   11.65    0.43
   1  -5  10   -8.15   10.94
  -1  -5 -10   12.87    0.69
  -1   5 -10   11.86    0.55
   1   5  10   12.31    0.72
  -1   5 -10   13.87    8.92
   1   5  10    8.83   10.81
   2  -5  10    9.96   10.99
  -2  -5 -10    1.31    6.40
  -2   5 -10    3.92    0.42
   2   5  10    2.92    0.47
   2   5  10   -4.74    9.77
  -3  -5 -10    1.39    0.39
  -3   5 -10    1.85    0.35
   3   5  10    1.47    0.43
  -4  -5 -10    0.47    0.39
   4   5  10    0.24    0.35
  -4   5 -10    0.00    0.30
  -5  -5 -10    0.01    0.36
   5   5  10    0.55    0.34
  -5   5 -10   -0.07    0.35
  -6  -5 -10    6.61    0.71
  -6   5 -10    4.64    0.62
  -7  -5 -10    1.14    0.50
  -7   5 -10    0.94    0.47
  -8  -5 -10    3.32    0.60
  -8   5 -10    3.26    0.61
  13  -6 -10    0.25    0.43
 -13   6  10   -0.90    0.48
  13   6 -10    0.08    0.50
  12  -6 -10   11.18    0.85
  12   6 -10    9.57    0.97
  11  -6 -10    0.10    0.48
 -11   6  10    0.29    0.55
  10  -6 -10    6.30    0.65
 -10   6  10    7.86    0.85
  10   6 -10    6.26    0.74
   9  -6 -10    3.64    0.51
   9   6 -10    3.38    0.59
  -9   6  10    3.19    0.60
   8  -6 -10   -0.08    0.34
  -8   6  10    1.18    0.49
   8   6 -10   -0.11    0.37
   7  -6 -10    1.79    0.39
   7   6 -10    2.37    0.50
  -7   6  10    2.06    0.52
   6  -6 -10    1.54    0.62
   6   6 -10    1.58    0.43
   5  -6 -10   -5.01    6.60
   5  -6 -10   -0.03    0.28
   5   6 -10    0.23    0.30
  -5   6  10    0.37    0.40
   4  -6 -10   28.04    9.84
   4  -6 -10   17.96    0.79
  -4   6  10   17.83    8.23
  -4   6  10   18.58    0.92
   4   6 -10   17.23    0.79
   3  -6 -10   12.26    6.77
   3  -6 -10    0.86    0.34
  -3  -6  10   -0.88    5.72
  -3   6  10    7.60    6.43
  -3   6  10    0.25    0.41
   3   6 -10    1.40    4.77
   3   6 -10    0.53    0.31
   2  -6 -10   25.75    8.80
   2  -6 -10    9.83    0.63
  -2  -6  10    9.90    9.57
   2   6 -10    9.90    0.57
   2   6 -10    5.00    7.33
  -2   6  10   10.63    0.75
   2   6 -10   11.21    0.36
  -2   6  10    4.66    7.71
   1  -6 -10   -2.12    6.95
  -1  -6  10    3.42    7.46
   1  -6 -10    1.97    0.41
   1   6 -10    2.50    6.64
   1   6 -10    2.06    0.24
  -1   6  10    2.28    0.49
   1   6 -10    2.44    0.40
   0  -6  10   24.62    9.75
   0   6 -10   -1.12    6.41
   0   6  10   12.34   13.89
   1  -6  10   -8.29   10.38
   1  -6  10    1.10    0.21
  -1   6 -10   -3.28    5.95
   1   6  10    0.75    0.41
  -1   6 -10    0.65    0.26
   2  -6  10    4.35   13.58
  -2  -6 -10    0.63    0.35
  -2   6 -10    0.78    0.27
  -2   6 -10   -7.92    8.41
   2   6  10    0.18    0.38
  -3  -6 -10    2.81    0.49
   3   6  10    2.17    0.74
  -3   6 -10    2.46    0.41
  -4  -6 -10    0.79    0.40
  -4   6 -10    0.99    0.36
   4   6  10    1.37    0.45
  -5  -6 -10    2.45    0.50
  -5   6 -10    1.69    0.45
   5   6  10    2.02    0.46
  -6  -6 -10    7.18    1.13
   6   6  10    8.27    0.65
  -6   6 -10    7.36    0.74
  -7  -6 -10   -0.16    0.45
  -7   6 -10    0.07    0.43
  12  -7 -10   -0.02    0.38
  12   7 -10    0.61    0.52
 -12   7  10    0.26    0.55
  11  -7 -10    0.24    0.39
 -11   7  10   -0.06    0.50
  11   7 -10   -0.99    0.44
  10  -7 -10    1.25    0.42
 -10   7  10   -0.02    0.49
  10   7 -10    1.32    0.51
   9  -7 -10    3.30    0.54
  -9   7  10    3.24    0.67
   9   7 -10    2.76    0.60
   8  -7 -10    0.89    0.37
   8   7 -10    1.50    0.49
  -8   7  10    1.37    0.55
   7  -7 -10    1.62    0.43
   7   7 -10    0.77    0.41
  -7   7  10    1.79    0.55
   6  -7 -10    1.40    0.41
  -6   7  10    2.60    0.57
   6   7 -10    2.26    0.49
   5  -7 -10   17.28    0.81
  -5   7  10   14.84    0.92
   5   7 -10   16.21    0.83
   4  -7 -10    1.65    0.42
   4  -7 -10   -8.29    6.00
  -4   7  10   -5.88    8.81
   3  -7 -10  -12.08    7.09
  -3   7  10    1.61    0.68
   3   7 -10    1.41    0.36
   2  -7 -10   -7.93    7.05
   2   7 -10    6.24    0.50
  -2   7  10   27.67   11.43
   2   7 -10    8.48    7.37
   1  -7 -10    3.89    0.77
  -1  -7  10    2.93    8.64
   1  -7 -10   14.17    8.90
  -1   7  10   -5.54   11.51
   1   7 -10    3.48    0.27
   1   7 -10    3.95    0.43
   0  -7 -10    0.67    0.36
   0  -7  10   19.31   13.09
   0  -7 -10    3.48   10.04
   0   7 -10    1.13    0.27
   0   7 -10    1.07    7.84
   0   7 -10    1.24    0.23
   0   7  10    1.48    0.46
   0   7  10   -6.44   12.49
  -1  -7 -10   -0.10    0.36
   1  -7  10    2.90   14.48
  -1   7 -10    0.35    0.24
  -1   7 -10   -0.35    8.82
   1   7  10    0.38    0.43
  -2  -7 -10    1.20    0.43
   2   7  10    0.94    0.43
  -2   7 -10    1.17    0.31
  -3  -7 -10    0.70    0.41
  -3   7 -10    0.04    0.32
   3   7  10    0.99    0.46
  -4  -7 -10    1.68    0.49
   4   7  10    2.01    0.53
  -4   7 -10    2.03    0.43
  -5  -7 -10    2.08    0.51
  -5   7 -10    2.03    0.46
   5   7  10    1.85    0.46
  -6  -7 -10    2.29    0.54
   6   7  10    2.49    0.52
  -7  -7 -10    0.71    0.43
   7   7  10    1.52    0.52
  -7   7 -10    1.54    0.51
  11  -8 -10    0.27    0.40
  11   8 -10    0.29    0.48
 -11   8  10    0.97    0.62
  10  -8 -10    0.46    0.39
  10   8 -10   -0.12    0.42
 -10   8  10    0.52    0.58
   9  -8 -10    0.90    0.40
  -9   8  10    2.04    0.64
   9   8 -10    1.04    0.50
   8  -8 -10    1.26    0.45
   8   8 -10    0.89    0.46
  -8   8  10    1.88    0.59
   7  -8 -10    3.47    0.54
   7   8 -10    4.80    0.67
  -7   8  10    4.13    0.68
   6  -8 -10    2.80    0.50
  -6   8  10    1.57    0.56
   6   8 -10    2.51    0.52
   5  -8 -10   -0.05    0.31
  -5   8  10    0.01    0.47
   5   8 -10    0.16    0.38
   4  -8 -10    8.60    0.67
   4   8 -10    8.39    0.67
  -4   8  10    8.65    0.88
   3  -8 -10   12.81    8.68
   2  -8 -10   -9.42    9.15
   2  -8 -10    1.31    0.41
   2   8 -10    1.89    0.39
  -2   8  10    0.77    0.51
  -2   8  10    1.56   14.24
  -1   8  10   32.24   16.84
   0  -8  10   16.81   11.50
   0   8  10    2.45    0.59
  -1  -8 -10    2.27    0.49
   1   8  10    2.39    0.58
  -1   8 -10    2.87    0.35
  -2  -8 -10    1.77    0.47
  -2   8 -10    1.89    0.33
   2   8  10    1.11    0.52
  -3  -8 -10    9.85    0.78
   3   8  10    8.34    0.83
  -3   8 -10    9.16    0.60
  -4  -8 -10    0.93    0.48
   4   8  10    1.11    0.50
  -4   8 -10    0.61    0.37
  -5  -8 -10    3.55    0.74
  -5   8 -10    3.64    0.53
   5   8  10    3.20    0.60
  -6  -8 -10    2.73    0.61
  -6   8 -10    3.02    0.57
   6   8  10    3.63    0.68
  11  -9 -10    1.58    0.50
 -11   9  10    1.90    0.65
  11   9 -10    1.46    0.58
  10  -9 -10    1.02    0.43
  10   9 -10   -0.05    0.49
 -10   9  10    0.27    0.57
   9  -9 -10    0.03    0.38
   9   9 -10    0.25    0.48
   8   9 -10    1.02    0.46
  -8   9  10    0.08    0.54
   7  -9 -10    2.19    0.49
   7   9 -10    1.68    0.53
  -7   9  10    2.91    0.66
   6  -9 -10    3.19    0.54
   6   9 -10    3.14    0.58
  -6   9  10    2.85    0.64
   5  -9 -10   -0.10    0.37
  -5   9  10    0.78    0.53
   5   9 -10    0.66    0.40
   4  -9 -10    1.47    0.44
  -4   9  10    2.20    0.58
   4   9 -10    1.90    0.46
   3  -9 -10   -0.11    0.36
  -3   9  10    0.35    0.49
   2  -9 -10    0.02    0.36
  -2   9  10   -0.18    0.44
   2   9 -10   -0.22    0.30
   1  -9 -10   -0.11    0.37
   1   9 -10    0.57    0.32
  -1   9  10   -0.55    0.45
   0  -9 -10    5.78    0.64
   0   9 -10    4.45    0.46
   0   9  10    4.77    0.73
  -1  -9 -10   -0.84    0.36
   1   9  10   -0.24    0.50
  -2  -9 -10   -0.24    0.38
  -2   9 -10    0.10    0.26
[truncated: 128,458 more chars]
