# Supplementary material for: Tetra­methyl­ammonium (Z)-N′-cyano­carbamimidate
Source: IUCrdata. 2021 Nov 4;6(Pt 11):x211098. doi: 10.1107/S2414314621010981 (PMC9462294; doi:10.1107/S2414314621010981)
Supplement: Supplementary file 2 [file x-06-x211098-Isup2.hkl]

data_I                                                                          
_shelx_title ' shelxt_a.res in P2(1)/n'                                         
_shelx_refln_list_code          4                                               
_shelx_F_calc_maximum      112.43                                               
_exptl_crystal_F_000       344.00                                               
_reflns_d_resolution_high  0.5984                                               
                                                                                
loop_                                                                           
 _space_group_symop_operation_xyz                                               
 'x, y, z'                                                                      
 '-x+1/2, y+1/2, -z+1/2'                                                        
 '-x, -y, -z'                                                                   
 'x-1/2, -y-1/2, z-1/2'                                                         
                                                                                
_cell_length_a     8.8120                                                       
_cell_length_b     8.7561                                                       
_cell_length_c    12.1093                                                       
_cell_angle_alpha  90.000                                                       
_cell_angle_beta  110.897                                                       
_cell_angle_gamma  90.000                                                       
                                                                                
_shelx_F_squared_multiplier     1.000                                           
                                                                                
loop_                                                                           
 _refln_index_h                                                                 
 _refln_index_k                                                                 
 _refln_index_l                                                                 
 _refln_F_squared_calc                                                          
 _refln_F_squared_meas                                                          
 _refln_F_squared_sigma                                                         
 _refln_observed_status                                                         
   2   0   0       1921.49       1888.08        74.57 o                         
   4   0   0        132.68        141.63        16.14 o                         
   6   0   0        120.87        103.50         4.54 o                         
   8   0   0         11.39         17.12         2.53 o                         
  10   0   0        110.50         95.23         4.03 o                         
  12   0   0         46.75         41.98         4.98 o                         
   1   1   0        125.54        120.26         5.72 o                         
   2   1   0        191.83        186.34         2.82 o                         
   3   1   0         81.65        146.66         3.89 o                         
   4   1   0         17.89          4.54         1.98 o                         
   5   1   0        283.45        285.28         8.94 o                         
   6   1   0          0.10         -0.43         2.30 o                         
   7   1   0         70.51         68.79         5.46 o                         
   8   1   0          2.63          3.06         1.47 o                         
   9   1   0         96.60         92.05         3.06 o                         
  10   1   0        245.71        213.80         5.93 o                         
  11   1   0         63.43         67.53         3.62 o                         
  12   1   0          0.19          4.04         2.60 o                         
  13   1   0         12.47         12.32         3.35 o                         
   0   2   0        239.89        264.77         6.25 o                         
   1   2   0       1015.50        997.47         9.36 o                         
   2   2   0       2466.96       2599.84        21.90 o                         
   3   2   0          7.33          9.35         1.80 o                         
   4   2   0         33.69          3.86         5.19 o                         
   5   2   0        154.06        147.21         4.82 o                         
   6   2   0         23.67         22.80         2.75 o                         
   7   2   0        459.13        428.34         9.46 o                         
   8   2   0         79.28         65.04         7.47 o                         
   9   2   0         16.82         17.34         1.75 o                         
  10   2   0         81.77         79.48         3.12 o                         
  11   2   0         43.33         47.32         3.13 o                         
  12   2   0          1.03          4.47         2.70 o                         
  13   2   0         16.88         12.21         4.11 o                         
   1   3   0       2083.25       2107.73        22.70 o                         
   2   3   0        192.60        209.44         5.73 o                         
   3   3   0        467.83        450.53         5.14 o                         
   4   3   0        335.47        330.66         8.30 o                         
   5   3   0         45.57         47.68         3.43 o                         
   6   3   0         21.17         20.09         4.49 o                         
   7   3   0          2.28          3.83         4.06 o                         
   8   3   0         10.03          7.78         2.39 o                         
   9   3   0          7.86          7.56         3.97 o                         
  10   3   0         21.00         19.89         2.81 o                         
  11   3   0          0.87         -0.09         2.30 o                         
  12   3   0         51.94         54.88         4.40 o                         
  13   3   0          1.31          1.69         3.54 o                         
   0   4   0        505.60        514.00         8.26 o                         
   1   4   0         18.41         31.27         5.70 o                         
   2   4   0        332.30        345.36         8.07 o                         
   3   4   0         10.10         12.52         3.01 o                         
   4   4   0         43.04         36.83         1.93 o                         
   5   4   0        223.85        211.08        13.44 o                         
   6   4   0       1348.08       1254.44        26.30 o                         
   7   4   0         60.45         55.88         7.78 o                         
   8   4   0          0.58         -2.20         7.37 o                         
   9   4   0          0.28          4.03         2.08 o                         
  10   4   0         50.80         44.33         3.54 o                         
  11   4   0         36.23         35.97         3.44 o                         
  12   4   0         23.68         29.49         3.35 o                         
  13   4   0          3.53          9.20         3.86 o                         
   1   5   0        815.76        803.94         8.49 o                         
   2   5   0         18.74         28.91         3.90 o                         
   3   5   0         12.76         12.37         2.83 o                         
   4   5   0        369.00        353.11        15.38 o                         
   5   5   0        137.55        154.50         7.21 o                         
   6   5   0         22.46        119.96        30.58 o                         
   7   5   0        117.77        105.46         3.59 o                         
   8   5   0         29.26         28.50         5.29 o                         
   9   5   0         59.29         59.47         5.07 o                         
  10   5   0          3.41          3.75         2.40 o                         
  11   5   0          6.39          5.59         2.56 o                         
  12   5   0          2.66          3.38         2.65 o                         
   0   6   0          5.88          6.55         1.87 o                         
   1   6   0        312.36        312.85        15.09 o                         
   2   6   0        136.96        135.17        11.64 o                         
   3   6   0         40.64         43.48         1.98 o                         
   4   6   0       1178.55       1107.22        19.67 o                         
   5   6   0         41.19         43.45         7.04 o                         
   6   6   0         34.97         35.06         9.63 o                         
   8   6   0          1.84          3.29         3.81 o                         
   9   6   0          3.25          4.68         2.32 o                         
  10   6   0          3.83          3.67         2.33 o                         
  11   6   0          5.16          6.33         3.02 o                         
  12   6   0         15.89         11.07         5.23 o                         
   1   7   0         17.60         19.52         9.37 o                         
   2   7   0         27.44         28.78         6.96 o                         
   3   7   0        134.64        127.42        12.59 o                         
   4   7   0         34.22         28.44         9.26 o                         
   5   7   0         40.00         37.80        14.04 o                         
   6   7   0         79.90         78.03        14.35 o                         
   7   7   0        125.33        133.14        11.31 o                         
   8   7   0          5.13          6.86         2.28 o                         
   9   7   0         14.22         13.55         2.50 o                         
  10   7   0          8.75          7.14         3.47 o                         
  11   7   0          0.45          8.58         4.33 o                         
  12   7   0         20.07         24.53         7.03 o                         
   0   8   0        290.90        267.59        20.61 o                         
   1   8   0         51.82         48.02         9.21 o                         
   2   8   0         44.36         47.07        13.20 o                         
   3   8   0         59.05         58.38        14.45 o                         
   4   8   0        129.70        112.52        22.89 o                         
   5   8   0         20.23         20.55         5.09 o                         
   6   8   0         35.67         39.20        17.18 o                         
   7   8   0          1.28          2.92         2.19 o                         
   8   8   0          8.97         10.74         3.56 o                         
   9   8   0          0.05          1.71         3.56 o                         
  10   8   0          8.72          5.58         3.79 o                         
  11   8   0         43.34         41.53        10.76 o                         
   1   9   0         95.67         90.55        22.33 o                         
   2   9   0         90.20         78.98        14.66 o                         
   3   9   0         20.22        190.59        62.24 o                         
   4   9   0          7.69        217.22        56.00 o                         
   5   9   0        104.04         91.06        10.74 o                         
   6   9   0          7.63          8.90         3.54 o                         
   7   9   0          2.04          3.30         5.04 o                         
   8   9   0         42.43         46.29         5.38 o                         
   9   9   0          8.35          9.08         6.97 o                         
  10   9   0          5.08          2.30         3.80 o                         
   0  10   0        131.63        118.34        28.03 o                         
   1  10   0         27.69         32.70        14.10 o                         
   2  10   0        264.98        241.34        19.90 o                         
   3  10   0          3.29          0.26         1.61 o                         
   4  10   0          9.87         11.16         2.75 o                         
   5  10   0         34.35         35.42         3.39 o                         
   6  10   0          6.52          9.65         2.63 o                         
   7  10   0          6.91         14.27         3.92 o                         
   8  10   0          5.75          1.87         4.73 o                         
   9  10   0          7.03         13.04         4.42 o                         
  10  10   0          6.60         13.71         6.35 o                         
   1  11   0          8.58         14.39         3.75 o                         
   2  11   0          7.22        128.28       191.49 o                         
   3  11   0         15.91         20.50         3.09 o                         
   4  11   0          4.12          3.16         3.19 o                         
   5  11   0          8.71         14.87         2.97 o                         
   6  11   0          3.66          7.22         3.61 o                         
   7  11   0          5.95          3.66         3.79 o                         
   8  11   0         60.63         52.85         6.16 o                         
   9  11   0          2.76          5.96         4.12 o                         
   0  12   0         68.35         75.37         9.83 o                         
   1  12   0          8.23         14.68         2.84 o                         
   2  12   0          2.44          8.21         2.50 o                         
   3  12   0          3.37          4.64         2.56 o                         
   4  12   0         21.74         26.43         3.52 o                         
   5  12   0         22.30         20.43         3.85 o                         
   6  12   0          4.79          3.18         3.44 o                         
   7  12   0          1.22          8.49         5.97 o                         
   1  13   0          0.74          2.43         4.22 o                         
   2  13   0         15.04          8.83         5.60 o                         
   3  13   0         14.13         19.59         3.29 o                         
   4  13   0          4.99         15.23         3.24 o                         
   5  13   0         10.17         12.94         3.73 o                         
   6  13   0          1.53          6.01         3.75 o                         
   0  14   0         34.17         45.17         8.46 o                         
   1  14   0         15.75         18.81         8.59 o                         
   2  14   0          7.98         12.61         4.53 o                         
   3  14   0          0.42          8.13         3.83 o                         
   4  14   0         16.43         20.79         7.78 o                         
 -13   0   1          9.34         11.69         5.85 o                         
 -11   0   1          5.72          3.24         2.73 o                         
  -9   0   1        691.62        638.91        24.82 o                         
  -7   0   1         13.33         13.05         2.30 o                         
  -5   0   1          7.38          8.40         1.50 o                         
  -3   0   1        314.36        331.99        10.20 o                         
   1   0   1        665.58        612.66        11.10 o                         
   3   0   1       1253.16       1288.17        16.25 o                         
   5   0   1        198.54        208.75         9.21 o                         
   7   0   1         89.01         77.57         9.70 o                         
   9   0   1         46.95         47.53         3.62 o                         
  11   0   1         42.43         49.05         4.88 o                         
  13   0   1         24.69         19.01         4.27 o                         
 -13   1   1          6.85         12.56         8.42 o                         
 -12   1   1         50.00         53.59         3.31 o                         
 -11   1   1         34.19         42.32         2.82 o                         
 -10   1   1         17.70         24.35         3.63 o                         
  -9   1   1         91.84         85.49         3.04 o                         
  -8   1   1          2.24          0.46         1.28 o                         
  -7   1   1         26.34         11.13         1.67 o                         
  -6   1   1         54.24         58.46         4.22 o                         
  -5   1   1          6.03          2.72         2.08 o                         
  -4   1   1        179.78        192.64         2.68 o                         
  -3   1   1        339.63        314.29         6.93 o                         
  -2   1   1         34.91         27.81         1.12 o                         
  -1   1   1        685.99        793.56         6.34 o                         
   0   1   1         52.41         58.01         9.03 o                         
   1   1   1       5610.22       5721.26        95.05 o                         
   2   1   1        457.61        475.12         4.88 o                         
   3   1   1        500.94        568.49         6.21 o                         
   4   1   1          1.81          0.60         2.54 o                         
   5   1   1         37.96         14.02         8.39 o                         
   6   1   1         27.72         33.06         2.03 o                         
   7   1   1         43.11         42.34         4.86 o                         
   8   1   1        204.52        186.05         9.43 o                         
   9   1   1         91.08         88.65         2.75 o                         
  10   1   1         58.58         61.15         3.25 o                         
  11   1   1          1.59          2.47         2.14 o                         
  12   1   1          1.84         -2.36         4.73 o                         
  13   1   1         31.27         37.53         4.12 o                         
 -13   2   1          0.44         -0.75         4.73 o                         
 -12   2   1         19.43         24.15         3.11 o                         
 -11   2   1         28.22         33.99         2.81 o                         
 -10   2   1          0.90         -1.35         1.45 o                         
  -9   2   1         73.31         72.44         2.91 o                         
  -8   2   1        473.30        452.52        11.05 o                         
  -7   2   1         49.81         45.58         4.43 o                         
  -6   2   1         63.24         62.84         6.33 o                         
  -5   2   1         26.32         29.86         1.76 o                         
  -4   2   1         52.62         29.34        11.07 o                         
  -3   2   1        121.35        143.91         7.78 o                         
  -2   2   1      12639.40      12349.67       157.41 o                         
  -1   2   1        192.28        216.42         3.15 o                         
   0   2   1       4230.00       4231.03        49.73 o                         
   1   2   1         67.65         61.09         2.27 o                         
   2   2   1        317.11        327.48         4.85 o                         
   3   2   1        561.12        558.01         6.22 o                         
   4   2   1        387.79        383.31         5.58 o                         
   5   2   1          9.24          5.38         2.69 o                         
   6   2   1          0.24          0.91         2.46 o                         
   7   2   1         80.65         72.23         2.85 o                         
   8   2   1        195.79        181.21        11.82 o                         
   9   2   1         10.05          9.56         1.66 o                         
  10   2   1         23.41          8.31         2.12 o                         
  11   2   1          1.53          4.25         4.52 o                         
  12   2   1          2.19          4.21         4.98 o                         
  13   2   1          0.30          0.53         3.58 o                         
 -13   3   1          0.28         -2.65         3.63 o                         
 -12   3   1         23.59         25.29         3.18 o                         
 -11   3   1         18.66         12.45         2.79 o                         
 -10   3   1          0.29         -0.96         1.43 o                         
  -9   3   1         18.90         18.06         1.73 o                         
  -8   3   1          7.00          9.15         1.47 o                         
  -7   3   1         47.52         45.39         3.99 o                         
  -6   3   1         49.51         56.81         7.37 o                         
  -5   3   1         92.92        108.09         7.01 o                         
  -4   3   1        184.06        174.02         2.86 o                         
  -3   3   1       1340.85       1424.96        13.28 o                         
  -2   3   1         35.00         43.93         3.60 o                         
  -1   3   1        825.79        910.81         9.44 o                         
   0   3   1         12.65         13.58         1.41 o                         
   1   3   1        205.06        277.71         5.34 o                         
   2   3   1        221.44        242.45         3.34 o                         
   3   3   1        740.16        936.94        15.43 o                         
   4   3   1          9.47          8.15         3.08 o                         
   5   3   1         25.78         12.82        11.70 o                         
   6   3   1         38.21         35.87         5.93 o                         
   7   3   1        388.08        356.06         5.27 o                         
   8   3   1        336.41        297.47         4.75 o                         
   9   3   1          5.39          7.01         2.74 o                         
  10   3   1          2.39          3.15         2.35 o                         
  11   3   1         19.75         21.92         2.98 o                         
  12   3   1         45.52         51.06         5.17 o                         
  13   3   1          0.22          9.12         3.59 o                         
 -13   4   1         10.25         11.80         7.40 o                         
 -12   4   1         10.79         11.06         2.71 o                         
 -11   4   1          0.67          1.88         3.38 o                         
 -10   4   1          6.32          1.15         3.45 o                         
  -9   4   1         23.24         27.47         2.30 o                         
  -8   4   1         19.80         24.91         4.74 o                         
  -7   4   1         29.27         27.87         7.24 o                         
  -6   4   1        156.63        151.73         7.27 o                         
  -5   4   1          6.76          8.24         5.80 o                         
  -4   4   1        941.50        949.55        13.64 o                         
  -3   4   1        980.98        954.51         9.65 o                         
  -2   4   1        156.26        165.01         6.86 o                         
  -1   4   1        317.01        331.23         8.27 o                         
   0   4   1         12.81         19.66         3.07 o                         
   1   4   1         21.60         26.69         4.38 o                         
   2   4   1       1424.31       1431.75        23.29 o                         
   3   4   1         23.15         25.75         4.89 o                         
   4   4   1          1.60          0.78         1.63 o                         
   5   4   1        327.49        306.03         4.39 o                         
   6   4   1        207.18        190.54        14.92 o                         
   7   4   1         16.29         16.60         4.95 o                         
   8   4   1          8.89         10.51         2.39 o                         
   9   4   1         37.83         37.21         6.88 o                         
  10   4   1          1.25          2.89         2.36 o                         
  11   4   1          0.17          9.91         2.72 o                         
  12   4   1         24.74         22.73         3.30 o                         
 -13   5   1          0.06          2.97        10.02 o                         
 -12   5   1         22.09         19.95         3.11 o                         
 -11   5   1          1.01         -0.17         2.28 o                         
 -10   5   1         15.59         17.41         2.96 o                         
  -9   5   1         33.65         34.32        19.68 o                         
  -8   5   1          7.92          9.66         1.75 o                         
  -7   5   1         18.68         15.95         4.76 o                         
  -6   5   1         77.88         72.29         8.80 o                         
  -5   5   1        562.23        557.79        10.70 o                         
  -4   5   1          0.96          2.77         5.07 o                         
  -3   5   1        310.90        310.90         4.24 o                         
  -2   5   1         70.61         71.53         7.16 o                         
  -1   5   1        183.13        220.47         7.47 o                         
   0   5   1        203.43        199.49        12.10 o                         
   1   5   1         27.14         -0.26        14.44 o                         
   2   5   1        114.56        115.02         5.55 o                         
   3   5   1         82.38         96.29         6.35 o                         
   4   5   1         99.92         97.97         8.13 o                         
   5   5   1         97.45         86.99         4.37 o                         
   6   5   1         80.22         75.67         5.94 o                         
   7   5   1        156.76        148.15         4.13 o                         
   8   5   1          2.00          1.22        10.47 o                         
   9   5   1          2.01          4.64         3.04 o                         
  10   5   1         32.25         31.79         3.30 o                         
  11   5   1          1.15         -0.39         2.53 o                         
  12   5   1         20.12         19.16         3.27 o                         
 -12   6   1          0.63         -4.11         4.48 o                         
 -11   6   1          7.12         11.62         2.97 o                         
 -10   6   1          4.71          2.56         3.33 o                         
  -9   6   1          6.81          7.95         2.26 o                         
  -8   6   1        108.58        103.84         4.54 o                         
  -7   6   1          6.64         11.86         5.56 o                         
  -6   6   1        121.11        109.96         6.37 o                         
  -5   6   1        192.41        187.23         7.62 o                         
  -4   6   1        331.07        335.25        11.23 o                         
  -3   6   1         86.60         77.52         5.74 o                         
  -2   6   1        415.14        417.88         8.47 o                         
  -1   6   1         26.14         36.83         7.62 o                         
   0   6   1          3.34          7.48         6.86 o                         
  -3   0   3         24.07          4.74         5.57 o                         
  -5   0   5         16.28          3.93         4.45 o                         
  -7   0   7          7.24          3.11         2.49 o                         
  -9   0   9          0.07          0.01         2.43 o                         
   9   0  -7          0.40          2.10         2.49 o                         
   7   0  -5          4.20          3.03         2.99 o                         
   5   0  -3          8.17          4.38         3.48 o                         
   3   0  -1         13.38          7.52         5.69 o                         
   1   0   1         28.29         59.35        20.65 o                         
   1   6   1          0.89          0.00         6.66 o                         
   2   6   1         21.28         25.96         5.48 o                         
   3   6   1         25.11         25.79         3.00 o                         
   4   6   1        314.45        282.52        21.30 o                         
   5   6   1          3.66         28.24        33.16 o                         
   6   6   1          1.60          4.96         2.57 o                         
   7   6   1          0.74          5.62        12.97 o                         
   8   6   1          9.01          9.09        10.20 o                         
   9   6   1         50.78         50.10         3.70 o                         
  10   6   1          1.57          3.87         2.45 o                         
  11   6   1          0.48          0.65         2.81 o                         
  12   6   1         36.35         50.06         7.47 o                         
 -12   7   1         15.97         15.96         4.48 o                         
 -11   7   1          4.20         10.28         4.07 o                         
 -10   7   1         38.89         34.63         4.91 o                         
  -9   7   1          0.28          1.63         2.22 o                         
  -8   7   1          3.55          5.47         2.29 o                         
  -7   7   1         10.07         12.59         5.42 o                         
  -6   7   1         28.54         33.81        12.40 o                         
  -5   7   1         33.91         34.96         7.11 o                         
  -4   7   1         10.68         10.31         5.20 o                         
  -3   7   1         43.13         39.99        12.90 o                         
  -2   7   1          7.91          8.16         3.14 o                         
  -1   7   1         26.70         27.86         3.91 o                         
   0   7   1        119.28        120.40        10.07 o                         
   1   7   1         12.20         11.82        10.88 o                         
   2   7   1        327.40        305.20        18.55 o                         
   3   7   1         20.17         18.09         7.81 o                         
   4   7   1          4.21          5.81         5.29 o                         
   5   7   1        232.47        223.55        10.53 o                         
   6   7   1         58.48         55.00        10.72 o                         
   7   7   1         39.13         40.91         6.34 o                         
   8   7   1         20.14         27.34         6.03 o                         
   9   7   1         32.08         36.25         3.37 o                         
  10   7   1          6.63          7.66         8.15 o                         
  11   7   1          1.63          5.10         4.98 o                         
 -11   8   1         13.69         14.11         4.56 o                         
 -10   8   1          6.44          2.10         6.47 o                         
  -9   8   1          5.22          5.47         7.09 o                         
  -8   8   1         37.84         48.03         5.19 o                         
  -7   8   1         33.53         39.37         9.86 o                         
  -6   8   1        145.24        137.75        28.23 o                         
  -5   8   1         50.52         50.13         5.15 o                         
  -4   8   1        351.88        322.42        23.65 o                         
  -3   8   1          9.12         59.27        42.34 o                         
  -2   8   1         73.55         71.96         8.92 o                         
  -1   8   1         14.81         14.63        18.28 o                         
   0   8   1        123.54        121.57         7.38 o                         
   1   8   1          2.42          3.42         8.59 o                         
   2   8   1        287.20        267.33         5.79 o                         
   3   8   1          2.53          1.39         7.28 o                         
   4   8   1         32.11         31.30        11.00 o                         
   5   8   1         14.18         15.68        73.54 o                         
   6   8   1         60.33         62.12         8.43 o                         
   7   8   1          8.20         11.47         2.54 o                         
   8   8   1         10.31          9.28         2.44 o                         
   9   8   1          0.50          0.60         2.34 o                         
  10   8   1          4.92         -4.23         4.23 o                         
  11   8   1         35.98         35.39         5.09 o                         
 -11   9   1          7.03          6.93         3.85 o                         
 -10   9   1         31.94         33.93         6.22 o                         
  -9   9   1         10.22         15.61         6.78 o                         
  -8   9   1          8.86         11.50         3.76 o                         
  -7   9   1         19.54         25.61         3.06 o                         
  -6   9   1          5.70          7.68         4.27 o                         
  -5   9   1         14.22         15.06        15.04 o                         
  -4   9   1         62.79        225.64        69.96 o                         
  -3   9   1          6.79          8.38        10.88 o                         
  -2   9   1          3.95          4.07         7.60 o                         
  -1   9   1         54.50         54.77        10.12 o                         
   0   9   1          0.15          0.33        12.08 o                         
   1   9   1        100.97         93.94         7.91 o                         
   2   9   1         17.97         22.09        17.94 o                         
   3   9   1         12.62         15.62        14.34 o                         
   4   9   1         55.12         56.66         8.77 o                         
   5   9   1         34.83         41.52         2.60 o                         
   6   9   1          5.80          9.93         2.05 o                         
   7   9   1         29.56         27.55         3.05 o                         
   8   9   1         13.84         11.51         7.65 o                         
   9   9   1          0.46          2.12         4.85 o                         
  10   9   1          3.41         12.82         4.15 o                         
 -10  10   1         16.90         14.81         4.48 o                         
  -9  10   1          1.36          6.01         4.91 o                         
  -8  10   1         11.97         19.24         4.69 o                         
  -7  10   1         27.78         32.75         3.35 o                         
  -6  10   1          4.50          2.83         2.65 o                         
  -5  10   1          0.62         -0.89         2.43 o                         
  -4  10   1         16.39         16.21         3.79 o                         
  -3  10   1         11.88          6.00        28.35 o                         
  -2  10   1          6.98          8.94         4.14 o                         
  -1  10   1          8.16         12.93        18.63 o                         
   0  10   1          0.33         -1.60        12.26 o                         
   1  10   1          4.25          7.30         7.33 o                         
   2  10   1        169.04        140.88        20.14 o                         
   3  10   1         43.95         44.11        12.14 o                         
   4  10   1          4.86          4.57         1.85 o                         
   5  10   1          0.29          4.44         2.38 o                         
   6  10   1        103.62         94.58         6.19 o                         
   7  10   1          1.52         -3.08         3.08 o                         
   8  10   1          2.86          4.35         5.97 o                         
   9  10   1         26.74         21.82         4.75 o                         
  -9  11   1         17.25         21.57         4.78 o                         
  -8  11   1          1.00          0.58         3.62 o                         
  -7  11   1          5.97          6.14         3.68 o                         
  -6  11   1         42.37         42.34         5.02 o                         
  -5  11   1         51.47         50.61         5.26 o                         
  -4  11   1         85.96         80.23        10.58 o                         
  -3  11   1          4.82          6.13         2.72 o                         
  -2  11   1         11.02        133.27        86.37 o                         
  -1  11   1        100.47         87.25        20.51 o                         
   0  11   1         12.98         14.60         2.35 o                         
   1  11   1          0.55          2.40         9.37 o                         
   2  11   1         43.56         49.08        14.79 o                         
   3  11   1          1.35          2.66         2.50 o                         
   4  11   1         12.47         18.45         2.81 o                         
   5  11   1         12.00         18.37         5.76 o                         
   6  11   1         20.78         24.05         4.28 o                         
   7  11   1         19.27         18.61         4.30 o                         
   8  11   1          0.17          3.71         3.70 o                         
  -8  12   1         42.64         41.03         6.03 o                         
  -7  12   1          0.15          0.52         3.61 o                         
  -6  12   1         25.56         35.00         6.30 o                         
  -5  12   1          2.42          5.80         5.14 o                         
  -4  12   1         25.73         29.71         3.65 o                         
  -3  12   1          2.53          6.51         2.74 o                         
  -2  12   1         25.94         27.05         3.68 o                         
  -1  12   1         17.16         18.17         4.14 o                         
   0  12   1        110.77        104.26         6.13 o                         
   1  12   1         14.99         20.63         3.10 o                         
   2  12   1         13.49          8.37         4.79 o                         
   3  12   1         13.46         25.31         3.31 o                         
   4  12   1          1.05         10.99         3.63 o                         
   5  12   1          0.41          2.79         3.43 o                         
   6  12   1          9.51         12.47         6.03 o                         
   7  12   1          0.93          7.12         3.73 o                         
  -6  13   1          0.68         -1.13         3.52 o                         
  -5  13   1          3.79         10.69         3.24 o                         
  -4  13   1         15.54         25.67         5.82 o                         
  -3  13   1          4.19          6.55         3.08 o                         
  -2  13   1          1.07         10.46         2.99 o                         
  -1  13   1         11.63         10.18         9.15 o                         
   0  13   1          1.51          2.38         4.09 o                         
   1  13   1         10.96         15.78         5.29 o                         
   2  13   1         16.83         21.33         6.28 o                         
   3  13   1         29.86         42.08         5.63 o                         
   4  13   1         11.40         14.04         4.98 o                         
   5  13   1         10.53          5.95         3.52 o                         
   6  13   1         33.60         26.25         7.96 o                         
  -4  14   1          3.79         18.59         9.27 o                         
  -3  14   1          0.22          3.14         4.16 o                         
  -2  14   1         23.79         19.12         5.04 o                         
  -1  14   1          1.83          6.31         7.84 o                         
   0  14   1         11.31         24.79         8.90 o                         
   1  14   1          3.22          4.62         4.36 o                         
   2  14   1          1.02          4.84         4.42 o                         
   3  14   1          2.25          5.98         4.00 o                         
 -14   0   2          1.75          4.53         3.61 o                         
 -12   0   2          0.11          4.03         3.98 o                         
 -10   0   2        496.48        476.59         8.21 o                         
  -8   0   2        134.26        132.17         8.83 o                         
  -6   0   2          8.77          7.01         5.16 o                         
  -4   0   2        852.28        873.37        12.96 o                         
  -2   0   2       8621.03       7975.16       138.17 o                         
   0   0   2         46.55         34.20         4.22 o                         
   2   0   2       1367.08       1418.74        20.36 o                         
   4   0   2        207.62        210.56         6.95 o                         
   6   0   2        376.89        372.95        14.53 o                         
   8   0   2        397.19        359.09        19.94 o                         
  10   0   2         13.43          7.37         5.29 o                         
  12   0   2          1.27          6.39         5.41 o                         
 -14   1   2          6.30          5.84         2.87 o                         
 -13   1   2         10.53         10.44         3.06 o                         
 -12   1   2         15.69         16.94         2.15 o                         
 -11   1   2          0.65          1.79         1.87 o                         
 -10   1   2          5.69          3.76         1.83 o                         
  -9   1   2          1.04          0.58         1.60 o                         
  -8   1   2        118.69        113.43         2.93 o                         
  -7   1   2         23.53         28.56         1.67 o                         
  -6   1   2        283.70        271.38         3.76 o                         
  -5   1   2        681.81        708.43         6.79 o                         
  -4   1   2         23.49         31.27         2.52 o                         
  -3   1   2       2733.61       2782.10        23.52 o                         
  -2   1   2          8.46          1.38         1.76 o                         
  -1   1   2       3863.58       3992.37        31.93 o                         
   0   1   2        264.29        281.30         2.73 o                         
   1   1   2       4364.92       4298.30        39.95 o                         
   2   1   2         51.78         40.56         2.92 o                         
   3   1   2        511.02        583.82        10.38 o                         
   4   1   2        623.54        654.59         6.72 o                         
   5   1   2        326.90        309.28         4.98 o                         
   6   1   2        446.29        411.85         7.63 o                         
   7   1   2         17.68         18.60         2.37 o                         
   8   1   2        204.05        184.49        11.48 o                         
   9   1   2          2.27         -0.76         1.63 o                         
  10   1   2         27.56         31.32         3.32 o                         
  11   1   2         24.80         28.12         5.90 o                         
  12   1   2          3.26          4.86         2.99 o                         
  13   1   2          3.94          5.68         3.00 o                         
 -14   2   2          6.87          5.23         3.34 o                         
 -13   2   2          9.35          8.94         2.36 o                         
 -12   2   2         13.51         12.99         2.40 o                         
 -11   2   2        123.07        116.59         5.39 o                         
 -10   2   2         17.84         18.97         3.29 o                         
  -9   2   2         93.34         83.80         3.10 o                         
  -8   2   2         95.57         90.97         3.85 o                         
  -7   2   2          0.75         -0.53         1.70 o                         
  -6   2   2         38.12         42.71         2.20 o                         
  -5   2   2        307.36        313.91         8.29 o                         
  -4   2   2        111.58        108.90         4.47 o                         
  -3   2   2         56.99         69.18         3.42 o                         
  -2   2   2       2844.40       2766.87        32.23 o                         
  -1   2   2        156.37        113.43        13.12 o                         
   0   2   2       2748.00       2776.65        23.80 o                         
   1   2   2        123.32        159.53         6.37 o                         
   2   2   2        589.60        599.96         8.82 o                         
   3   2   2        215.65        235.53         6.21 o                         
   4   2   2         24.41         33.59         1.84 o                         
   5   2   2         76.38         82.30         5.66 o                         
   6   2   2        173.66        166.95        12.70 o                         
   7   2   2         36.77         42.37         4.71 o                         
   8   2   2         12.15         13.07        16.25 o                         
   9   2   2         29.18         26.96         2.81 o                         
  10   2   2         40.02         41.57         3.37 o                         
  11   2   2         33.01         31.56         4.38 o                         
  12   2   2          4.66          8.61         7.57 o                         
  13   2   2          1.87          2.60         3.06 o                         
 -13   3   2         19.68         21.12         4.68 o                         
 -12   3   2         10.11         15.05         3.37 o                         
 -11   3   2        136.29        119.78        11.76 o                         
 -10   3   2          3.61          0.04         2.01 o                         
  -9   3   2        129.74        122.16         5.47 o                         
  -8   3   2          1.19          0.44         6.10 o                         
  -7   3   2        160.78        147.63        10.44 o                         
  -6   3   2         45.67         40.86         1.99 o                         
  -5   3   2          8.82         11.31         3.02 o                         
  -4   3   2         47.36         54.97         1.78 o                         
  -3   3   2        157.38        188.57        11.90 o                         
  -2   3   2        413.19        423.33         7.95 o                         
  -1   3   2       1639.84       1720.07        17.55 o                         
   0   3   2        822.29        934.10        10.39 o                         
   1   3   2        241.50        266.71        12.78 o                         
   2   3   2        153.08        166.44         9.90 o                         
   3   3   2        487.31        487.98         7.57 o                         
   4   3   2         56.45         67.58         4.15 o                         
   5   3   2        263.09        247.18         4.85 o                         
   6   3   2         32.49         23.89        10.66 o                         
   7   3   2        225.79        212.48        10.28 o                         
   8   3   2         21.48         20.53         2.46 o                         
   9   3   2          4.13          1.70        12.07 o                         
  10   3   2         23.41         22.93         3.00 o                         
  11   3   2          6.34          3.49         2.90 o                         
  12   3   2         16.67         24.70         4.49 o                         
 -13   4   2         26.78         30.21         3.55 o                         
 -12   4   2          3.77          4.74         4.66 o                         
 -11   4   2          8.49          9.18         2.65 o                         
 -10   4   2         39.01         48.55         6.95 o                         
  -9   4   2         14.24         10.26         6.86 o                         
  -8   4   2         95.14         84.55         5.57 o                         
  -7   4   2        253.26        242.94         4.33 o                         
  -6   4   2        153.30        150.76        10.53 o                         
  -5   4   2         61.80         65.57         4.37 o                         
  -4   4   2       3122.55       3118.85        28.26 o                         
  -3   4   2         51.60         24.20        13.46 o                         
  -2   4   2        119.83        137.82        12.97 o                         
  -1   4   2        115.77        119.03         8.21 o                         
   0   4   2        424.86        439.84         7.97 o                         
   1   4   2         55.01         64.72         3.72 o                         
   2   4   2         79.16         88.68         5.55 o                         
   3   4   2         71.79         73.66         3.17 o                         
   4   4   2         52.97         57.29         4.00 o                         
   5   4   2         72.48         67.50         9.42 o                         
   6   4   2         74.84         68.13        11.31 o                         
   7   4   2          5.90          4.81         6.26 o                         
   8   4   2         42.34         36.69         7.24 o                         
   9   4   2          5.35          2.35         2.19 o                         
  10   4   2         42.94         47.33         3.60 o                         
  11   4   2          1.38          3.21         3.16 o                         
  12   4   2         10.23         11.82         3.78 o                         
 -13   5   2          2.12          3.42         3.81 o                         
 -12   5   2         10.38          2.84         3.55 o                         
 -11   5   2          0.96          3.48         2.28 o                         
 -10   5   2          0.47          4.56         2.17 o                         
  -9   5   2         90.48         85.22         5.53 o                         
  -8   5   2          1.13          3.05         9.36 o                         
  -7   5   2          0.18          3.70        17.29 o                         
  -6   5   2          0.61          0.33         5.45 o                         
  -5   5   2         56.11         49.26         4.46 o                         
  -4   5   2          9.41         12.57         1.84 o                         
  -3   5   2         95.82        102.68         5.51 o                         
  -2   5   2        388.77        386.96        11.96 o                         
  -1   5   2         54.47         47.57         4.96 o                         
   0   5   2        532.63        550.96        18.58 o                         
   1   5   2          3.43          3.60         3.66 o                         
   2   5   2         31.81         35.65         7.19 o                         
   3   5   2        323.91        332.40        11.90 o                         
   4   5   2         29.15         31.31         2.06 o                         
   5   5   2        629.38        550.54        14.86 o                         
   6   5   2         66.29         61.50        10.15 o                         
   7   5   2        132.96        125.14        16.03 o                         
   8   5   2         12.81          9.18         2.36 o                         
   9   5   2         45.80         51.14         4.06 o                         
  10   5   2         64.90         69.02         4.25 o                         
  11   5   2          0.08          3.52         3.82 o                         
  12   5   2          0.22          1.88         3.26 o                         
 -12   6   2          7.69          4.56         6.35 o                         
 -11   6   2         21.08         26.92         3.31 o                         
 -10   6   2         40.68         39.92         3.45 o                         
  -9   6   2         26.26         32.23         2.85 o                         
  -1   0   3          1.40         -0.07         1.19 o                         
  -3   0   5         39.71         92.20        31.98 o                         
  -5   0   7         13.52          8.77         5.26 o                         
  -7   0   9          0.91          1.75         2.93 o                         
  -9   0  11          2.61         -0.46         1.64 o                         
  -8   6   2          2.08          1.32         5.16 o                         
  -7   6   2         27.72         25.26        40.81 o                         
  -6   6   2        792.36        748.58        15.61 o                         
  -5   6   2        166.03        160.74         8.59 o                         
  -4   6   2        226.67        201.28         6.12 o                         
  -3   6   2          5.30          4.91         1.29 o                         
  -2   6   2         91.20         91.50         3.89 o                         
  -1   6   2          5.28          4.56         7.58 o                         
   0   6   2         52.95         62.45         7.57 o                         
   1   6   2        162.79        155.40         4.80 o                         
   2   6   2          5.64          6.64         5.01 o                         
   3   6   2        369.27        334.67        19.51 o                         
   4   6   2        561.06        514.15        30.14 o                         
   5   6   2          8.37         10.27         5.86 o                         
   6   6   2         29.69         35.59        13.67 o                         
   7   6   2         15.99         17.74         4.24 o                         
   8   6   2         12.13          9.01        15.34 o                         
   9   6   2          0.03          4.11         3.33 o                         
  10   6   2          1.48          5.62         2.55 o                         
  11   6   2          9.96         16.74         3.20 o                         
 -12   7   2         20.92         21.52         4.48 o                         
 -11   7   2          2.09          0.73         5.60 o                         
 -10   7   2          0.10          1.69         5.60 o                         
  -9   7   2          5.56          1.74         2.44 o                         
  -8   7   2         10.64         11.77         4.23 o                         
  -7   7   2        150.20        143.19         3.90 o                         
  -6   7   2         63.15         57.54         7.35 o                         
  -5   7   2         74.90         74.75         2.76 o                         
  -4   7   2          1.34          1.00         2.95 o                         
  -3   7   2        207.85        203.99         3.82 o                         
  -2   7   2          2.78          2.74         5.33 o                         
  -1   7   2         11.22         11.28        10.65 o                         
   0   7   2         41.73         44.59         5.16 o                         
   1   7   2        101.08        103.60         5.19 o                         
   2   7   2         38.61         41.41        13.85 o                         
   3   7   2         10.77          8.17         6.56 o                         
   4   7   2        133.58        123.82        11.84 o                         
   5   7   2          2.67         31.10        30.67 o                         
   6   7   2         31.83         33.05        20.35 o                         
   7   7   2         19.75         27.70        19.92 o                         
   8   7   2          1.16          2.62         2.34 o                         
   9   7   2         11.33         17.82         2.88 o                         
  10   7   2         54.96         73.14        11.84 o                         
  11   7   2          3.15          8.71         6.16 o                         
 -11   8   2          4.94          8.51         4.23 o                         
 -10   8   2         47.93         35.71         7.34 o                         
  -9   8   2         10.80          6.26         3.68 o                         
  -8   8   2          4.57          3.45         2.74 o                         
  -7   8   2          5.66          7.45         4.24 o                         
  -6   8   2         32.35        136.42        56.02 o                         
  -5   8   2          3.78          4.36        14.55 o                         
  -4   8   2          5.06          5.41        11.00 o                         
  -3   8   2          4.60          4.13         9.64 o                         
  -2   8   2         14.28         18.40         9.63 o                         
  -1   8   2         55.10         57.85        10.93 o                         
   0   8   2         44.49         42.81         7.95 o                         
   1   8   2         20.61         23.57         5.78 o                         
   2   8   2        533.95        459.63        36.21 o                         
   3   8   2         13.69         15.69        10.24 o                         
   4   8   2        136.10        130.92        25.30 o                         
   5   8   2         19.90        237.76        63.03 o                         
   6   8   2         51.83         51.02         4.17 o                         
   7   8   2         47.47         55.96         3.79 o                         
   8   8   2          0.89          4.87         5.19 o                         
   9   8   2         17.82         22.95         3.25 o                         
  10   8   2          5.54          7.15         4.08 o                         
 -11   9   2          6.90          8.04         4.00 o                         
 -10   9   2         13.18         21.91         4.87 o                         
  -9   9   2         10.39         10.30         4.18 o                         
  -8   9   2         56.79         59.30         6.65 o                         
  -7   9   2        135.44        137.71         5.44 o                         
  -6   9   2          3.79          6.31         2.52 o                         
  -5   9   2         22.30        122.22        75.13 o                         
  -4   9   2          2.74         11.76        24.32 o                         
  -3   9   2         19.25         19.49        12.91 o                         
  -2   9   2          5.83          8.16         5.98 o                         
  -1   9   2        109.51        100.47         8.96 o                         
   0   9   2          4.43          4.43         3.41 o                         
   1   9   2         21.17         13.40        16.67 o                         
   2   9   2         11.98          6.54        17.22 o                         
   3   9   2        244.53        234.26        23.28 o                         
   4   9   2         53.52         51.79        13.15 o                         
   5   9   2         21.19         24.22         3.96 o                         
   6   9   2         30.01         30.00         3.17 o                         
   7   9   2          5.08          4.11         2.38 o                         
   8   9   2          3.02          7.52         3.80 o                         
   9   9   2         14.79         14.61         7.71 o                         
  10   9   2          0.84          0.30         3.61 o                         
 -10  10   2         17.44         26.61         5.08 o                         
  -9  10   2          3.00         -2.39         3.71 o                         
  -8  10   2         80.78         80.85         6.68 o                         
  -7  10   2         18.61         26.28         7.19 o                         
  -6  10   2         33.69         38.25         3.76 o                         
  -5  10   2         24.25         23.47         3.32 o                         
  -4  10   2          0.14          2.81         2.52 o                         
  -3  10   2        150.88        139.39        32.71 o                         
  -2  10   2         45.26         49.32        13.19 o                         
  -1  10   2          5.11         34.77        44.57 o                         
   0  10   2        257.51        237.24        10.66 o                         
   1  10   2         10.86         61.39        80.75 o                         
   2  10   2          1.36         52.77        59.06 o                         
   3  10   2          7.20         18.31        57.30 o                         
   4  10   2          9.29         11.78         1.99 o                         
   5  10   2          0.85          2.60         3.07 o                         
   6  10   2         13.36          6.92         7.96 o                         
   7  10   2          0.45          2.76         3.59 o                         
   8  10   2          5.96         14.36         4.15 o                         
   9  10   2         60.96         67.36         6.33 o                         
  -9  11   2          6.20          7.35         4.05 o                         
  -8  11   2          4.53          7.96         3.94 o                         
  -7  11   2         16.58         15.60         3.59 o                         
  -6  11   2          1.95          3.54         3.58 o                         
  -5  11   2         50.46         57.70         6.85 o                         
  -4  11   2          2.06         -1.91         2.56 o                         
  -3  11   2         15.80         18.33         3.13 o                         
  -2  11   2          2.48          5.63        11.66 o                         
  -1  11   2          0.57          1.32        33.94 o                         
   0  11   2         23.31         28.83         4.73 o                         
   1  11   2        125.51        -24.51       102.02 o                         
   2  11   2          2.40          3.15         2.96 o                         
   3  11   2         29.90         34.70         2.61 o                         
   4  11   2          5.57          6.79         2.95 o                         
   5  11   2         17.23         18.75         4.07 o                         
   6  11   2          8.03          9.05         4.38 o                         
   7  11   2          9.12          3.86         6.47 o                         
   8  11   2          0.28          7.23         4.10 o                         
  -8  12   2          5.73          2.57         4.03 o                         
  -7  12   2         21.03         12.43         4.18 o                         
  -6  12   2         13.11         19.85         5.88 o                         
  -5  12   2          0.17          0.26         4.23 o                         
  -4  12   2          5.61         12.62         3.65 o                         
  -3  12   2         30.07         28.28         3.73 o                         
  -2  12   2         24.18         24.76         3.62 o                         
  -1  12   2         29.99         34.27         3.70 o                         
   0  12   2         18.00         15.82         3.34 o                         
   1  12   2         27.45         28.44         3.10 o                         
   2  12   2          5.92         16.79         2.77 o                         
   3  12   2          4.82         16.09         7.03 o                         
   4  12   2         38.33         59.89        10.28 o                         
   5  12   2         14.21         26.27        14.68 o                         
   6  12   2          3.95          6.11         3.80 o                         
   7  12   2         19.80         27.28         4.72 o                         
  -6  13   2         14.20         16.24         3.82 o                         
  -5  13   2          1.63          5.83         5.29 o                         
  -4  13   2          6.35          6.55         5.65 o                         
  -3  13   2         43.46         49.78        10.21 o                         
  -2  13   2         15.18         23.40         4.49 o                         
  -1  13   2          0.51          6.32         3.54 o                         
   0  13   2          6.63         15.74         4.75 o                         
   1  13   2         14.41         21.59         6.10 o                         
   2  13   2          2.50         10.37         4.35 o                         
   3  13   2          5.02          8.40        10.51 o                         
   4  13   2          1.36          5.72         6.35 o                         
   5  13   2         57.09         52.73         7.21 o                         
  -4  14   2         29.98         30.88         5.81 o                         
  -3  14   2          4.49          7.37         7.59 o                         
  -2  14   2         43.53         49.02         5.88 o                         
  -1  14   2          1.46          7.17         4.18 o                         
   0  14   2          4.44          9.25         5.35 o                         
   1  14   2          6.09         18.90         5.66 o                         
   2  14   2          4.96          8.75         4.40 o                         
   3  14   2         11.70         12.57         6.97 o                         
 -13   0   3          8.49         11.88         3.61 o                         
 -11   0   3        266.15        241.75         8.71 o                         
  -9   0   3          0.77         -0.62         2.20 o                         
  -7   0   3        168.64        160.20         4.84 o                         
  -5   0   3        191.26        188.76         4.17 o                         
  -3   0   3        560.47        612.08        13.05 o                         
  -1   0   3         32.52         21.24         1.48 o                         
   1   0   3         31.32         28.79         4.15 o                         
   3   0   3        303.83        311.62         4.45 o                         
   5   0   3         89.72         85.87         5.81 o                         
   7   0   3         96.53         91.70         6.47 o                         
   9   0   3         32.54         34.82         4.00 o                         
  11   0   3         10.03         16.30         5.72 o                         
 -14   1   3          0.02          1.10         2.59 o                         
 -13   1   3         13.06         22.18         3.07 o                         
 -12   1   3          3.72          3.73         2.48 o                         
 -11   1   3         59.94         65.01         3.93 o                         
 -10   1   3         14.47         16.99         2.84 o                         
  -9   1   3         62.29         52.31         2.71 o                         
  -8   1   3          3.64          4.00         1.36 o                         
  -7   1   3          6.80          6.27         1.56 o                         
  -6   1   3         12.61         15.22         1.28 o                         
  -5   1   3        325.48        314.20         6.95 o                         
  -4   1   3        323.60        332.21         5.11 o                         
  -3   1   3       1654.67       1673.06        16.73 o                         
  -2   1   3        103.10        138.79         2.61 o                         
  -1   1   3       6372.49       6235.02        57.18 o                         
   0   1   3        140.57        154.64         6.86 o                         
   1   1   3        329.64        326.48        10.73 o                         
   2   1   3         23.70         36.07         3.44 o                         
   3   1   3        738.33        760.56        10.50 o                         
   4   1   3        250.16        254.53        15.35 o                         
   5   1   3         53.20         55.16         8.64 o                         
   6   1   3        114.41        106.41         8.04 o                         
   7   1   3         39.03         40.88         8.60 o                         
   8   1   3         13.70         20.99         9.17 o                         
   9   1   3          4.48          4.45         3.33 o                         
  10   1   3          1.13          1.54         4.79 o                         
  11   1   3         21.67         25.36         3.51 o                         
  12   1   3         23.26         28.31         6.61 o                         
 -14   2   3          0.49         -2.14         3.19 o                         
 -13   2   3          5.52          7.70         2.07 o                         
 -12   2   3         82.35         82.94         3.60 o                         
 -11   2   3         57.78         62.01         3.32 o                         
 -10   2   3         80.18         85.68         7.87 o                         
  -9   2   3         57.99         54.66         3.09 o                         
  -8   2   3         16.67         13.87         5.32 o                         
  -7   2   3          7.39          6.30         6.07 o                         
  -6   2   3        491.61        498.75         6.21 o                         
  -5   2   3        243.98        252.87         4.22 o                         
  -4   2   3        858.12        919.02         9.08 o                         
  -3   2   3        144.58        157.41         5.66 o                         
  -2   2   3        134.28        183.19        10.56 o                         
  -1   2   3        119.17        148.37         5.62 o                         
   0   2   3        134.85        133.55         6.46 o                         
   1   2   3       1203.91       1235.97        16.74 o                         
   2   2   3         74.89         85.91         9.67 o                         
   3   2   3         56.64         52.70         5.95 o                         
   4   2   3        145.84        130.46        12.03 o                         
   5   2   3          6.26         -4.54        18.08 o                         
   6   2   3        114.02         93.17        18.36 o                         
   7   2   3         79.02         83.02         4.39 o                         
   8   2   3         17.74         21.91         2.42 o                         
   9   2   3          2.20          6.17        17.96 o                         
  10   2   3          4.74          2.50         2.34 o                         
  11   2   3          9.56          7.52         3.48 o                         
  12   2   3          7.44          5.95         3.12 o                         
 -14   3   3          2.23          2.29         2.53 o                         
 -13   3   3          1.30         -2.59         4.05 o                         
 -12   3   3          3.05          3.88         1.98 o                         
 -11   3   3          8.43          8.34         1.84 o                         
 -10   3   3         26.95         30.35         2.96 o                         
  -9   3   3          8.22          6.22         2.41 o                         
  -8   3   3          2.82          3.62         3.58 o                         
  -7   3   3         14.64          8.29         2.78 o                         
  -6   3   3         58.70         60.10         4.10 o                         
  -5   3   3          7.65          8.93         2.65 o                         
  -4   3   3         84.46         89.55         5.53 o                         
  -3   3   3        623.76        647.53         9.16 o                         
  -2   3   3        424.05        459.11         9.84 o                         
  -1   3   3         24.37         32.71         4.53 o                         
   0   3   3         31.42         35.56         3.39 o                         
   1   3   3       2563.07       2651.47        24.17 o                         
   2   3   3        692.66        703.40         9.48 o                         
   3   3   3       1458.34       1464.06        16.34 o                         
   4   3   3         26.13         24.66         5.86 o                         
   5   3   3        370.89        337.39         6.85 o                         
   6   3   3        470.50        418.90        13.99 o                         
   7   3   3          3.62         -0.86         3.47 o                         
   8   3   3          4.12          2.31        13.61 o                         
   9   3   3         31.25         23.56         3.09 o                         
  10   3   3         10.49         14.53         2.57 o                         
  11   3   3         48.64         47.59         5.35 o                         
  12   3   3         11.50         13.85         3.33 o                         
 -13   4   3         58.42         57.79         4.15 o                         
 -12   4   3          0.27         -1.78         2.32 o                         
 -11   4   3          0.22         -1.59         1.92 o                         
 -10   4   3         23.86         25.12         9.36 o                         
  -9   4   3         42.33         43.84         5.11 o                         
  -8   4   3        172.22        164.35         7.10 o                         
  -7   4   3         34.88         34.79         6.51 o                         
  -6   4   3        217.09        206.96         7.86 o                         
  -5   4   3         53.58         56.44         3.34 o                         
  -4   4   3        151.18        157.35         7.04 o                         
  -3   4   3        134.21        132.94        11.24 o                         
  -2   4   3         61.41        114.52        23.67 o                         
  -1   4   3        281.20        287.96        10.23 o                         
   0   4   3          5.45         13.06         4.80 o                         
   1   4   3        842.14        859.37        14.63 o                         
   2   4   3         12.23         12.35         8.11 o                         
   3   4   3          5.29         10.35         4.58 o                         
   4   4   3         69.90         59.87         5.77 o                         
   5   4   3         13.50         16.23         3.86 o                         
   6   4   3         26.18         22.59         4.83 o                         
   7   4   3         19.26         61.65        30.39 o                         
   8   4   3          0.89          2.34         6.70 o                         
   9   4   3         53.68         53.56         4.82 o                         
  10   4   3         10.09          9.15         2.75 o                         
  11   4   3          0.60          1.51         3.28 o                         
  12   4   3          0.63          0.51         2.89 o                         
 -13   5   3          1.26          9.08         3.99 o                         
 -12   5   3          1.02         -1.66         2.34 o                         
 -11   5   3         42.83         35.52         3.21 o                         
 -10   5   3          1.46          0.80         2.05 o                         
  -9   5   3         73.74         56.45        68.06 o                         
  -8   5   3          8.64          3.62         1.53 o                         
  -7   5   3         14.32         17.31         9.14 o                         
  -6   5   3         29.50         26.10         3.03 o                         
  -5   5   3        296.90        306.54         7.64 o                         
  -4   5   3         18.21         22.51         2.74 o                         
  -3   5   3        169.17        179.15         9.41 o                         
  -2   5   3         17.92         26.87         6.92 o                         
  -1   5   3         31.77         46.04         4.63 o                         
   0   5   3         41.61         44.39         4.19 o                         
   1   5   3         92.25        115.80         6.66 o                         
   2   5   3         27.65         28.82         5.87 o                         
   3   5   3         53.60         84.16        13.40 o                         
   4   5   3        133.03        116.28        10.25 o                         
   5   5   3        195.34        164.69        19.07 o                         
   6   5   3          8.98          8.66         9.21 o                         
   7   5   3          8.26         69.55        48.40 o                         
   8   5   3         70.64         65.61        28.85 o                         
   9   5   3         17.42         19.68         3.10 o                         
  10   5   3         54.95         58.80         4.17 o                         
  11   5   3          2.09          0.14         4.40 o                         
 -13   6   3          7.04          9.21         6.59 o                         
 -12   6   3         26.13         17.94         5.01 o                         
 -11   6   3          2.40          2.59         3.56 o                         
 -10   6   3         19.48         20.50         2.31 o                         
  -9   6   3          4.81          2.64         2.27 o                         
  -8   6   3          0.99        -35.83        35.83 o                         
  -7   6   3        134.66        128.71         8.63 o                         
  -6   6   3        370.91        366.91        18.82 o                         
  -5   6   3         89.36         75.21         4.45 o                         
  -4   6   3         24.25         22.79         7.60 o                         
  -3   6   3          1.81          7.56         8.71 o                         
   9   0  -5          0.77         -0.19         1.83 o                         
   7   0  -3          7.17         -1.16         3.17 o                         
   5   0  -1          0.32          0.45         2.68 o                         
   3   0   1         52.88        151.42        38.07 o                         
   1   0   3          1.34          2.36         4.51 o                         
  -2   6   3         35.22         39.25         4.56 o                         
  -1   6   3         73.27         76.27         8.09 o                         
   0   6   3         27.99         20.43        10.21 o                         
   1   6   3         96.81         98.90        13.05 o                         
   2   6   3         11.17         17.02         4.47 o                         
   3   6   3          6.07          6.77         5.65 o                         
   4   6   3        135.93        119.35        15.06 o                         
   5   6   3          4.62         64.16        37.44 o                         
   6   6   3         24.12         23.25        12.09 o                         
   7   6   3         73.12         68.88         7.32 o                         
   8   6   3          7.14         10.64         2.77 o                         
   9   6   3          1.69          3.07         2.33 o                         
  10   6   3         12.43         22.05         6.40 o                         
  11   6   3          3.88          9.43         3.87 o                         
 -12   7   3         10.17         18.00         4.54 o                         
 -11   7   3          2.41          0.99         3.73 o                         
 -10   7   3          3.53         -2.47         3.43 o                         
  -9   7   3         75.94         78.33         8.37 o                         
  -8   7   3          0.07         -0.35         8.79 o                         
  -7   7   3         33.68         33.53        18.23 o                         
  -6   7   3          4.63          4.29         8.48 o                         
  -5   7   3        235.59        212.22        15.12 o                         
  -4   7   3         29.41         40.96        15.51 o                         
  -3   7   3        152.59        145.08         5.51 o                         
  -2   7   3         22.12         26.79        11.71 o                         
  -1   7   3         34.74         35.83         9.92 o                         
   0   7   3         73.77         69.72         9.73 o                         
   1   7   3        279.48        248.42        16.59 o                         
   2   7   3         17.60         20.58         7.98 o                         
   3   7   3        550.19        474.57        32.07 o                         
   4   7   3         31.62         31.23        11.89 o                         
   5   7   3         14.94          8.81        17.56 o                         
   6   7   3         26.05         26.98        10.78 o                         
   7   7   3         57.20         65.16         4.04 o                         
   8   7   3         40.71         40.19         4.79 o                         
   9   7   3         14.93         24.26         4.46 o                         
  10   7   3          1.90          8.38         2.94 o                         
  11   7   3          2.42          7.14         3.24 o                         
 -12   8   3          9.06         10.80         4.44 o                         
 -11   8   3          3.21          6.02         4.16 o                         
 -10   8   3          1.49         -0.09         3.74 o                         
  -9   8   3          1.18          0.44         3.33 o                         
  -8   8   3         92.69         89.06         4.73 o                         
  -7   8   3        135.47        111.99        30.17 o                         
  -6   8   3          2.83          2.17        15.00 o                         
  -5   8   3         87.51         76.91        13.54 o                         
  -4   8   3         80.40         82.01        11.22 o                         
  -3   8   3          6.90         10.46        11.57 o                         
  -2   8   3        137.21        132.97        10.84 o                         
  -1   8   3         50.32         48.10         9.79 o                         
   0   8   3         39.79         39.69         7.93 o                         
   1   8   3          6.53          4.58        17.34 o                         
   2   8   3        319.89        299.44        20.08 o                         
   3   8   3         79.64         67.70        20.42 o                         
   4   8   3         36.78         40.68        12.09 o                         
   5   8   3          9.00        118.96        68.07 o                         
   6   8   3          0.58          0.19         2.30 o                         
   7   8   3          8.37         10.06         3.87 o                         
   8   8   3          6.36          9.90         4.41 o                         
   9   8   3          0.10          8.11         5.75 o                         
  10   8   3          1.33          1.02         3.70 o                         
 -11   9   3          0.51          5.84         3.97 o                         
 -10   9   3         14.97         18.83         4.91 o                         
  -9   9   3         17.16         14.23         4.21 o                         
  -8   9   3          7.14          3.42         3.53 o                         
  -7   9   3         15.26         11.30         3.99 o                         
  -6   9   3         11.51         10.31         2.87 o                         
  -5   9   3          1.95        146.70        85.23 o                         
  -4   9   3          3.36         13.63        47.58 o                         
  -3   9   3         15.02        156.83        64.11 o                         
  -2   9   3          2.23         -0.17        10.11 o                         
  -1   9   3         47.66         44.69         9.38 o                         
   0   9   3         41.82         42.59         6.11 o                         
   1   9   3         24.11         25.72         7.77 o                         
   2   9   3         69.89         70.61         5.83 o                         
   3   9   3         24.13          5.07        21.29 o                         
   4   9   3         42.71         50.94         3.48 o                         
   5   9   3         60.21         63.65         4.06 o                         
   6   9   3          2.18          0.68         2.38 o                         
   7   9   3          1.85         -2.29         2.29 o                         
   8   9   3          8.26          6.62         2.85 o                         
   9   9   3          0.88          3.47         4.98 o                         
 -10  10   3          9.22         12.84         4.30 o                         
  -9  10   3         46.35         39.79         5.45 o                         
  -8  10   3         19.67         27.05         3.82 o                         
  -7  10   3          5.62          5.52         3.73 o                         
  -6  10   3          2.25          4.58         2.95 o                         
  -5  10   3          6.15          7.00         2.87 o                         
  -4  10   3         20.93         20.82         3.18 o                         
  -2  10   3         11.25         17.43         5.35 o                         
  -1  10   3          0.79          4.34        11.46 o                         
   0  10   3        220.89        206.95         7.74 o                         
   1  10   3         13.75         14.22        19.25 o                         
   2  10   3         68.83        -31.28        73.35 o                         
   3  10   3          2.36          3.57         1.89 o                         
   4  10   3         27.28         28.07         3.04 o                         
   5  10   3         54.46         60.17         3.86 o                         
   6  10   3          7.34          9.16         2.57 o                         
   7  10   3         10.72          5.60         5.10 o                         
   8  10   3          2.69          0.17         4.67 o                         
   9  10   3          7.05         12.03         6.28 o                         
  -9  11   3          0.46          3.81         3.84 o                         
  -8  11   3          3.81          3.35         3.98 o                         
  -7  11   3          4.82          9.31         6.41 o                         
  -6  11   3          2.92          8.10         3.20 o                         
  -5  11   3         29.06         29.55         3.77 o                         
  -4  11   3          3.68          0.28         2.61 o                         
  -3  11   3         52.06         53.00         5.13 o                         
  -2  11   3         23.47         26.14        13.45 o                         
  -1  11   3          6.63         13.02         3.33 o                         
   0  11   3         25.40         25.73         3.75 o                         
   1  11   3         80.61         74.49        28.43 o                         
   2  11   3          6.05          8.84         1.98 o                         
   3  11   3         89.44         84.14         4.09 o                         
   4  11   3         20.00         24.61         2.95 o                         
   5  11   3          7.19          9.50         3.64 o                         
   6  11   3          8.03          7.10        10.08 o                         
   7  11   3          0.69         12.26         4.21 o                         
   8  11   3          0.42          7.86         3.94 o                         
  -8  12   3         35.60         28.72         5.07 o                         
  -7  12   3         11.15         23.72         4.00 o                         
  -6  12   3         21.18         31.05         3.76 o                         
  -5  12   3          3.69         10.45         3.56 o                         
  -4  12   3          1.38          0.62         4.25 o                         
  -3  12   3          5.69          4.12         2.94 o                         
  -2  12   3         15.65         16.93         3.30 o                         
  -1  12   3         13.43         10.15         4.18 o                         
   0  12   3         32.86         33.29         4.80 o                         
   1  12   3          3.67          3.60         3.72 o                         
   2  12   3          4.88         12.30         3.90 o                         
   3  12   3         17.71         11.32         6.97 o                         
   4  12   3          7.91         13.92         4.23 o                         
   5  12   3          2.35          5.47         6.84 o                         
   6  12   3          1.26          9.81        10.33 o                         
  -6  13   3         15.08         16.99         4.19 o                         
  -5  13   3         10.62         17.48         5.52 o                         
  -4  13   3          3.77          5.10         3.06 o                         
  -3  13   3          6.31          8.04         6.47 o                         
  -2  13   3         12.66         16.15         3.50 o                         
  -1  13   3         82.61         97.83        14.55 o                         
   0  13   3         22.80         33.38         5.30 o                         
   1  13   3         19.58         15.33         4.50 o                         
   2  13   3          2.46         21.88         6.66 o                         
   3  13   3         10.78         26.25         8.09 o                         
   4  13   3          9.53         17.05         6.84 o                         
   5  13   3         40.55         29.49         8.46 o                         
  -4  14   3         45.60         48.44         8.10 o                         
  -3  14   3          4.35         19.05         4.88 o                         
  -2  14   3         17.37         16.77        14.87 o                         
  -1  14   3         34.77         22.79         6.22 o                         
   0  14   3          2.59          7.44         4.28 o                         
   1  14   3          5.89         15.37        10.45 o                         
   2  14   3         14.86         21.40         7.09 o                         
 -14   0   4         15.19         22.27         5.72 o                         
 -12   0   4          7.24          5.97         4.23 o                         
 -10   0   4         44.21         45.65         3.24 o                         
  -8   0   4        252.68        228.20         6.41 o                         
  -6   0   4        109.45        121.32         4.36 o                         
  -4   0   4        579.41        626.94         9.42 o                         
  -2   0   4       1447.30       1428.65        19.32 o                         
   0   0   4        735.67        830.27        11.49 o                         
   2   0   4        156.44        157.82         8.55 o                         
   4   0   4        122.10        115.47        46.16 o                         
   6   0   4        143.68        129.13        13.08 o                         
   8   0   4         23.86         15.38        10.89 o                         
  10   0   4         17.65         24.76         6.10 o                         
  12   0   4          4.52          9.58         5.97 o                         
 -14   1   4          0.42         -1.27         3.68 o                         
 -13   1   4         55.01         59.00         3.58 o                         
 -12   1   4          0.58         -1.14         1.76 o                         
 -11   1   4         18.69         20.68         2.21 o                         
 -10   1   4         48.87         59.67         3.13 o                         
  -9   1   4        116.06        110.47         3.37 o                         
  -8   1   4         95.62         97.14         9.58 o                         
  -7   1   4          9.18         12.43         1.47 o                         
  -6   1   4        145.48        143.29         3.04 o                         
  -5   1   4        140.20        134.76         3.54 o                         
  -4   1   4        410.83        439.78         5.10 o                         
  -3   1   4        497.92        505.71         5.50 o                         
  -2   1   4        114.99        123.05         9.10 o                         
  -1   1   4        250.77        281.41         6.05 o                         
   0   1   4        127.09        109.15         8.75 o                         
   1   1   4       2226.18       2303.48        20.51 o                         
   2   1   4        226.46        254.27         5.11 o                         
   3   1   4        846.36        811.62        11.46 o                         
   4   1   4        725.17        702.84        19.33 o                         
   5   1   4         62.71         63.91         6.83 o                         
   6   1   4          1.99         30.66        20.27 o                         
   7   1   4         39.19         28.12        10.92 o                         
   8   1   4          0.35          0.43         8.52 o                         
   9   1   4         61.74         51.62         9.21 o                         
  10   1   4          0.56          5.55         2.81 o                         
  11   1   4         15.76          6.97         5.85 o                         
  12   1   4         14.37         16.57         6.28 o                         
 -14   2   4         16.77         17.28         3.19 o                         
 -13   2   4         45.45         51.76         3.41 o                         
 -12   2   4          4.84          3.97         2.12 o                         
 -11   2   4         40.22         42.15         2.99 o                         
 -10   2   4         71.12         69.05         3.12 o                         
  -9   2   4         14.70         17.80         2.02 o                         
  -8   2   4        245.92        246.54         5.14 o                         
  -7   2   4         20.10         21.80         2.98 o                         
  -6   2   4          3.14          4.06         2.04 o                         
  -5   2   4         13.82         12.08         3.55 o                         
  -4   2   4        652.86        658.76         7.04 o                         
  -3   2   4        115.16        134.60         6.76 o                         
  -2   2   4        978.55       1002.19         9.63 o                         
  -1   2   4        995.58       1047.19        24.79 o                         
   0   2   4         46.07         49.12         1.98 o                         
   1   2   4        131.04        144.61        12.10 o                         
   2   2   4        361.17        397.68        14.12 o                         
   3   2   4         34.98         32.36         5.34 o                         
   4   2   4         47.04         45.92         7.05 o                         
   5   2   4        105.86         84.51        11.98 o                         
   6   2   4         48.56        106.68        35.20 o                         
   7   2   4        113.18        102.44        13.57 o                         
   8   2   4         80.46         71.94        10.18 o                         
   9   2   4          7.34          7.43         2.78 o                         
  10   2   4          2.30          0.02         2.87 o                         
  11   2   4         15.59         21.88         4.57 o                         
  12   2   4          0.45          7.68         3.83 o                         
 -14   3   4          2.12          4.89         2.69 o                         
 -13   3   4         15.44         16.48         2.91 o                         
 -12   3   4          3.31          1.27         1.75 o                         
 -11   3   4         12.38         17.36         2.02 o                         
 -10   3   4         40.54         45.64         5.75 o                         
  -9   3   4          1.56          0.70         1.57 o                         
  -8   3   4         67.85         59.36        14.63 o                         
  -7   3   4        232.27        230.86        15.84 o                         
  -6   3   4         27.19         26.63         2.38 o                         
  -5   3   4        133.35        141.15         7.51 o                         
  -4   3   4        125.74        126.35         8.01 o                         
  -3   3   4       4252.91       4476.48        43.17 o                         
  -2   3   4        488.98        506.85         7.48 o                         
  -1   3   4        255.38        359.81        19.83 o                         
   0   3   4         29.90         39.55         3.22 o                         
   1   3   4        172.25        223.39         9.65 o                         
   2   3   4       1374.85       1406.03        15.89 o                         
   3   3   4          3.74          3.88         5.90 o                         
   4   3   4          6.12          8.16         5.89 o                         
   5   3   4         46.76         40.59         6.58 o                         
   6   3   4          1.58          2.33        14.35 o                         
   7   3   4          0.77          1.00         5.43 o                         
   8   3   4          4.09         70.69        76.72 o                         
   9   3   4         13.53         11.67         2.65 o                         
  10   3   4         12.90          9.38         2.99 o                         
  11   3   4          1.35          3.54         3.91 o                         
  12   3   4          0.51          2.11         3.03 o                         
 -13   4   4          5.44          6.78         2.70 o                         
 -12   4   4         48.56         53.18         4.36 o                         
 -11   4   4          4.23          7.24         2.28 o                         
 -10   4   4         14.15         18.10         1.99 o                         
  -9   4   4         55.26         57.09         4.55 o                         
  -8   4   4         28.08         33.42         2.54 o                         
  -7   4   4         46.61         50.16         5.88 o                         
  -6   4   4         10.18          9.82         2.67 o                         
  -5   4   4          4.97          4.83         2.21 o                         
  -4   4   4          1.85         -1.72         2.36 o                         
  -3   4   4         32.40         36.98         2.96 o                         
  -2   4   4        125.83        145.11        11.63 o                         
  -1   4   4         35.80         66.97         7.45 o                         
   0   4   4        259.26        262.93        16.25 o                         
   1   4   4        124.13        148.06        16.38 o                         
   2   4   4        147.49        112.69         6.14 o                         
   3   4   4         62.40         57.75         5.12 o                         
   4   4   4         53.38         70.40         9.41 o                         
   5   4   4          4.03          4.20         5.65 o                         
   6   4   4         12.57         12.32         5.06 o                         
   7   4   4         32.58         32.16        11.34 o                         
   8   4   4          2.75        100.91        68.31 o                         
   9   4   4         25.05         25.65         3.41 o                         
  10   4   4         51.94         50.89         3.86 o                         
  11   4   4         33.17         26.58         3.75 o                         
 -13   5   4         13.44         14.64         4.18 o                         
 -12   5   4          9.91          5.85         6.10 o                         
 -11   5   4          8.81          9.39         2.05 o                         
 -10   5   4          0.75          0.95         1.79 o                         
  -9   5   4         48.02         45.34         2.62 o                         
  -8   5   4         15.01         10.28        11.69 o                         
  -7   5   4         17.82         18.34        11.28 o                         
  -6   5   4          7.61          5.65         6.37 o                         
  -5   5   4        854.33        799.91        19.84 o                         
  -4   5   4         27.26         19.87         8.48 o                         
  -3   5   4        121.63        126.67         8.62 o                         
  -2   5   4        184.45        187.79         8.29 o                         
  -1   5   4        873.31        858.05        13.09 o                         
   0   5   4        332.74        332.23        10.12 o                         
   1   5   4       1032.30       1017.28        14.25 o                         
   2   5   4         57.35         49.88         6.59 o                         
   3   5   4         27.81         32.40        10.51 o                         
   4   5   4          5.34          2.61         8.85 o                         
   5   5   4         27.43         21.02         8.28 o                         
   6   5   4          2.80         -1.63         4.58 o                         
   7   5   4         84.20         88.81        23.24 o                         
   8   5   4         37.26         40.78         9.70 o                         
   9   5   4         20.23         21.27         3.72 o                         
  10   5   4         12.47         13.07         2.99 o                         
  11   5   4         27.23         33.04         3.97 o                         
 -13   6   4          1.32         -1.47         3.54 o                         
 -12   6   4          4.17          1.95         4.31 o                         
 -11   6   4          1.57          1.07         2.77 o                         
 -10   6   4         13.42         14.60         3.26 o                         
  -9   6   4         66.85         59.87         2.95 o                         
  -8   6   4          4.71          5.16        17.80 o                         
  -7   6   4          5.78          0.24        10.78 o                         
  -6   6   4         33.87         55.57        24.24 o                         
  -5   6   4         17.13         48.17        23.77 o                         
  -4   6   4        161.14        154.92         8.44 o                         
  -1   0   5         15.29         30.09         7.02 o                         
  -3   0   7         17.70         13.20        14.05 o                         
  -5   0   9         10.66          9.27         5.80 o                         
  -7   0  11          2.00          2.24         4.00 o                         
  -9   0  13          0.13         -0.95         2.64 o                         
  -3   6   4         26.62         -9.79        20.15 o                         
  -2   6   4        130.37        123.97        17.51 o                         
  -1   6   4         50.84         48.89         6.54 o                         
   0   6   4         80.40         80.10        14.82 o                         
   1   6   4         79.85         72.79        12.00 o                         
   2   6   4        462.46        442.10        20.23 o                         
   3   6   4          7.81         13.46         8.11 o                         
   4   6   4          0.56         45.92        23.37 o                         
   5   6   4         33.56         32.47        15.19 o                         
   6   6   4          8.33         12.96        17.83 o                         
   7   6   4          3.51         37.02        67.41 o                         
   8   6   4         44.65         46.55         3.72 o                         
   9   6   4         17.83         18.90         2.97 o                         
  10   6   4          2.55          5.26         5.64 o                         
  11   6   4          6.71          8.77         3.59 o                         
 -12   7   4         11.92         10.47         4.27 o                         
 -11   7   4         16.42          9.81         4.31 o                         
 -10   7   4          2.98          1.32         2.87 o                         
  -9   7   4        138.11        126.99         5.41 o                         
  -8   7   4          3.01          5.64         5.23 o                         
  -7   7   4          1.56         63.15        54.82 o                         
  -6   7   4         35.06         35.06         7.42 o                         
  -5   7   4          2.28          3.56         6.44 o                         
  -4   7   4        108.55         97.50        11.16 o                         
  -3   7   4        310.28        255.57        17.94 o                         
  -2   7   4         97.52         91.97        10.64 o                         
  -1   7   4         53.06         60.34         8.83 o                         
   0   7   4          1.03          0.66         9.48 o                         
   1   7   4         74.71        105.05        22.77 o                         
   2   7   4         35.95         38.28         7.06 o                         
   3   7   4        148.45        119.69        10.61 o                         
   4   7   4          6.97         -2.39        33.72 o                         
   5   7   4          0.10        120.97        59.86 o                         
   7   7   4          3.04          5.63         2.55 o                         
   8   7   4        205.68        197.58         6.16 o                         
   9   7   4         14.35         26.81         4.34 o                         
  10   7   4          2.34          6.76         2.97 o                         
 -12   8   4          3.17          2.85         5.29 o                         
 -11   8   4         29.93         35.20         5.30 o                         
 -10   8   4         12.45         16.65         5.27 o                         
  -9   8   4         26.39         22.54         3.38 o                         
  -8   8   4         81.67         79.89         4.81 o                         
  -7   8   4         22.23        144.33       157.90 o                         
  -6   8   4          2.30         78.49        52.08 o                         
  -5   8   4         67.95         60.35         4.31 o                         
  -4   8   4        127.43        122.64        12.11 o                         
  -3   8   4          5.12          4.23        14.32 o                         
  -2   8   4         26.05         35.73        14.41 o                         
  -1   8   4         10.68         65.89        50.81 o                         
   0   8   4          0.25          3.28         6.67 o                         
   1   8   4         66.73         55.62        18.91 o                         
   2   8   4         15.49         21.68        18.81 o                         
   3   8   4         30.65        -20.47        56.72 o                         
   4   8   4         60.29         53.11        12.45 o                         
   5   8   4         73.47         69.03         3.91 o                         
   6   8   4         14.76         12.47         2.78 o                         
   7   8   4         32.97         33.26         3.51 o                         
   8   8   4          9.73         14.69         3.02 o                         
   9   8   4          1.28          8.47         3.64 o                         
  10   8   4          2.90         -0.45         2.88 o                         
 -11   9   4          5.72          6.10         4.48 o                         
 -10   9   4          5.21         14.81         4.22 o                         
  -9   9   4         14.11         22.43         5.99 o                         
  -8   9   4          0.69          2.51         2.69 o                         
  -7   9   4        154.98        138.67         7.35 o                         
  -6   9   4         39.00         38.20         3.71 o                         
  -5   9   4        116.35        101.26        24.16 o                         
  -4   9   4         41.68        -87.10        87.10 o                         
  -3   9   4          2.20         -0.91        10.20 o                         
  -2   9   4          9.42         84.41        34.86 o                         
  -1   9   4         39.02         37.96        13.20 o                         
   0   9   4          2.47         34.97        44.72 o                         
   1   9   4        729.36        622.42         8.21 o                         
   2   9   4          2.62        205.09        61.12 o                         
   3   9   4          0.28        186.39       128.90 o                         
   4   9   4         11.80         12.55         1.88 o                         
   5   9   4          0.70          1.50         3.11 o                         
   6   9   4         84.36         77.92         4.55 o                         
   7   9   4          8.68         17.10         3.80 o                         
   8   9   4          7.59         12.44         3.91 o                         
   9   9   4          2.39         14.20         4.21 o                         
 -10  10   4         56.90         53.56         6.11 o                         
  -9  10   4         34.14         39.40         5.33 o                         
  -8  10   4         45.50         40.84         4.11 o                         
  -7  10   4          1.49          2.06         2.83 o                         
  -6  10   4          5.80         10.24         3.08 o                         
  -5  10   4          9.21         10.75         2.98 o                         
  -4  10   4          0.83         -4.60         4.60 o                         
  -3  10   4         32.74         31.88         3.97 o                         
  -2  10   4          1.09          5.89        10.54 o                         
  -1  10   4          2.50          4.27        24.37 o                         
   0  10   4         33.32         36.41        12.19 o                         
   1  10   4          0.40        122.23       125.44 o                         
   2  10   4          4.15         10.91         3.62 o                         
   3  10   4          7.31         11.13         2.01 o                         
   4  10   4         14.10         11.60         2.63 o                         
   5  10   4          8.65          7.55         2.58 o                         
   6  10   4         10.08         12.96         3.58 o                         
   7  10   4          0.02          0.62         3.84 o                         
   8  10   4          1.85          7.05         6.78 o                         
  -9  11   4         87.68         74.14         6.92 o                         
  -8  11   4          4.93          5.58         3.20 o                         
  -7  11   4          3.69          4.34         5.54 o                         
  -6  11   4         11.05         11.17         3.29 o                         
  -5  11   4         12.46         12.34         3.19 o                         
  -4  11   4          0.71          0.07         2.76 o                         
  -3  11   4         10.69         13.38         3.19 o                         
  -2  11   4          7.47          3.49         3.73 o                         
  -1  11   4         62.69         67.09         4.40 o                         
   0  11   4          0.36         -0.81         3.17 o                         
   1  11   4         11.19         10.95         4.49 o                         
   2  11   4         61.17         56.01         3.00 o                         
   3  11   4        191.37        181.32         5.35 o                         
   4  11   4          2.77          1.78         2.50 o                         
   5  11   4         13.63          9.62         4.11 o                         
   6  11   4          1.49          4.09         3.52 o                         
   7  11   4         35.83         31.13         4.84 o                         
  -8  12   4          0.92         12.38         4.13 o                         
  -7  12   4          9.92         12.42         4.70 o                         
  -6  12   4         45.02         43.43         6.92 o                         
  -5  12   4         32.18         29.36         4.45 o                         
  -4  12   4         12.82         17.77         3.51 o                         
  -3  12   4          4.09          9.81         3.05 o                         
  -2  12   4        138.60        124.61         5.51 o                         
  -1  12   4         40.41         41.71         3.93 o                         
   0  12   4         33.57         35.96         3.54 o                         
   1  12   4         23.90         29.46         3.41 o                         
   2  12   4         69.46         73.26         7.41 o                         
   3  12   4          1.12          4.53         3.97 o                         
   4  12   4          5.97          9.54         3.35 o                         
   5  12   4         10.34         10.88         3.43 o                         
   6  12   4          0.67          8.45         6.28 o                         
  -6  13   4          3.84         13.93         6.22 o                         
  -5  13   4         72.28         70.99         5.27 o                         
  -4  13   4         15.45         13.20         3.76 o                         
  -3  13   4          6.28          5.92         3.69 o                         
  -2  13   4          3.90         16.98         3.82 o                         
  -1  13   4         21.54         31.98         5.84 o                         
   0  13   4         45.57         45.11         5.47 o                         
   1  13   4          2.86          5.60         6.72 o                         
   2  13   4          0.29          7.15         3.79 o                         
   3  13   4         13.73          5.85         6.72 o                         
   4  13   4         17.89         11.07         7.71 o                         
  -3  14   4          4.52         11.19         3.22 o                         
  -2  14   4          3.22          9.11         4.08 o                         
  -1  14   4          2.42          3.97         4.15 o                         
   0  14   4          0.01          6.55         4.15 o                         
   1  14   4          3.85         13.09         4.32 o                         
 -13   0   5         87.57         80.64         5.49 o                         
 -11   0   5          1.67          1.17         2.95 o                         
  -9   0   5         18.01         21.88         2.73 o                         
  -7   0   5         98.00        103.81         9.34 o                         
  -5   0   5        378.07        383.75        15.03 o                         
  -3   0   5        921.05        936.06        10.86 o                         
  -1   0   5        355.92        381.35        11.28 o                         
   1   0   5         54.65         55.03         3.87 o                         
   3   0   5        156.71        124.48        13.54 o                         
   5   0   5        912.83        804.02        29.09 o                         
   7   0   5          0.02         99.79        52.26 o                         
   9   0   5          3.85          0.75         4.60 o                         
  11   0   5          1.59         -0.25         5.35 o                         
 -14   1   5          0.03         -0.86         2.89 o                         
 -13   1   5          2.10          3.95         2.22 o                         
 -12   1   5          4.95          5.31         2.80 o                         
 -11   1   5         15.17         18.65         2.19 o                         
 -10   1   5          3.01          4.44         1.77 o                         
  -9   1   5         10.91          6.72         1.78 o                         
  -8   1   5          4.39          6.76         2.94 o                         
  -7   1   5          1.30          3.63         3.34 o                         
  -6   1   5         10.32          7.53         1.44 o                         
  -5   1   5       1216.47       1268.38        12.52 o                         
  -4   1   5         37.76         40.95         2.51 o                         
  -3   1   5       1684.88       1767.99        16.28 o                         
  -2   1   5        304.17        322.02         3.96 o                         
  -1   1   5        125.04        218.59         5.87 o                         
   0   1   5         54.79         68.54         4.19 o                         
   1   1   5         25.18         42.15         4.40 o                         
   2   1   5        290.79        319.82         6.50 o                         
   3   1   5         65.68         63.99         5.79 o                         
   4   1   5         98.46         95.72         6.58 o                         
   5   1   5          9.21         11.27        16.26 o                         
   6   1   5          9.78         11.51         2.05 o                         
   7   1   5        118.98        106.95         9.15 o                         
   8   1   5         15.48         99.99        36.74 o                         
   9   1   5          7.62          4.88         2.78 o                         
  10   1   5          0.17          5.93         3.78 o                         
  11   1   5          5.98          4.15         3.79 o                         
  12   1   5          4.48          6.33         4.08 o                         
 -14   2   5          8.22         12.03         4.00 o                         
 -13   2   5         14.53         18.95         2.80 o                         
 -12   2   5          3.29          1.92         2.26 o                         
 -11   2   5         10.52         10.63         2.22 o                         
 -10   2   5         27.91         25.86         2.38 o                         
  -9   2   5          0.68         -2.09         3.88 o                         
  -8   2   5          3.61          3.56         1.55 o                         
  -7   2   5         17.45         22.08         4.64 o                         
  -6   2   5         52.09         52.66         8.44 o                         
  -5   2   5         81.05         81.33         7.34 o                         
  -4   2   5         22.64          9.14        11.75 o                         
  -3   2   5        453.66        461.91         7.22 o                         
  -2   2   5        100.11        109.37         4.97 o                         
  -1   2   5        146.89        164.91        19.74 o                         
   0   2   5        205.11        221.30        13.80 o                         
   1   2   5         15.01         18.84         6.18 o                         
   2   2   5        255.68        307.92         9.26 o                         
   3   2   5        259.23        263.88        17.96 o                         
   4   2   5          1.87          2.70         5.11 o                         
   5   2   5        116.97        120.21        20.55 o                         
   6   2   5         64.66         57.32        15.15 o                         
   7   2   5          1.14          0.22         9.03 o                         
   8   2   5        109.27        103.77         7.29 o                         
   9   2   5          1.99          5.49         2.59 o                         
  10   2   5          4.73          7.99         2.96 o                         
  11   2   5          8.49         12.30         4.57 o                         
 -14   3   5          4.77         -2.81         2.96 o                         
 -13   3   5          1.60          3.41         2.48 o                         
 -12   3   5         28.67         31.22         3.84 o                         
 -11   3   5         15.70         18.11         2.61 o                         
 -10   3   5         11.30          9.57         1.99 o                         
  -9   3   5         24.60         25.63         5.33 o                         
  -8   3   5          0.17          0.53         3.84 o                         
  -7   3   5        527.04        455.39        13.56 o                         
  -6   3   5         13.02         11.59         5.54 o                         
  -5   3   5        227.22        266.24        10.13 o                         
  -4   3   5          2.39         16.65        12.83 o                         
  -3   3   5        578.83        639.44        12.79 o                         
  -2   3   5         43.30         65.14         5.11 o                         
  -1   3   5       1205.65       1186.01        21.26 o                         
   0   3   5          0.02         -1.88         4.37 o                         
   1   3   5        302.43        307.64         6.24 o                         
   2   3   5          0.27          1.46         1.73 o                         
   3   3   5         36.50         39.19         5.03 o                         
   4   3   5          6.86         41.73        23.65 o                         
   5   3   5          1.65         27.03        24.49 o                         
   6   3   5          0.61          0.09         8.37 o                         
   7   3   5         36.52         39.52        13.73 o                         
   8   3   5          4.93          5.65        18.32 o                         
   9   3   5        112.43        110.99         4.65 o                         
  10   3   5         31.49         34.71         6.35 o                         
  11   3   5          3.11          7.75         3.32 o                         
 -14   4   5          0.24          3.71         3.81 o                         
 -13   4   5          2.24          5.39         4.85 o                         
 -12   4   5         16.16         16.78         2.85 o                         
 -11   4   5         31.07         33.71         2.24 o                         
 -10   4   5          6.91          7.20         2.24 o                         
  -9   4   5          8.99          6.08         4.75 o                         
  -8   4   5         18.11         12.27         2.11 o                         
  -7   4   5         88.54         76.08         4.31 o                         
  -6   4   5         19.88         25.97         4.28 o                         
  -5   4   5          9.50          4.14         7.09 o                         
  -4   4   5          1.08          6.54         6.05 o                         
  -3   4   5        191.99        174.86        10.82 o                         
  -2   4   5        184.33        186.63        14.86 o                         
  -1   4   5        863.76        858.83        14.31 o                         
   0   4   5          5.00          9.21         5.12 o                         
   1   4   5         57.23         57.70         7.22 o                         
   2   4   5         44.42         55.68         6.39 o                         
   3   4   5        108.07         93.03        21.93 o                         
   4   4   5        189.68        178.76         8.99 o                         
   5   4   5         10.28         18.37        11.73 o                         
   6   4   5          8.23         95.52        35.85 o                         
   7   4   5         62.09         65.21        19.71 o                         
   8   4   5          0.35          1.68         2.25 o                         
   9   4   5         36.41         40.84         3.18 o                         
  10   4   5          1.22          3.03         3.92 o                         
  11   4   5         25.69         35.89         5.85 o                         
 -13   5   5          3.88          1.57         3.54 o                         
 -12   5   5         12.92         12.76         4.34 o                         
 -11   5   5         88.93         84.72         5.45 o                         
 -10   5   5          3.85          4.11         1.98 o                         
  -9   5   5          6.04          4.11         7.90 o                         
  -8   5   5        155.36        145.76         9.80 o                         
  -7   5   5          4.31          6.08         7.58 o                         
  -6   5   5         17.89         17.66        12.26 o                         
  -5   5   5          7.98         11.57         8.29 o                         
  -4   5   5         13.24         12.15         5.27 o                         
  -3   5   5         42.98         57.99         7.37 o                         
  -2   5   5          1.54          1.11         4.02 o                         
  -1   5   5         45.53         86.50         7.43 o                         
   0   5   5        364.51        355.18        12.13 o                         
   1   5   5         21.00         33.40         2.68 o                         
   2   5   5         31.02         39.42         8.36 o                         
   3   5   5         77.55         62.86        14.31 o                         
   4   5   5        135.94        131.16        17.55 o                         
   5   5   5          2.44          4.73         3.97 o                         
   6   5   5         42.80         44.87        11.10 o                         
   7   5   5         13.03         11.91        21.17 o                         
   8   5   5         36.67         35.66         4.44 o                         
   9   5   5          4.68          9.32         4.90 o                         
  10   5   5          0.20          3.64         2.92 o                         
  11   5   5          3.55          8.77         3.14 o                         
 -13   6   5          3.53          2.50         3.85 o                         
 -12   6   5          6.54         10.08         5.35 o                         
 -11   6   5          9.81          9.61         4.54 o                         
 -10   6   5          6.66          4.41         2.80 o                         
  -9   6   5         32.95         35.37         3.52 o                         
  -8   6   5          1.41          8.95        41.76 o                         
  -7   6   5         67.48         73.50         9.80 o                         
  -6   6   5        130.49        127.53        12.21 o                         
  -5   6   5          3.62          5.24         6.43 o                         
  -4   6   5         13.58         11.13         5.88 o                         
  -3   6   5         49.52         52.63         3.72 o                         
  -2   6   5        107.75        105.98        10.84 o                         
  -1   6   5         55.80         55.18        13.51 o                         
   0   6   5         32.11         31.56         9.09 o                         
   1   6   5        106.41         99.97        11.89 o                         
   2   6   5         49.69         58.51         8.13 o                         
   3   6   5         11.16         10.45         5.55 o                         
   4   6   5          5.31         85.99        42.71 o                         
   5   6   5          2.35         80.93        45.02 o                         
   6   6   5          1.86         -2.55        24.39 o                         
   7   6   5          6.65          8.61         2.56 o                         
   8   6   5         29.42         35.40         3.48 o                         
   9   6   5        139.67        126.19         5.64 o                         
  10   6   5          1.38          2.74         2.63 o                         
 -12   7   5          5.69          2.39         4.42 o                         
 -11   7   5         15.48         10.52         6.22 o                         
 -10   7   5          3.25          5.35         3.31 o                         
   9   0  -3          0.03          0.84         3.28 o                         
   7   0  -1          0.56         -0.30         2.53 o                         
   5   0   1          8.34          4.07         2.72 o                         
   3   0   3         12.77         15.14        18.23 o                         
   1   0   5          2.31          5.29         1.43 o                         
  -9   7   5         38.43         38.21         3.84 o                         
  -8   7   5          1.62          4.36         2.60 o                         
  -7   7   5        337.08        316.56        20.20 o                         
  -5   7   5         57.55         53.62         8.67 o                         
  -4   7   5          0.49         34.73        24.89 o                         
  -3   7   5         34.27         30.92         6.74 o                         
  -2   7   5         38.96        -23.61        23.61 o                         
  -1   7   5       1147.94       1027.73        31.22 o                         
   0   7   5         10.28         10.57         6.20 o                         
   1   7   5         81.56         71.60         7.95 o                         
   2   7   5         14.60         10.33         9.26 o                         
   3   7   5        209.25        201.42        13.84 o                         
   4   7   5         11.39         12.41        10.62 o                         
   5   7   5         14.03         93.18        78.57 o                         
   6   7   5          5.95          7.68         2.48 o                         
   7   7   5          7.88          9.88         3.85 o                         
   8   7   5          3.40          2.46         2.62 o                         
   9   7   5         30.87         37.08         3.87 o                         
  10   7   5          1.51          1.75         3.55 o                         
 -12   8   5         14.83         25.05         8.21 o                         
 -11   8   5          7.91          7.45         5.10 o                         
 -10   8   5         19.46         21.52         4.31 o                         
  -9   8   5          8.49          7.67         3.21 o                         
  -8   8   5         65.16         69.85         5.74 o                         
  -7   8   5         37.64         40.70         4.56 o                         
  -6   8   5          6.19        135.00        74.28 o                         
  -5   8   5          9.88         88.05        47.20 o                         
  -4   8   5         15.94        192.75        64.94 o                         
  -3   8   5         14.17         14.37        16.41 o                         
  -2   8   5         39.56         46.94        12.34 o                         
  -1   8   5         46.84         48.77        10.15 o                         
   0   8   5         91.15         90.39         8.99 o                         
   1   8   5         33.72         30.42        11.19 o                         
   2   8   5         15.96         13.90        19.36 o                         
   3   8   5         55.36         51.56        16.66 o                         
   4   8   5          8.15        204.43        87.84 o                         
   5   8   5         11.65         16.82         2.92 o                         
   6   8   5         32.12         20.71         3.30 o                         
   7   8   5          4.82          7.52         4.35 o                         
   8   8   5          9.05         10.65         3.83 o                         
   9   8   5         35.77         41.18         4.55 o                         
 -11   9   5         18.56         21.83         4.78 o                         
 -10   9   5          0.95          3.48         3.05 o                         
  -9   9   5          2.19          7.93         3.04 o                         
  -8   9   5         32.19         28.64         3.69 o                         
  -7   9   5         29.19         27.50         4.32 o                         
  -6   9   5         28.63         24.04         3.50 o                         
  -5   9   5         31.58         24.70         4.05 o                         
  -4   9   5          3.30         33.74        53.26 o                         
  -3   9   5        167.51        155.49        16.83 o                         
  -2   9   5         63.15         58.26        14.38 o                         
  -1   9   5         32.96         55.08        20.70 o                         
   0   9   5          7.90          8.11        10.93 o                         
   1   9   5          5.54         11.40        19.91 o                         
   2   9   5          5.52        114.84        86.60 o                         
   3   9   5         14.77         15.56         1.95 o                         
   4   9   5          8.54          9.49         2.61 o                         
   5   9   5         45.34         49.40         6.66 o                         
   6   9   5        111.66        101.33         5.08 o                         
   7   9   5          2.55          6.50         2.91 o                         
   8   9   5          5.61          7.95         3.70 o                         
 -10  10   5          3.37         10.07         4.91 o                         
  -9  10   5          1.86         -2.50         5.72 o                         
  -8  10   5         31.38         33.00         4.19 o                         
  -7  10   5          1.96          4.16         3.11 o                         
  -6  10   5          9.95         14.75         4.79 o                         
  -5  10   5         12.92         13.75         3.19 o                         
  -4  10   5         51.34         50.66         4.06 o                         
  -3  10   5          0.66          1.89        15.94 o                         
  -2  10   5          3.42          2.29        31.37 o                         
  -1  10   5          1.87        -69.84        80.38 o                         
   0  10   5        134.49         16.35       148.55 o                         
   1  10   5          4.15        259.30       136.49 o                         
   2  10   5         32.60         33.70         2.51 o                         
   3  10   5         90.08         83.24         3.39 o                         
   4  10   5          8.77         16.05         6.22 o                         
   5  10   5         33.62         31.28         3.32 o                         
   6  10   5          1.04          5.90         4.60 o                         
   7  10   5          4.84          4.55         4.47 o                         
   8  10   5          1.21         -0.58         3.79 o                         
  -9  11   5          7.63          9.49         3.65 o                         
  -8  11   5          4.40         11.43         8.27 o                         
  -7  11   5        160.80        150.43         6.91 o                         
  -6  11   5         26.42         26.99         3.73 o                         
  -5  11   5         18.84         21.61         3.50 o                         
  -4  11   5          0.53          1.58         3.06 o                         
  -3  11   5          8.04          7.63         2.90 o                         
  -2  11   5         23.29         17.48         5.85 o                         
  -1  11   5         89.21         81.01         4.66 o                         
   0  11   5          4.08          7.74         4.11 o                         
   1  11   5          3.09          4.59         3.50 o                         
   2  11   5         17.93         23.39         2.77 o                         
   3  11   5          3.40          7.84         2.50 o                         
   4  11   5         56.19         71.17         4.25 o                         
   5  11   5         15.07         27.92         5.17 o                         
   6  11   5          5.79         10.44         3.98 o                         
   7  11   5          1.20          6.56         3.71 o                         
  -8  12   5         18.31         20.65         4.37 o                         
  -7  12   5          1.43          8.65         6.73 o                         
  -6  12   5          4.89          3.74         4.35 o                         
  -5  12   5          8.74          6.32         3.66 o                         
  -4  12   5          1.85          7.92         5.56 o                         
  -3  12   5          0.38          5.63         3.75 o                         
  -2  12   5         27.10         34.78         3.88 o                         
  -1  12   5          4.59          7.10         3.03 o                         
   0  12   5          2.33          3.62         2.81 o                         
   1  12   5          5.00         13.91         3.08 o                         
   2  12   5          2.74          5.77         4.85 o                         
   3  12   5         32.48         25.79         4.60 o                         
   4  12   5         53.56         48.53         8.96 o                         
   5  12   5          3.49          1.05         3.88 o                         
  -6  13   5          6.60          9.53         3.91 o                         
  -5  13   5         83.25         85.75         5.80 o                         
  -4  13   5          0.65          3.50         5.16 o                         
  -3  13   5         51.91         52.83         4.72 o                         
  -2  13   5          3.89         10.52         3.21 o                         
  -1  13   5         21.37         29.59         5.07 o                         
   0  13   5         22.79         29.80         7.96 o                         
   1  13   5         14.99         17.18         5.28 o                         
   2  13   5          1.49          1.37         6.10 o                         
   3  13   5         54.36         46.16         8.59 o                         
   4  13   5          4.98         10.82         6.84 o                         
  -3  14   5          8.27         10.36         3.33 o                         
  -2  14   5          7.34         12.42         4.58 o                         
  -1  14   5         24.93         33.21         5.26 o                         
   0  14   5          4.44         12.87         4.07 o                         
 -14   0   6         47.21         45.58         4.92 o                         
 -12   0   6          3.01          6.24         3.08 o                         
 -10   0   6          4.59          3.91         3.80 o                         
  -8   0   6         58.28         54.65         6.86 o                         
  -6   0   6         12.88          3.00         3.60 o                         
  -4   0   6         14.79         20.91         3.96 o                         
  -2   0   6        230.09        236.15        19.92 o                         
   0   0   6        147.42        187.01         7.78 o                         
   2   0   6         15.95         25.66         9.12 o                         
   4   0   6        355.80        332.75        23.98 o                         
   6   0   6        400.85        375.72        40.37 o                         
   8   0   6          4.18          7.84         4.48 o                         
 -14   1   6          4.80          0.54         3.00 o                         
 -13   1   6          0.78          1.50         2.42 o                         
 -12   1   6         82.56         78.30         3.50 o                         
 -11   1   6          6.93         10.12         2.37 o                         
 -10   1   6          9.82          8.39         1.94 o                         
  -9   1   6        175.30        158.97         3.99 o                         
  -8   1   6         16.63         16.10         2.93 o                         
  -7   1   6        497.72        496.96         6.73 o                         
  -6   1   6          1.59          3.17         1.87 o                         
  -5   1   6        877.83        889.64        11.45 o                         
  -4   1   6        405.14        417.89        11.17 o                         
  -3   1   6         81.51        107.55        10.00 o                         
  -2   1   6        292.66        340.52         3.91 o                         
  -1   1   6        433.46        458.21         7.11 o                         
   0   1   6        302.55        313.69         9.37 o                         
   1   1   6         27.82         39.28         5.73 o                         
   2   1   6        221.40        224.92        16.08 o                         
   3   1   6         59.00         60.56        11.01 o                         
   4   1   6         36.97         35.08         9.45 o                         
   5   1   6         88.96         78.07         7.23 o                         
   6   1   6         15.84         16.23         7.77 o                         
   7   1   6         31.36         28.17        16.18 o                         
   8   1   6          5.40          6.65        45.80 o                         
   9   1   6          4.06          0.24         3.05 o                         
  10   1   6         31.47         32.72         8.71 o                         
  11   1   6         20.97         34.88         5.28 o                         
 -14   2   6          0.96          4.60         2.36 o                         
 -13   2   6          8.59          8.48         2.10 o                         
 -12   2   6         19.33         18.66         2.36 o                         
 -11   2   6         10.18          8.40         2.07 o                         
 -10   2   6         18.56         15.85         2.09 o                         
  -9   2   6          9.56          8.00         1.72 o                         
  -8   2   6         21.27         19.12         7.74 o                         
  -7   2   6         30.77         34.97         4.87 o                         
  -6   2   6        180.93        173.23         6.42 o                         
  -5   2   6        189.75        192.87         7.91 o                         
  -4   2   6        279.24        282.36         7.02 o                         
  -3   2   6        135.15        146.53         5.29 o                         
  -2   2   6        280.75        316.51        10.78 o                         
  -1   2   6         85.78         95.47        11.79 o                         
   0   2   6          5.07          8.59         3.34 o                         
   1   2   6        108.10        108.01         9.46 o                         
   2   2   6        298.25        286.52        15.46 o                         
   3   2   6        256.71        246.15        14.26 o                         
   4   2   6        132.59        118.94        13.84 o                         
   5   2   6        110.99        101.28         8.44 o                         
   6   2   6          4.63         83.85        30.66 o                         
   7   2   6         17.89         18.55        13.11 o                         
   8   2   6          5.36          6.93         4.36 o                         
   9   2   6          0.62          1.80         3.38 o                         
  10   2   6         14.17          8.96         5.85 o                         
  11   2   6         16.90         19.13         4.62 o                         
 -14   3   6          1.79         -2.46         2.74 o                         
 -13   3   6         66.92         67.09         3.48 o                         
 -12   3   6          0.07         -1.90         1.90 o                         
 -11   3   6         40.16         47.81         3.01 o                         
 -10   3   6         84.68         81.37         8.83 o                         
  -9   3   6         36.31         43.06         4.99 o                         
  -8   3   6          0.55          2.12         1.48 o                         
  -7   3   6         48.53         37.58         5.39 o                         
  -6   3   6        113.44        108.99         8.58 o                         
  -5   3   6        572.70        587.30        11.32 o                         
  -4   3   6          5.11         10.31         6.22 o                         
  -3   3   6        384.88        434.76         8.68 o                         
  -2   3   6         91.20        145.13        17.41 o                         
  -1   3   6         20.31         36.07         8.77 o                         
   0   3   6        632.85        673.53         7.37 o                         
   1   3   6         36.66         38.46         3.32 o                         
   2   3   6         49.50         43.03         5.97 o                         
   3   3   6         11.23          4.41        24.09 o                         
   4   3   6         92.84         86.41        10.56 o                         
   5   3   6        408.12        371.85        23.37 o                         
   6   3   6         23.65         29.15        12.12 o                         
   7   3   6          1.76         -1.49         8.57 o                         
   8   3   6          7.04          7.91         2.44 o                         
   9   3   6         29.31         32.78         3.72 o                         
  10   3   6          0.96         -3.04         8.65 o                         
  11   3   6          5.38          7.57         5.35 o                         
 -14   4   6         14.34         13.52         4.13 o                         
 -13   4   6          3.85          1.83         5.55 o                         
 -12   4   6          9.56         10.71         2.39 o                         
 -11   4   6          1.86          0.98         1.96 o                         
 -10   4   6         11.27         13.06         8.03 o                         
  -9   4   6          2.96         11.70        51.33 o                         
  -8   4   6        203.73        200.11         8.84 o                         
  -7   4   6         17.72         23.01         6.30 o                         
  -6   4   6         83.38         80.80        23.55 o                         
  -5   4   6         29.28         24.15         5.10 o                         
  -4   4   6         66.07         53.81        13.10 o                         
  -3   4   6          0.85         -0.06         4.50 o                         
  -2   4   6        306.05        305.38        17.36 o                         
  -1   4   6         36.55         36.88         4.68 o                         
   0   4   6        659.62        672.18        15.23 o                         
   1   4   6        183.56        184.73         9.81 o                         
   2   4   6         17.02         22.24         8.92 o                         
   3   4   6          1.71          1.42         8.45 o                         
   4   4   6         18.51         14.43        12.76 o                         
   5   4   6         16.71         66.72        30.46 o                         
   6   4   6         74.04        234.72        40.19 o                         
   7   4   6         61.65         66.77         6.74 o                         
   8   4   6          4.57          9.71         2.26 o                         
   9   4   6         26.51         24.99         3.09 o                         
  10   4   6          0.47         -3.81         4.17 o                         
  11   4   6          4.10         -3.31         3.49 o                         
 -13   5   6         16.82         22.01         4.53 o                         
 -12   5   6         12.97         11.25         3.64 o                         
 -11   5   6         39.67         38.31         5.09 o                         
 -10   5   6         11.45         11.06         3.01 o                         
  -9   5   6        184.92        172.01        12.84 o                         
  -8   5   6         23.99         20.99         1.69 o                         
  -7   5   6         54.05         52.04         8.51 o                         
  -6   5   6         56.08         48.16         6.70 o                         
  -5   5   6         28.93         29.41         9.14 o                         
  -4   5   6         15.42         11.72         8.70 o                         
  -3   5   6       1038.62        966.21        23.60 o                         
  -2   5   6          5.91          7.91         6.70 o                         
  -1   5   6        484.61        448.39        28.05 o                         
   0   5   6         47.67         53.59        12.79 o                         
   1   5   6         40.79         46.38         8.19 o                         
   2   5   6        114.14        114.14         5.10 o                         
   3   5   6        169.60        146.40        10.59 o                         
   4   5   6         11.98         10.01         6.14 o                         
   5   5   6         28.30         24.52        12.12 o                         
   6   5   6         48.58        191.05        70.08 o                         
   7   5   6        123.05        118.72         4.81 o                         
   8   5   6         40.58         39.14         3.14 o                         
   9   5   6          9.25         16.23         3.55 o                         
  10   5   6          3.16          2.77         3.08 o                         
 -13   6   6          2.64          7.71         3.97 o                         
 -12   6   6         55.03         57.05         5.19 o                         
 -11   6   6          0.59          1.74         2.87 o                         
 -10   6   6         49.00         54.97         4.29 o                         
  -9   6   6         27.29         27.19         3.39 o                         
  -8   6   6         43.33         47.42        13.11 o                         
  -7   6   6          7.04          4.80         2.35 o                         
  -6   6   6         11.25         22.32         9.64 o                         
  -5   6   6         55.92         47.70        12.03 o                         
  -4   6   6         63.08         54.89         8.85 o                         
  -3   6   6         81.04         83.67        10.78 o                         
  -2   6   6         22.82         40.08        15.76 o                         
  -1   6   6          8.07         15.77         9.63 o                         
   0   6   6        161.39        152.49         8.69 o                         
   1   6   6        166.71        152.54        15.07 o                         
   2   6   6         77.69         22.96        33.18 o                         
   3   6   6          9.49         76.44       121.31 o                         
   4   6   6         11.76        126.09        52.42 o                         
   5   6   6          9.08         86.87        68.18 o                         
   6   6   6          7.46         10.21         3.11 o                         
   7   6   6        100.58         93.99         4.95 o                         
   8   6   6         12.64         18.53         3.19 o                         
   9   6   6         19.72         21.71         3.12 o                         
  10   6   6          8.74          9.99         3.20 o                         
 -12   7   6          1.27          2.51         3.98 o                         
 -11   7   6          1.42         -3.05         3.05 o                         
 -10   7   6         69.53         73.16         4.91 o                         
  -9   7   6         14.20         15.04         3.85 o                         
  -8   7   6         36.36         34.84         6.36 o                         
  -7   7   6         20.35         27.30        26.41 o                         
  -6   7   6         65.69         61.95         5.24 o                         
  -5   7   6         67.07         59.65         7.29 o                         
  -4   7   6         36.54         36.95         7.66 o                         
  -3   7   6         60.19         70.35         7.06 o                         
  -2   7   6         78.66         75.54        10.91 o                         
  -1   7   6        162.56        155.34        28.24 o                         
   0   7   6          0.12          0.66         4.94 o                         
   1   7   6         96.67         83.29         6.77 o                         
   2   7   6          3.90         65.15        61.71 o                         
   3   7   6         79.59         75.92        18.64 o                         
   4   7   6          3.93        140.58        71.40 o                         
  -1   0   7          1.60          8.52         3.74 o                         
  -3   0   9          0.00         -2.00         3.84 o                         
  -5   0  11          1.39          3.17         7.54 o                         
  -7   0  13          0.16        142.22        75.90 o                         
  -9   0  15          0.02         -4.23         4.23 o                         
   5   7   6          6.22          4.87         2.67 o                         
   6   7   6        121.53        112.19         5.35 o                         
   7   7   6         20.00         20.38         3.25 o                         
   8   7   6          7.33         17.05         3.24 o                         
   9   7   6          4.42          7.09         2.76 o                         
 -12   8   6          0.12          1.10         3.97 o                         
 -11   8   6         19.74         21.44         3.86 o                         
 -10   8   6         22.35         20.47         3.74 o                         
  -9   8   6         19.73         18.48         3.43 o                         
  -8   8   6         29.32         35.10         4.68 o                         
  -7   8   6          7.30          6.43         2.87 o                         
  -6   8   6         83.22         78.60         5.78 o                         
  -5   8   6         19.35         22.20         3.00 o                         
  -4   8   6         15.31         11.94        10.63 o                         
  -3   8   6          3.39         20.97        39.89 o                         
  -2   8   6        119.37         10.86        32.57 o                         
  -1   8   6          1.53          3.88         7.39 o                         
   0   8   6         85.89         78.33        14.61 o                         
   1   8   6          4.76         91.49        42.85 o                         
   2   8   6         13.28         23.04        54.96 o                         
   3   8   6         23.58         20.50        17.33 o                         
   4   8   6          8.57          8.15         3.12 o                         
   5   8   6         17.41         17.66         2.94 o                         
   6   8   6         49.40         51.29         4.08 o                         
   7   8   6         49.83         47.63         3.99 o                         
   8   8   6          1.41          3.49         2.98 o                         
   9   8   6         27.95         32.51         6.91 o                         
 -11   9   6          3.39          6.66         4.23 o                         
 -10   9   6          1.54          5.26         3.85 o                         
  -9   9   6        278.41        246.56        12.30 o                         
  -8   9   6          8.63         10.58         5.98 o                         
  -7   9   6        119.55        108.85         5.41 o                         
  -6   9   6          7.23          1.88         2.67 o                         
  -5   9   6         16.73         21.15         6.10 o                         
  -4   9   6         83.92         72.19        21.93 o                         
  -3   9   6         77.24         64.48        26.27 o                         
  -2   9   6          1.30         13.26        45.10 o                         
  -1   9   6         52.79         55.31        26.26 o                         
   0   9   6          3.74          5.16        17.05 o                         
   1   9   6        223.81        200.64        26.17 o                         
   2   9   6          2.51         35.71        91.95 o                         
   3   9   6          8.32          8.04         2.66 o                         
   4   9   6          4.36          8.56         2.55 o                         
   5   9   6          1.20          0.74         2.56 o                         
   6   9   6          4.50          6.67         2.80 o                         
   7   9   6          8.99         13.96         5.83 o                         
   8   9   6          8.62         14.81         3.39 o                         
 -10  10   6          6.44         10.62         3.47 o                         
  -9  10   6         24.79         27.44         4.07 o                         
  -8  10   6          6.78          5.95         3.32 o                         
  -7  10   6          3.13          2.43         3.12 o                         
  -6  10   6         30.63         29.90         3.72 o                         
  -5  10   6          5.54          5.53         2.88 o                         
  -4  10   6          0.65         -1.61         2.60 o                         
  -3  10   6         41.37         39.01        26.40 o                         
  -2  10   6         27.15         20.85        18.41 o                         
  -1  10   6          8.14          9.88        54.62 o                         
   0  10   6          0.02       -114.35       159.89 o                         
   1  10   6         95.88        -61.66        93.23 o                         
   2  10   6        124.85        112.06         4.17 o                         
   3  10   6         12.54         17.57         3.79 o                         
   4  10   6         59.30         63.93         7.38 o                         
   5  10   6         14.86         17.20         5.51 o                         
   6  10   6          7.45         21.27         3.96 o                         
   7  10   6         17.07         24.37         6.36 o                         
  -9  11   6          0.50          1.72         6.68 o                         
  -8  11   6          0.35          3.12         3.27 o                         
  -7  11   6         81.62         93.76         6.58 o                         
  -6  11   6          0.16          2.10         2.93 o                         
  -5  11   6         54.50         48.37         6.56 o                         
  -4  11   6          8.40          8.69         3.18 o                         
  -3  11   6         15.69         12.12         3.16 o                         
  -2  11   6          2.83         12.29         3.40 o                         
  -1  11   6         38.12         38.27         3.79 o                         
   0  11   6         18.81         28.50         6.33 o                         
   1  11   6        118.67        104.89         4.76 o                         
   2  11   6          0.68          1.74         3.38 o                         
   3  11   6          2.63          3.02         2.57 o                         
   4  11   6         77.21         75.12         7.21 o                         
   5  11   6          4.55         11.45         3.61 o                         
   6  11   6          4.28          6.32         3.53 o                         
  -8  12   6         55.75         50.73         8.28 o                         
  -7  12   6          1.29          5.75         3.99 o                         
  -6  12   6         57.28         52.40         5.61 o                         
  -5  12   6          9.62         12.12         3.84 o                         
  -4  12   6         11.79         13.52         4.04 o                         
  -3  12   6         26.97         29.16         6.61 o                         
  -2  12   6         10.12          8.08         3.10 o                         
  -1  12   6          3.86          9.87         2.92 o                         
   0  12   6          8.04         12.69         6.04 o                         
   1  12   6          8.68         15.03         4.95 o                         
   2  12   6          1.30          1.85         9.46 o                         
   3  12   6         36.04         30.44         5.04 o                         
   4  12   6         21.29         14.26         4.48 o                         
   5  12   6          8.96         16.80         7.22 o                         
  -6  13   6         11.45         22.07         3.74 o                         
  -5  13   6          2.53          6.22         3.52 o                         
  -4  13   6          1.51          3.55         3.62 o                         
  -3  13   6         65.01         64.62         7.14 o                         
  -2  13   6          0.67          6.13         4.44 o                         
  -1  13   6          1.17          7.99         6.06 o                         
   0  13   6          5.54          7.50         4.19 o                         
   1  13   6          2.09         -0.22         7.22 o                         
   2  13   6         60.15         64.58        10.20 o                         
   3  13   6          0.59          6.59         6.72 o                         
 -13   0   7          0.79         -2.13         2.99 o                         
 -11   0   7          0.18          0.36         3.79 o                         
  -9   0   7          9.39          8.99         2.23 o                         
  -7   0   7        167.73        158.91         5.40 o                         
  -5   0   7        311.61        306.44         8.69 o                         
  -3   0   7        409.71        432.85        10.01 o                         
  -1   0   7         36.97         40.47         3.55 o                         
   1   0   7         20.19        -11.46        25.35 o                         
   3   0   7        883.51        808.78        22.75 o                         
   5   0   7        191.94        173.48        41.56 o                         
   7   0   7          0.24          2.12         4.23 o                         
   9   0   7          9.32         11.57         5.85 o                         
  11   0   7         28.35         31.85         7.22 o                         
 -14   1   7         38.07         38.52         3.74 o                         
 -13   1   7          4.04         11.66         2.35 o                         
 -12   1   7         34.77         36.59         2.76 o                         
 -11   1   7         30.65         32.34         2.91 o                         
 -10   1   7          2.21          0.64         1.65 o                         
  -9   1   7         24.15         24.29         2.25 o                         
  -8   1   7          0.10         83.89        20.99 o                         
  -7   1   7        515.86        513.71         9.45 o                         
  -6   1   7         11.90         14.31         3.24 o                         
  -5   1   7        181.38        186.44         5.58 o                         
  -4   1   7        139.65        141.90        13.43 o                         
  -3   1   7        122.67        149.52         5.45 o                         
  -2   1   7         25.66         33.73         2.79 o                         
  -1   1   7        300.07        316.89        19.09 o                         
   0   1   7         57.90         60.60         7.51 o                         
   1   1   7        105.07        110.12         4.81 o                         
   2   1   7        127.61        124.50        17.49 o                         
   3   1   7        511.75        462.48        19.52 o                         
   4   1   7         78.42         73.85         8.38 o                         
   5   1   7         53.29         48.82         8.54 o                         
   6   1   7         11.23         73.88        62.46 o                         
   7   1   7         65.60        -16.30       109.74 o                         
   8   1   7         16.27         15.57         3.87 o                         
   9   1   7          0.94          1.91         3.74 o                         
  10   1   7          4.53          8.58         3.95 o                         
  11   1   7         10.23          7.57         4.31 o                         
 -14   2   7          1.79          0.65         3.63 o                         
 -13   2   7          1.49          1.01         1.95 o                         
 -12   2   7          0.18          2.13         1.93 o                         
 -11   2   7          1.73          1.67         2.20 o                         
 -10   2   7          3.99         -2.04         2.04 o                         
  -9   2   7          6.26          4.92         2.23 o                         
  -8   2   7         20.62          5.13         2.64 o                         
  -7   2   7         61.57         53.88         2.82 o                         
  -6   2   7          1.80          3.32         5.26 o                         
  -5   2   7          3.56          0.67         4.34 o                         
  -4   2   7        427.11        473.92        16.61 o                         
  -3   2   7         51.27         53.61         2.77 o                         
  -2   2   7        758.61        796.23        16.12 o                         
  -1   2   7         39.85         40.64         5.04 o                         
   0   2   7         21.74         26.05         6.32 o                         
   1   2   7         56.88         65.76        10.92 o                         
   2   2   7        195.93        177.45        29.62 o                         
   3   2   7        130.22        109.05         6.70 o                         
   4   2   7        497.57        450.95        25.15 o                         
   5   2   7        114.15        115.20         9.08 o                         
   6   2   7          0.32         21.65        61.84 o                         
   7   2   7          7.83          7.24         3.26 o                         
   8   2   7          0.02         -0.83         3.12 o                         
   9   2   7          0.11         -1.99         3.22 o                         
  10   2   7          2.46          4.80         5.91 o                         
 -14   3   7         42.88         43.81         4.74 o                         
 -13   3   7         33.62         37.96         3.82 o                         
 -12   3   7          3.65          3.44         2.02 o                         
 -11   3   7         39.53         44.61         3.31 o                         
 -10   3   7         53.35         51.43         5.17 o                         
  -9   3   7        213.95        203.96         4.69 o                         
  -8   3   7         18.16         20.15         2.90 o                         
  -7   3   7          0.44         -0.85         3.90 o                         
  -6   3   7        225.62        213.86         8.03 o                         
  -5   3   7        310.54        298.98        10.95 o                         
  -4   3   7        109.02        108.11         7.44 o                         
  -3   3   7         45.30         38.41         8.37 o                         
  -2   3   7          3.64          7.50         9.23 o                         
  -1   3   7         11.59         19.31         5.96 o                         
   0   3   7          3.92          3.93         3.24 o                         
   1   3   7         98.87         96.43        14.30 o                         
   2   3   7         80.09         73.47        17.62 o                         
   3   3   7         45.15          3.03        26.97 o                         
   4   3   7         24.30        -10.78        26.68 o                         
   5   3   7         80.11         78.62        12.50 o                         
   6   3   7         13.21        105.50        42.25 o                         
   7   3   7          3.98          6.80         2.04 o                         
   8   3   7         50.23         56.68         5.38 o                         
   9   3   7          7.09         21.77         5.85 o                         
  10   3   7          0.20          4.14         3.86 o                         
 -14   4   7         11.09          9.76         3.37 o                         
 -13   4   7          9.86         17.71         4.67 o                         
 -12   4   7         11.56         12.75         3.22 o                         
 -11   4   7          0.22          1.11         2.15 o                         
 -10   4   7         19.32         19.77         2.18 o                         
  -9   4   7         48.34         46.30         4.58 o                         
  -8   4   7         21.96         19.82         3.06 o                         
  -7   4   7         16.69         16.68         2.29 o                         
  -6   4   7         14.68          6.21        12.44 o                         
  -5   4   7          5.81          1.72         6.36 o                         
  -4   4   7        120.60        122.71        14.15 o                         
  -3   4   7         68.68         68.78        10.67 o                         
  -2   4   7        214.36        193.89         7.01 o                         
  -1   4   7        244.46        221.71        13.50 o                         
   0   4   7        290.38        285.69        24.88 o                         
   1   4   7        228.14        216.41         7.25 o                         
   2   4   7         47.72         46.82         7.25 o                         
   3   4   7         95.00        103.38         7.39 o                         
   4   4   7          0.44          3.07        12.65 o                         
   5   4   7         55.50        200.95        69.68 o                         
   7   4   7          6.88          7.09         2.29 o                         
   8   4   7         12.03         17.61         2.95 o                         
   9   4   7         39.51         48.54         6.29 o                         
  10   4   7          1.44         10.34         4.11 o                         
 -13   5   7         33.61         28.58         5.71 o                         
 -12   5   7         26.15         25.46         4.09 o                         
 -11   5   7          0.45          1.62         2.89 o                         
 -10   5   7         33.20         39.51         4.27 o                         
  -9   5   7          3.95         -0.80         2.44 o                         
  -8   5   7         28.74         32.81        11.01 o                         
  -7   5   7          6.37        148.56        55.00 o                         
  -6   5   7         18.07         10.80         6.71 o                         
  -5   5   7         76.10         80.04        11.22 o                         
  -4   5   7         20.41         22.95         4.40 o                         
  -3   5   7        459.35        442.27        27.48 o                         
  -2   5   7        296.50        271.82        17.37 o                         
  -1   5   7        106.27         97.00        10.63 o                         
   0   5   7         48.77         47.85        10.22 o                         
   1   5   7        249.78        236.28        19.23 o                         
   2   5   7         27.33         31.07         8.47 o                         
   3   5   7         37.73         40.33        18.33 o                         
   4   5   7         14.20        164.40        43.68 o                         
   5   5   7         58.22         63.81         6.02 o                         
   6   5   7          3.81          1.62         2.50 o                         
   7   5   7         19.14         14.95         2.49 o                         
   8   5   7         25.37         21.51         6.16 o                         
   9   5   7         11.06          8.40         3.09 o                         
  10   5   7         36.89         41.58         5.46 o                         
 -13   6   7          3.37          6.44         3.98 o                         
 -12   6   7          0.72         -1.79         3.15 o                         
 -11   6   7         13.33         16.36         4.27 o                         
 -10   6   7          6.48          7.35         3.14 o                         
  -9   6   7         12.86          9.08        15.61 o                         
  -8   6   7         27.55         24.31        25.42 o                         
  -7   6   7         10.15          9.17         2.62 o                         
  -6   6   7         17.22         10.29        10.29 o                         
  -5   6   7          0.39          0.01        13.50 o                         
  -4   6   7         58.87         61.51        11.78 o                         
  -3   6   7         25.55         23.55         3.39 o                         
  -2   6   7        507.06        467.83        24.65 o                         
  -1   6   7        204.33        194.49         9.32 o                         
   0   6   7        112.57        111.14        10.35 o                         
   1   6   7         29.97         38.53        13.02 o                         
   2   6   7         64.60         45.16        15.21 o                         
   3   6   7          0.29         -1.51        15.12 o                         
   4   6   7         57.67         57.63        19.64 o                         
   5   6   7          3.40          3.29         2.29 o                         
   6   6   7          0.84         -0.57         2.25 o                         
   7   6   7        137.09        136.81         6.43 o                         
   8   6   7         21.64         22.45         2.94 o                         
   9   6   7          4.27          2.62         2.88 o                         
 -12   7   7          3.60          5.52         5.06 o                         
 -11   7   7        187.12        159.54        12.57 o                         
 -10   7   7         12.96         14.23         3.40 o                         
  -9   7   7        102.93         90.20         5.19 o                         
  -7   7   7          6.24          4.49         2.68 o                         
  -6   7   7          2.69          2.95         8.30 o                         
  -5   7   7          4.51          1.74         5.49 o                         
  -4   7   7         12.25          9.62        11.10 o                         
  -3   7   7        213.51        195.81        18.30 o                         
  -2   7   7          0.63         17.56        36.92 o                         
  -1   7   7         95.63         89.12        15.30 o                         
   0   7   7         65.42         58.61         7.14 o                         
   1   7   7         53.51         53.51        13.14 o                         
   2   7   7          6.13         27.50        87.43 o                         
   3   7   7         11.90        230.19        89.21 o                         
   4   7   7          8.98          8.87         4.04 o                         
   5   7   7         16.10         23.50         3.21 o                         
   6   7   7          4.66          6.63         2.39 o                         
   7   7   7         32.76         33.44         3.34 o                         
   8   7   7         12.53         10.86         2.92 o                         
   9   7   7          2.19          1.13         3.08 o                         
 -12   8   7          1.68          5.56         4.60 o                         
 -11   8   7          1.44          3.54         4.21 o                         
 -10   8   7         22.56         34.38         4.73 o                         
  -9   8   7          4.04          2.17         3.62 o                         
  -8   8   7         16.62         15.32         3.43 o                         
  -7   8   7         29.14         31.40         3.70 o                         
  -6   8   7         24.30         21.29         4.49 o                         
  -5   8   7         16.84        200.57        79.76 o                         
  -4   8   7          1.75          0.46        22.73 o                         
  -3   8   7         65.46         -6.50        40.36 o                         
  -2   8   7          6.79         13.60        14.61 o                         
  -1   8   7         89.68         24.93        43.66 o                         
   0   8   7        308.52        280.25         9.63 o                         
   1   8   7          3.60          6.05         4.63 o                         
   2   8   7         10.40          6.91        61.06 o                         
   3   8   7          7.60          8.62         2.47 o                         
   4   8   7         15.83         21.69         2.98 o                         
   5   8   7         50.29         50.85         3.97 o                         
   6   8   7          7.13          9.08         2.47 o                         
   7   8   7         81.98         82.91         4.40 o                         
   8   8   7          5.61         10.47         3.02 o                         
 -11   9   7          0.54          1.15         3.30 o                         
 -10   9   7         38.79         44.46         4.58 o                         
  -9   9   7         27.98         33.60         4.44 o                         
  -8   9   7         33.69         35.09         4.34 o                         
  -7   9   7          4.31          3.29         2.84 o                         
  -6   9   7          0.25          1.16         2.73 o                         
  -5   9   7          3.31          1.15         2.71 o                         
  -4   9   7          9.31          8.29         3.43 o                         
  -3   9   7          4.26          1.58        22.50 o                         
  -2   9   7          9.71        152.53        58.42 o                         
  -1   9   7         18.10         22.91        45.99 o                         
   9   0  -1         29.35          2.91         2.53 o                         
   7   0   1          3.77          0.41         3.31 o                         
   5   0   3          3.76         13.22        47.34 o                         
   3   0   5          6.59          5.57         1.75 o                         
   1   0   7          0.86          0.92        11.60 o                         
   0   9   7         13.67         29.42        49.52 o                         
   1   9   7         19.75         30.20         3.78 o                         
   2   9   7         18.22         21.84         2.62 o                         
   3   9   7          0.90          0.09         2.57 o                         
   4   9   7        155.51        142.92         6.27 o                         
   5   9   7          8.51         10.43         2.87 o                         
   6   9   7          1.34          2.14         2.40 o                         
   7   9   7          5.97          6.31         3.15 o                         
 -10  10   7         48.30         40.71         5.53 o                         
  -9  10   7          0.19          5.03         3.92 o                         
  -8  10   7         98.14        102.99        10.20 o                         
  -7  10   7          0.46          3.32         3.18 o                         
  -6  10   7         38.03         33.11         5.28 o                         
  -5  10   7         16.65         23.44         3.85 o                         
  -4  10   7          1.56          3.86         3.08 o                         
  -3  10   7          9.80         11.96         3.03 o                         
  -2  10   7         11.60         12.45         4.02 o                         
  -1  10   7         27.19         23.76         3.31 o                         
   0  10   7          9.72         10.96         2.78 o                         
   1  10   7         27.34         26.41         3.07 o                         
   2  10   7         75.56         75.56         3.24 o                         
   3  10   7         26.29         31.57         3.39 o                         
   4  10   7         31.82         38.44         3.97 o                         
   5  10   7         33.43         35.90         3.34 o                         
   6  10   7         10.43          8.18         5.78 o                         
   7  10   7          4.36          5.54         6.30 o                         
  -9  11   7         22.96         27.52         4.11 o                         
  -8  11   7         23.30         16.42         4.46 o                         
  -7  11   7          3.83          4.11         5.04 o                         
  -6  11   7         15.23         17.12         4.12 o                         
  -5  11   7         89.73         83.34         5.33 o                         
  -4  11   7          4.05          2.07         3.03 o                         
  -3  11   7         33.63         24.93         3.53 o                         
  -2  11   7         25.06         24.44         3.47 o                         
  -1  11   7         52.98         52.62         5.60 o                         
   0  11   7          0.74          2.86         2.70 o                         
   1  11   7         33.04         31.98         3.33 o                         
   2  11   7          1.22         -1.76         3.50 o                         
   3  11   7          4.28          4.76         4.45 o                         
   4  11   7          0.75         -0.84         2.41 o                         
   5  11   7          3.56          2.36         2.61 o                         
  -8  12   7          8.39         11.88         4.65 o                         
  -7  12   7          0.91          2.17         3.39 o                         
  -6  12   7         40.66         43.25         4.45 o                         
  -5  12   7          1.27          4.49         4.69 o                         
  -4  12   7         10.82         20.31         4.16 o                         
  -3  12   7         11.41         19.86         4.00 o                         
  -2  12   7         12.35         17.51         6.03 o                         
  -1  12   7         19.78         21.96         3.95 o                         
   0  12   7         17.18         27.32         5.35 o                         
   1  12   7         30.18         30.05         4.96 o                         
   2  12   7         80.14         73.08         6.40 o                         
   3  12   7         33.34         33.23         9.21 o                         
   4  12   7          0.15          5.20         5.08 o                         
  -5  13   7          2.58          5.30         3.27 o                         
  -4  13   7          1.27          2.76         3.27 o                         
  -3  13   7          3.02          5.99         3.33 o                         
  -2  13   7         28.75         23.26         5.27 o                         
  -1  13   7          9.51         11.67         4.39 o                         
   0  13   7          0.50          2.42         4.96 o                         
   1  13   7          0.23         11.45         6.72 o                         
   2  13   7         12.92         14.25         4.30 o                         
 -14   0   8          0.25          2.73         5.41 o                         
 -12   0   8         18.20         22.75         3.98 o                         
 -10   0   8         22.12          2.40         2.74 o                         
  -8   0   8         17.96         20.70         7.39 o                         
  -6   0   8       1839.25       1766.68        50.96 o                         
  -4   0   8       1295.30       1345.78        19.92 o                         
  -2   0   8         22.94         24.48        11.58 o                         
   0   0   8          9.73         15.21         7.17 o                         
   2   0   8        998.74        899.62        13.66 o                         
   4   0   8         10.03         11.91        20.38 o                         
   6   0   8          5.31          3.44         8.78 o                         
   8   0   8          4.89         14.18         5.60 o                         
  10   0   8         58.97         68.18         8.96 o                         
 -14   1   8         37.94         37.49         3.66 o                         
 -13   1   8          4.16          6.45         2.34 o                         
 -12   1   8         13.32         15.71         3.29 o                         
 -11   1   8         11.11          6.99         2.07 o                         
 -10   1   8          5.44          5.84         1.82 o                         
  -9   1   8         30.63         29.61         2.18 o                         
  -8   1   8         43.46         48.44         7.87 o                         
  -7   1   8        437.65        415.66         5.54 o                         
  -6   1   8         46.35         36.51         5.84 o                         
  -5   1   8          2.34          4.02         5.69 o                         
  -4   1   8         59.95         79.91         5.24 o                         
  -3   1   8        238.60        240.81        20.74 o                         
  -2   1   8        181.04        207.04        10.86 o                         
  -1   1   8         29.21         21.91        11.19 o                         
   0   1   8        229.86        225.35        25.97 o                         
   1   1   8        352.32        311.15        36.95 o                         
   2   1   8          3.64          5.58         6.44 o                         
   3   1   8         94.35         81.35        12.12 o                         
   4   1   8         74.98         71.71         5.45 o                         
   5   1   8        108.05         93.44        24.00 o                         
   6   1   8         15.57        277.59       110.49 o                         
   7   1   8         11.22          9.81         3.60 o                         
   8   1   8          4.55          3.39         3.52 o                         
   9   1   8          0.95          1.28         3.54 o                         
  10   1   8         15.22          7.66         4.41 o                         
 -14   2   8          5.33         11.10         2.88 o                         
 -13   2   8          7.02          9.43         2.12 o                         
 -12   2   8         20.74         22.29         2.39 o                         
 -11   2   8          6.63          4.81         2.21 o                         
 -10   2   8         20.93         26.31         2.51 o                         
  -9   2   8         48.73         52.19         3.77 o                         
  -8   2   8        174.01        161.19         3.83 o                         
  -7   2   8         12.18         13.62         7.24 o                         
  -6   2   8         25.49         24.66         2.62 o                         
  -5   2   8         54.05         54.99         8.07 o                         
  -4   2   8        138.94        118.04         5.99 o                         
  -3   2   8        105.36        114.20        10.99 o                         
  -2   2   8         36.84         52.28         4.59 o                         
  -1   2   8          5.09          8.15         1.23 o                         
   0   2   8         72.10         68.29         5.64 o                         
   1   2   8         33.13         34.53         7.65 o                         
   2   2   8         48.09         40.03         6.57 o                         
   3   2   8        359.50        323.29        13.52 o                         
   4   2   8         84.49         89.65        12.27 o                         
   5   2   8          1.88          2.19         9.06 o                         
   6   2   8          2.96         61.96       164.86 o                         
   7   2   8          9.55          8.19         3.47 o                         
   8   2   8          7.02          9.34         3.92 o                         
   9   2   8         55.98         61.82         5.89 o                         
  10   2   8          1.60          0.45         3.88 o                         
 -14   3   8         20.23         17.37         5.76 o                         
 -13   3   8         27.98         32.55         4.74 o                         
 -12   3   8         10.27         16.34         2.49 o                         
 -11   3   8          1.30          1.61         1.89 o                         
 -10   3   8         16.90         23.97         2.37 o                         
  -9   3   8         14.34         20.64         2.42 o                         
  -8   3   8         15.98         16.96         1.80 o                         
  -7   3   8         45.96         45.49         7.67 o                         
  -6   3   8         62.97         54.40         5.07 o                         
  -5   3   8        448.97        420.63         6.12 o                         
  -4   3   8         21.15         21.95         6.77 o                         
  -3   3   8         51.71         50.99         7.68 o                         
  -2   3   8         34.84         40.65         8.67 o                         
  -1   3   8        432.64        420.17        42.04 o                         
   0   3   8         27.30         26.36         7.09 o                         
   1   3   8         26.16         26.26         8.72 o                         
   2   3   8         23.98         26.14        10.38 o                         
   3   3   8        205.34        188.01        13.00 o                         
   4   3   8         31.68         91.50        36.51 o                         
   5   3   8         41.86        192.72        52.99 o                         
   6   3   8        113.79        105.46         6.88 o                         
   7   3   8          1.75          0.81         2.26 o                         
   8   3   8          4.11         -2.40         3.39 o                         
   9   3   8          6.33         10.61         4.00 o                         
  10   3   8         14.81         21.12         4.75 o                         
 -14   4   8          2.45          1.26         5.44 o                         
 -13   4   8          8.99         11.76         4.82 o                         
 -12   4   8         82.95         85.65         5.34 o                         
 -11   4   8          0.89          2.14         3.75 o                         
 -10   4   8         31.75         33.13         3.17 o                         
  -9   4   8          1.02         -0.46         2.06 o                         
  -8   4   8          1.10          1.70         1.23 o                         
  -7   4   8          0.69          0.77         6.38 o                         
  -6   4   8         55.50         52.34         7.32 o                         
  -5   4   8          0.96          2.66         7.73 o                         
  -4   4   8        713.84        662.52        19.38 o                         
  -3   4   8          4.55          5.42         6.52 o                         
  -2   4   8         91.28         89.83         8.67 o                         
  -1   4   8        162.39        162.80        18.87 o                         
   0   4   8        608.55        558.20        28.20 o                         
   1   4   8         32.65         32.34        12.29 o                         
   2   4   8        329.81        302.76        32.67 o                         
   3   4   8          2.66         -1.69         9.05 o                         
   4   4   8          3.46        174.09        50.07 o                         
   5   4   8        106.93        112.57        13.70 o                         
   6   4   8        113.03        101.45         4.52 o                         
   7   4   8          9.45         10.13         2.56 o                         
   8   4   8          1.09         -2.24         3.19 o                         
   9   4   8         39.64         35.88         5.08 o                         
 -13   5   8         82.23         82.14         5.61 o                         
 -12   5   8         33.78         31.03         5.05 o                         
 -11   5   8        168.55        152.03         6.83 o                         
 -10   5   8          4.81          4.59         2.85 o                         
  -9   5   8          9.43         13.64         2.88 o                         
  -8   5   8         94.31         92.94        10.42 o                         
  -7   5   8         43.19         39.92         3.25 o                         
  -6   5   8         37.10         38.20         3.08 o                         
  -5   5   8         43.09         47.64        16.53 o                         
  -4   5   8         11.22         14.56         4.89 o                         
  -3   5   8         38.64         44.33         5.06 o                         
  -2   5   8         10.49         10.14        15.63 o                         
  -1   5   8         30.99         38.57        10.99 o                         
   0   5   8         26.24         25.56         4.10 o                         
   1   5   8         15.37        -12.54        43.38 o                         
   2   5   8          0.60          6.82        15.09 o                         
   3   5   8          9.97         15.67        16.45 o                         
   4   5   8         77.74         78.65         8.97 o                         
   5   5   8         31.04         42.29         3.28 o                         
   6   5   8         75.31         63.57         3.58 o                         
   7   5   8          8.07         14.36         2.93 o                         
   8   5   8          5.90         11.23         4.21 o                         
   9   5   8          2.07         -3.51         3.51 o                         
 -13   6   8          5.46          5.93         4.19 o                         
 -12   6   8         17.68         16.28         5.39 o                         
 -11   6   8         31.41         38.30         4.31 o                         
 -10   6   8         56.96         51.87         4.44 o                         
  -9   6   8          5.69          3.75        13.12 o                         
  -8   6   8         22.72         15.54        17.47 o                         
  -7   6   8          8.62         11.43         2.66 o                         
  -6   6   8         21.29         29.18         3.80 o                         
  -5   6   8          0.73         -4.18        10.20 o                         
  -4   6   8          8.71         10.00        10.46 o                         
  -3   6   8        138.39        119.57        22.02 o                         
  -2   6   8       1052.86        959.16        45.41 o                         
  -1   6   8        163.56        150.27         6.90 o                         
   0   6   8         62.89         62.02        20.66 o                         
   1   6   8         81.57         70.49        10.55 o                         
   2   6   8          7.01         18.79        34.50 o                         
   3   6   8          8.62         10.61        49.19 o                         
   4   6   8         13.36         18.15         2.29 o                         
   5   6   8          3.84          5.15         2.19 o                         
   6   6   8          1.02          5.09         3.18 o                         
   7   6   8          5.35          5.35         2.43 o                         
   8   6   8         37.39         46.26         4.77 o                         
   9   6   8          8.40          9.39         4.11 o                         
 -12   7   8         29.43         31.04         4.50 o                         
 -11   7   8         41.93         38.33         4.45 o                         
 -10   7   8          2.10          1.65         3.02 o                         
  -9   7   8          0.01          0.02         2.87 o                         
  -8   7   8          0.54         -2.57         2.57 o                         
  -7   7   8         19.53         22.94        11.91 o                         
  -6   7   8          2.79         96.93        60.22 o                         
  -5   7   8         17.21          8.00        11.34 o                         
  -4   7   8         16.89          9.79        17.36 o                         
  -3   7   8         19.20         24.83        12.41 o                         
  -2   7   8          3.32          3.62         6.66 o                         
  -1   7   8         98.84         87.79        13.27 o                         
   0   7   8        108.77        101.93        10.68 o                         
   1   7   8         42.13         24.60        58.33 o                         
   2   7   8          7.54        203.43        84.24 o                         
   3   7   8          4.07         10.29         3.41 o                         
   4   7   8          4.02          4.74         2.11 o                         
   5   7   8         16.52         19.15         2.59 o                         
   6   7   8          0.88         -0.56         2.20 o                         
   7   7   8          4.64          9.84         3.41 o                         
   8   7   8         54.84         70.50         9.14 o                         
 -12   8   8         59.38         65.30         5.43 o                         
 -11   8   8         14.34         21.10         6.02 o                         
 -10   8   8         57.42         74.90         9.46 o                         
  -9   8   8         20.94         25.14         3.84 o                         
  -8   8   8         43.20         45.40         4.28 o                         
  -7   8   8          8.39         12.63         3.11 o                         
  -6   8   8         21.56         24.32         3.43 o                         
  -5   8   8         13.28         14.48         3.53 o                         
  -4   8   8         51.46        -51.16        51.16 o                         
  -3   8   8          4.38          3.64        21.07 o                         
  -2   8   8         81.78         73.12        21.26 o                         
  -1   8   8         20.32          9.42        21.82 o                         
   0   8   8         64.85         64.97        18.90 o                         
   1   8   8         35.67        142.90       149.56 o                         
   2   8   8         22.87         24.43        10.97 o                         
   3   8   8          3.39          6.04         2.01 o                         
   4   8   8         11.83         17.81         2.65 o                         
   5   8   8         71.08         60.30         3.69 o                         
   6   8   8          2.49          6.85         2.53 o                         
   7   8   8          1.17          1.06         2.45 o                         
   8   8   8          1.20          4.60         5.16 o                         
 -11   9   8         12.01         13.43         3.88 o                         
 -10   9   8          1.12         -1.47         4.52 o                         
  -9   9   8          2.91          3.61         6.10 o                         
  -8   9   8          2.07          8.73         3.20 o                         
  -7   9   8         57.18         54.91         4.55 o                         
  -6   9   8          5.77          7.93         3.08 o                         
  -5   9   8        118.15        110.48         5.31 o                         
  -4   9   8         25.74         22.04         5.37 o                         
  -3   9   8         24.33         27.82        23.47 o                         
  -2   9   8         58.64         55.77         5.72 o                         
  -1   9   8        281.74        231.40        33.94 o                         
   0   9   8         18.48         17.15        25.72 o                         
   1   9   8          4.46          3.99        12.19 o                         
   2   9   8          7.92          8.84         2.45 o                         
   3   9   8          0.04          2.81         1.92 o                         
   4   9   8          0.28          2.38         3.20 o                         
   5   9   8          2.55          2.89         2.46 o                         
   6   9   8          6.24         13.15         4.39 o                         
   7   9   8          1.42          6.42         2.96 o                         
 -10  10   8         10.13         10.01         3.63 o                         
  -9  10   8          1.88          1.54         3.53 o                         
  -8  10   8        103.74        100.26         6.05 o                         
  -7  10   8         35.43         33.53         3.98 o                         
  -6  10   8         49.64         49.96         5.12 o                         
  -5  10   8         56.84         61.12         4.60 o                         
  -4  10   8         35.06         34.31         3.87 o                         
  -3  10   8         10.14         16.15         3.28 o                         
  -2  10   8         28.26         25.54         4.28 o                         
  -1  10   8          1.18          5.43         2.78 o                         
   0  10   8         45.62         39.00         3.61 o                         
   1  10   8          7.69         10.95         2.99 o                         
   2  10   8          0.56          2.34         2.37 o                         
   3  10   8          5.04          3.23         2.95 o                         
   4  10   8         21.15         27.88         3.14 o                         
   5  10   8         83.86         95.03         4.62 o                         
   6  10   8          0.56          0.27         4.18 o                         
  -9  11   8         31.73         42.00         4.59 o                         
  -8  11   8          5.82          6.45         3.47 o                         
  -7  11   8          8.09          7.96         4.04 o                         
  -6  11   8          0.70          0.66         3.50 o                         
  -5  11   8          1.17          2.68         3.25 o                         
  -4  11   8          1.77         -0.97         2.85 o                         
  -3  11   8          9.53         10.53         3.07 o                         
  -2  11   8          6.33          5.11         2.94 o                         
  -1  11   8          2.24          7.86         7.40 o                         
   0  11   8          0.27         -2.66         2.66 o                         
  -1   0   9          4.56         25.59        40.62 o                         
  -3   0  11         19.56         17.84         4.73 o                         
  -5   0  13          8.66         79.95        38.15 o                         
  -7   0  15          1.63          4.98         4.48 o                         
  -9   0  17          0.16          8.71         5.60 o                         
   9   0   1          1.98         -2.37         2.37 o                         
   7   0   3          4.05          1.68         2.33 o                         
   5   0   5         38.42         -1.05        32.80 o                         
   3   0   7         37.35         67.64        14.26 o                         
   1  11   8          2.47          3.08         4.85 o                         
   2  11   8         97.44         86.01         6.72 o                         
   3  11   8          3.24          8.32         4.01 o                         
   4  11   8          6.31         -5.60         6.59 o                         
   5  11   8          4.54          0.68         3.97 o                         
  -7  12   8          0.30          4.56         3.36 o                         
  -6  12   8         43.67         36.63         4.43 o                         
  -5  12   8         29.38         32.03         4.21 o                         
  -4  12   8          1.74          2.86         4.01 o                         
  -3  12   8          9.04         15.50         3.46 o                         
  -2  12   8         20.11         17.76         3.45 o                         
  -1  12   8         10.24         15.07         4.43 o                         
   0  12   8          0.32          2.32         6.41 o                         
   1  12   8         13.87         16.42         5.54 o                         
   2  12   8          4.04          7.09         6.84 o                         
   3  12   8         16.96         16.58         8.46 o                         
  -5  13   8          6.56         12.02         3.42 o                         
  -4  13   8          5.62         13.05         3.62 o                         
  -3  13   8          8.65          4.21         3.15 o                         
  -2  13   8         13.85         15.15         3.54 o                         
  -1  13   8          5.29          4.66         3.22 o                         
   0  13   8          0.20          3.54         6.66 o                         
   1  13   8          3.54         10.63         4.42 o                         
 -13   0   9         23.56         23.42         5.97 o                         
 -11   0   9          9.27          9.68         3.27 o                         
  -9   0   9          1.58         -1.32         2.28 o                         
  -7   0   9         21.17         22.05        10.07 o                         
  -5   0   9        246.12        235.18         7.97 o                         
  -3   0   9          0.02         -1.27         9.80 o                         
  -1   0   9        106.75        104.33         5.35 o                         
   1   0   9        578.19        512.79        28.09 o                         
   1   0   9         24.56         48.44        16.92 o                         
   3   0   9          2.30          0.48        15.75 o                         
   5   0   9          0.36         53.12        85.42 o                         
   7   0   9         89.41         96.06         9.08 o                         
   9   0   9          2.13         -5.35         5.35 o                         
 -14   1   9          0.44         -1.25         2.21 o                         
 -13   1   9          2.53         -0.49         2.17 o                         
 -12   1   9          4.72         10.91         2.42 o                         
 -11   1   9          6.29          8.45         2.04 o                         
 -10   1   9         39.63         48.44         2.99 o                         
  -9   1   9        165.85        162.76         3.80 o                         
  -8   1   9         36.86         34.44         2.83 o                         
  -7   1   9        107.37        105.19         8.38 o                         
  -6   1   9        214.49        210.83         7.32 o                         
  -5   1   9          7.66          9.37         4.06 o                         
  -4   1   9         12.26         12.66         3.62 o                         
  -3   1   9          3.90          7.54         3.20 o                         
  -2   1   9         75.27         66.63         5.29 o                         
  -1   1   9         22.10         -8.83        22.69 o                         
   0   1   9         13.34         18.84        12.13 o                         
   1   1   9        412.19        392.25        26.17 o                         
   2   1   9          8.49         67.51        26.72 o                         
   3   1   9        207.36        191.71        11.60 o                         
   4   1   9        163.51        150.62        11.87 o                         
   5   1   9         16.40        122.80        61.20 o                         
   6   1   9         60.25         60.81         6.78 o                         
   7   1   9         14.05         11.98         3.82 o                         
   8   1   9          0.30          2.30         3.86 o                         
   9   1   9          0.12         -0.25         3.78 o                         
 -14   2   9         13.37         23.09         3.86 o                         
 -13   2   9          3.95          7.81         2.22 o                         
 -12   2   9         44.77         43.96         2.97 o                         
 -11   2   9         31.15         30.85         2.56 o                         
 -10   2   9         18.05         21.05         2.20 o                         
  -9   2   9         17.49         17.85         2.75 o                         
  -8   2   9        126.46        113.36         3.40 o                         
  -7   2   9         29.90         29.04         3.91 o                         
  -6   2   9       1265.30       1206.72        13.81 o                         
  -5   2   9         72.44         72.42         8.51 o                         
  -4   2   9         26.52         29.84         7.11 o                         
  -3   2   9         83.24         84.99         8.95 o                         
  -2   2   9         14.33         18.97         9.39 o                         
  -1   2   9          1.59          3.67         7.97 o                         
   0   2   9        677.29        648.76        24.08 o                         
   1   2   9        268.31        244.77        31.35 o                         
   2   2   9         16.21         18.16         7.61 o                         
   3   2   9         21.91         27.20        11.64 o                         
   4   2   9        207.31        172.72        21.97 o                         
   5   2   9         35.86         42.92        14.35 o                         
   6   2   9          3.82          4.67         2.95 o                         
   7   2   9          6.49          2.65         3.11 o                         
   8   2   9         44.00         47.18         8.59 o                         
   9   2   9          6.49         15.54         4.32 o                         
 -14   3   9         10.49         10.41         3.55 o                         
 -13   3   9          5.47          5.14         3.67 o                         
 -12   3   9         14.72         19.66         2.45 o                         
 -11   3   9         25.60         22.37         2.41 o                         
 -10   3   9          3.24          4.20         2.68 o                         
  -9   3   9          4.22          2.37         2.26 o                         
  -8   3   9         14.66          2.29         1.43 o                         
  -7   3   9         13.06          7.65         3.14 o                         
  -6   3   9         19.89         12.05        10.65 o                         
  -5   3   9        288.59        286.88        18.65 o                         
  -4   3   9        139.80        130.71         7.27 o                         
  -3   3   9         98.73         89.83         5.05 o                         
  -2   3   9        106.19         99.18         7.31 o                         
  -1   3   9        104.46         90.30         9.95 o                         
   0   3   9         48.75         48.54         8.98 o                         
   1   3   9          8.36         25.44        29.64 o                         
   2   3   9         50.28         41.07        17.41 o                         
   3   3   9          3.56          3.74        11.64 o                         
   4   3   9         36.96         29.99        26.75 o                         
   5   3   9         13.38         15.44         2.58 o                         
   6   3   9         21.26         24.06         2.83 o                         
   7   3   9          1.58         -3.02         3.02 o                         
   8   3   9         26.91         28.85         6.10 o                         
   9   3   9         34.78         33.17         5.32 o                         
 -14   4   9          5.03          0.98         2.85 o                         
 -13   4   9         18.28         19.11         4.77 o                         
 -12   4   9          0.22         -0.23         2.87 o                         
 -11   4   9         27.20         30.47         3.83 o                         
 -10   4   9         90.62         83.37         4.81 o                         
  -9   4   9          0.48          5.08         1.47 o                         
  -8   4   9          5.23          5.55         2.40 o                         
  -7   4   9         72.59         63.91         2.16 o                         
  -6   4   9         44.40         55.90        11.57 o                         
  -5   4   9         16.04         14.80         9.65 o                         
  -4   4   9        498.27        459.74        20.79 o                         
  -3   4   9          6.89          6.22         9.45 o                         
  -2   4   9        279.58        270.60         6.85 o                         
  -1   4   9         16.84         22.87         7.86 o                         
   0   4   9         56.33         60.95        27.35 o                         
   1   4   9        201.64        176.16        18.27 o                         
   2   4   9          4.92          0.97        12.32 o                         
   3   4   9          5.88        145.65        41.84 o                         
   4   4   9          3.74         95.68        43.78 o                         
   5   4   9        117.68        105.96         4.48 o                         
   6   4   9         84.56         84.64         4.22 o                         
   7   4   9         46.81         45.56         4.92 o                         
   8   4   9          7.33         11.57         3.98 o                         
   9   4   9          0.48         -4.04         4.04 o                         
 -13   5   9         25.03         28.33         6.66 o                         
 -12   5   9          1.05         -1.24         5.60 o                         
 -11   5   9         13.96         15.84         3.42 o                         
 -10   5   9          1.29          4.29         2.92 o                         
  -9   5   9         16.54         17.04         4.22 o                         
  -8   5   9         43.45         49.94         4.04 o                         
  -7   5   9         31.40         22.66         4.37 o                         
  -6   5   9          6.39          3.83        21.81 o                         
  -5   5   9        181.29        153.41         9.30 o                         
  -4   5   9          6.77          5.57         3.71 o                         
  -3   5   9        304.40        289.92        22.80 o                         
  -2   5   9        143.86        140.06        17.78 o                         
  -1   5   9         31.20         25.83        14.99 o                         
   0   5   9        213.04        202.14        24.92 o                         
   1   5   9          4.45          6.58        11.73 o                         
   2   5   9         11.22         47.21        68.77 o                         
   3   5   9         20.39         18.10        28.33 o                         
   4   5   9         17.11         19.42         2.74 o                         
   5   5   9          4.68          9.25         2.63 o                         
   6   5   9         15.34         14.25         2.81 o                         
   7   5   9         41.93         37.28         8.34 o                         
   8   5   9         14.90         12.98         5.72 o                         
   9   5   9          5.07          5.43         3.97 o                         
 -13   6   9         18.22         13.75         9.17 o                         
 -12   6   9         38.58         43.73         4.59 o                         
 -11   6   9          6.62          8.48         5.16 o                         
 -10   6   9         57.12         61.61         4.79 o                         
  -9   6   9          8.87          7.48         3.00 o                         
  -7   6   9          5.19          7.75         3.55 o                         
  -6   6   9         84.48         85.69         4.36 o                         
  -5   6   9         86.73         82.09        15.17 o                         
  -4   6   9         56.14         52.19        23.01 o                         
  -3   6   9         17.48         14.51        14.92 o                         
  -2   6   9         24.10         23.69        13.75 o                         
  -1   6   9         63.20         59.40         9.21 o                         
   0   6   9        173.47        155.56        22.48 o                         
   1   6   9         12.92         14.94         8.32 o                         
   2   6   9          1.56         11.92        99.74 o                         
   3   6   9         53.10         47.28       170.59 o                         
   4   6   9         15.28         18.46         6.22 o                         
   5   6   9         42.91         44.10         4.09 o                         
   6   6   9         17.28         20.25         3.22 o                         
   7   6   9        101.63        109.57         7.58 o                         
   8   6   9         20.58         25.41         4.53 o                         
 -12   7   9          0.45          0.19         4.00 o                         
 -11   7   9          0.42         -1.98         2.98 o                         
 -10   7   9         69.67         78.16         5.42 o                         
  -9   7   9         22.07         22.11         3.61 o                         
  -8   7   9         18.36         18.30         3.44 o                         
  -7   7   9          1.34          7.39         2.67 o                         
  -6   7   9          1.12         -2.80        20.87 o                         
  -5   7   9          1.42          3.90         3.42 o                         
  -4   7   9         15.46        242.91        89.09 o                         
  -3   7   9        160.65        150.82         9.81 o                         
  -2   7   9         17.25         12.70        12.50 o                         
  -1   7   9          2.26         -6.04        66.38 o                         
   0   7   9         17.88        146.55        55.08 o                         
   1   7   9          2.24          6.78       147.88 o                         
   2   7   9        172.12        161.60        51.14 o                         
   3   7   9         45.15         50.72         3.77 o                         
   4   7   9         61.06         59.60         4.14 o                         
   5   7   9          2.94          2.37         2.99 o                         
   6   7   9          5.80          3.05         2.92 o                         
   7   7   9         13.11         15.80         6.31 o                         
   8   7   9          4.55          2.93         3.78 o                         
 -12   8   9          0.70          4.51         3.52 o                         
 -11   8   9          5.00          6.23         5.97 o                         
 -10   8   9        113.68        100.42         5.91 o                         
  -9   8   9          0.95          1.03         2.95 o                         
  -8   8   9         61.58         50.54         4.48 o                         
  -7   8   9          8.25          7.20         3.10 o                         
  -6   8   9          5.58          7.73         2.86 o                         
  -5   8   9         39.28         37.17         3.65 o                         
  -4   8   9        147.34        129.55        15.10 o                         
  -3   8   9         44.52         48.25        29.22 o                         
  -2   8   9         58.01         64.04        31.68 o                         
  -1   8   9         52.73         45.51        28.96 o                         
   0   8   9         37.54         37.71        22.71 o                         
   1   8   9          8.86         11.06         2.20 o                         
   2   8   9         20.08         23.16         2.94 o                         
   3   8   9          9.64         12.43         2.74 o                         
   4   8   9          2.41          3.37         2.70 o                         
   5   8   9         31.46         33.96         3.91 o                         
   6   8   9         22.25         24.96         6.70 o                         
   7   8   9          0.07          3.40         3.16 o                         
 -11   9   9         19.56         17.80         4.03 o                         
 -10   9   9          9.51          9.69         5.79 o                         
  -9   9   9          1.45          1.51         3.66 o                         
  -8   9   9          0.61         -2.99         2.99 o                         
  -7   9   9         31.72         32.14         3.79 o                         
  -6   9   9         32.06         39.57         4.12 o                         
  -5   9   9         14.14         14.97         3.32 o                         
  -4   9   9          5.54          8.30         3.02 o                         
  -3   9   9         50.84        -84.74        84.74 o                         
  -2   9   9         24.93        383.73       307.70 o                         
  -1   9   9          1.22          3.30         2.92 o                         
   0   9   9          3.58         -1.63         3.29 o                         
   1   9   9         53.03         48.44         3.56 o                         
   2   9   9         20.17         18.31         3.49 o                         
   3   9   9          8.79          0.89         3.70 o                         
   4   9   9          1.76          1.41         2.72 o                         
   5   9   9         23.98         30.73         5.72 o                         
   6   9   9         47.35         54.14         4.59 o                         
 -10  10   9         23.51         18.62         3.95 o                         
  -9  10   9          3.86          0.16         3.38 o                         
  -8  10   9          2.19          2.85         3.32 o                         
  -7  10   9          5.77          8.07         3.40 o                         
  -6  10   9          2.70          3.99         3.09 o                         
  -5  10   9          1.13          4.41         3.03 o                         
  -4  10   9         71.13         68.67         4.87 o                         
  -3  10   9         15.78         12.79         3.08 o                         
  -2  10   9          6.15          8.37         4.99 o                         
  -1  10   9         10.70         11.75         2.91 o                         
   0  10   9         37.73         42.57         4.55 o                         
   1  10   9          1.64         -0.41         3.50 o                         
   2  10   9          1.35         -3.76         4.23 o                         
   3  10   9         21.38         23.95         4.04 o                         
   4  10   9          3.08         -0.32         9.77 o                         
   5  10   9          9.75         11.29         4.33 o                         
  -9  11   9         18.08         22.15         3.84 o                         
  -8  11   9          1.72          4.26         3.64 o                         
  -7  11   9         35.98         39.71         4.51 o                         
  -6  11   9          8.94         14.12         4.11 o                         
  -5  11   9          0.60         -1.36         3.70 o                         
  -4  11   9        141.17        122.19         5.97 o                         
  -3  11   9          6.12          4.21         3.09 o                         
  -2  11   9         16.36         13.94         4.99 o                         
  -1  11   9          1.06          4.10         2.87 o                         
   0  11   9          0.86         -4.11         4.11 o                         
   1  11   9          7.88          7.34         7.71 o                         
   2  11   9          1.58          3.43         9.89 o                         
   3  11   9          7.73         15.06         4.91 o                         
   4  11   9          1.75          3.10         4.21 o                         
  -7  12   9          0.86          8.80         3.53 o                         
  -6  12   9         25.60         28.23         4.27 o                         
  -5  12   9          3.18         -0.46         3.11 o                         
  -4  12   9         48.83         45.80         5.08 o                         
  -3  12   9          1.94          3.06         4.12 o                         
  -2  12   9         39.55         44.01         4.42 o                         
  -1  12   9          3.36          6.43         3.04 o                         
   0  12   9         20.64         14.14         7.96 o                         
   1  12   9          0.30         -3.40         3.40 o                         
   2  12   9          1.94          2.41         3.91 o                         
  -3  13   9          3.98         13.70         3.28 o                         
  -2  13   9          6.58          9.59         3.28 o                         
  -1  13   9          3.51          6.03         4.17 o                         
 -14   0  10         67.03         72.33         7.90 o                         
 -12   0  10          7.48          7.07         3.26 o                         
 -10   0  10         24.40         22.68         3.47 o                         
  -8   0  10       1384.63       1396.11        22.21 o                         
  -6   0  10        141.41        153.41        21.96 o                         
  -4   0  10         25.04         97.31        36.34 o                         
  -2   0  10        180.12        207.98        25.30 o                         
   0   0  10          0.00          9.19        69.80 o                         
   2   0  10       1032.74        917.98        22.99 o                         
   4   0  10         13.80         19.68        69.62 o                         
   6   0  10         20.63         25.88         6.22 o                         
   8   0  10         35.36         36.33         7.71 o                         
 -14   1  10          0.03          1.24         2.91 o                         
 -13   1  10          0.56          1.79         2.17 o                         
 -12   1  10          0.73          2.47         2.12 o                         
 -11   1  10          1.75         -0.63         2.17 o                         
 -10   1  10         10.82          1.82         1.80 o                         
  -9   1  10         83.83         81.56         3.25 o                         
  -8   1  10         57.22         53.79         2.55 o                         
  -7   1  10         18.73         18.86         1.86 o                         
  -6   1  10         12.94         17.68         6.25 o                         
  -5   1  10        213.02        209.03        14.36 o                         
  -4   1  10         50.14         45.64         6.15 o                         
  -3   1  10         25.79         33.99        23.09 o                         
  -2   1  10          1.87          0.20         6.86 o                         
  -1   1  10         63.40         68.63        10.73 o                         
   0   1  10          0.06          0.08         7.49 o                         
   1   1  10         77.06         74.99         7.15 o                         
   2   1  10        342.11        297.65        34.78 o                         
   3   1  10         38.19        -54.56        74.22 o                         
   4   1  10          9.99         14.71        17.26 o                         
   5   1  10         13.90         11.00         3.30 o                         
   6   1  10         14.11         13.48         3.56 o                         
   7   1  10         34.00         34.20         8.52 o                         
   8   1  10         14.82         15.00         4.31 o                         
   9   1  10          0.05         -1.07         3.86 o                         
  -1   0  11          3.83         12.39        13.51 o                         
  -3   0  13          0.01         66.32        63.58 o                         
  -5   0  15          0.29          1.74         4.35 o                         
  -7   0  17          0.84          1.00         4.60 o                         
  -9   0  19          0.26          8.59         6.47 o                         
 -14   2  10          3.87         -0.19         3.30 o                         
 -13   2  10          3.73          4.15         2.51 o                         
 -12   2  10          1.14          0.10         1.86 o                         
 -11   2  10          1.53          2.00         2.65 o                         
 -10   2  10          3.48         -0.40         1.98 o                         
  -9   2  10         57.51         61.10         3.08 o                         
  -8   2  10        151.51        146.03         3.50 o                         
  -7   2  10         28.07         24.14         1.93 o                         
  -6   2  10        242.60        218.48        11.54 o                         
  -5   2  10         18.12         17.91         6.14 o                         
  -4   2  10        137.24        138.31         9.21 o                         
  -3   2  10         98.25         98.95         9.25 o                         
  -2   2  10         33.90        -29.87        31.89 o                         
  -1   2  10        363.06        333.98        29.06 o                         
   0   2  10        177.34        174.20         9.54 o                         
   1   2  10         44.61         -0.87        31.30 o                         
   2   2  10         17.28         11.96        33.14 o                         
   3   2  10         68.11         63.33        30.27 o                         
   4   2  10        101.91         98.01        37.00 o                         
   5   2  10         51.11         53.38         3.33 o                         
   6   2  10          2.83          2.37         3.21 o                         
   7   2  10         26.10         26.37         4.53 o                         
   8   2  10          1.18          7.80         4.73 o                         
   9   2  10         43.73         61.54         9.21 o                         
 -14   3  10          0.17         -2.14         3.00 o                         
 -13   3  10          0.09         -2.17         2.82 o                         
 -12   3  10         29.95         29.49         3.39 o                         
 -11   3  10        109.57        107.81         3.78 o                         
 -10   3  10         26.17         37.08         3.75 o                         
  -9   3  10          2.54          1.91         1.61 o                         
  -8   3  10         13.90         13.12         1.80 o                         
  -7   3  10         61.27         60.31         3.57 o                         
  -6   3  10         21.54         23.76         2.76 o                         
  -5   3  10         21.38         22.49         8.54 o                         
  -4   3  10        105.59        100.98         7.08 o                         
  -3   3  10         38.44         36.69         5.17 o                         
  -2   3  10         59.11         53.38         6.39 o                         
  -1   3  10         66.57         59.85         8.09 o                         
   0   3  10         26.19        -15.42        46.88 o                         
   1   3  10        196.92        188.60        21.17 o                         
   2   3  10         10.50          8.72         9.49 o                         
   3   3  10         56.42         50.09        16.47 o                         
   4   3  10         71.97         68.34         4.51 o                         
   5   3  10          2.22          1.89         2.46 o                         
   6   3  10          5.81          9.60         5.79 o                         
   7   3  10          4.83          1.00         5.47 o                         
   8   3  10         36.88         40.42         5.31 o                         
   9   3  10          4.48          0.81         3.73 o                         
 -13   4  10         20.57         29.37         3.94 o                         
 -12   4  10         13.74         20.46         3.74 o                         
 -11   4  10         12.70         16.78         3.52 o                         
 -10   4  10        115.37        114.29         5.49 o                         
  -9   4  10          1.61          0.80         2.44 o                         
  -8   4  10        208.90        212.57         6.73 o                         
  -7   4  10          1.59          1.72         1.09 o                         
  -6   4  10         23.05         24.71         9.01 o                         
  -5   4  10          7.62          6.38         5.58 o                         
  -4   4  10        147.32        142.62        16.62 o                         
  -3   4  10        117.18        113.98        10.72 o                         
  -2   4  10        549.68        519.28        30.09 o                         
  -1   4  10         68.33         66.87        20.96 o                         
   0   4  10          3.58         54.21        36.79 o                         
   1   4  10          3.19          4.10         7.64 o                         
   2   4  10         50.72         51.64        23.21 o                         
   3   4  10         43.88         49.73        18.80 o                         
   4   4  10         53.51         58.18         3.87 o                         
   5   4  10          3.11          5.99         3.34 o                         
   6   4  10         33.28         28.75         3.93 o                         
   7   4  10         13.32         14.81         6.97 o                         
   8   4  10         90.27         91.95         9.33 o                         
 -13   5  10          1.85          7.33         6.31 o                         
 -12   5  10         23.92         23.07         3.98 o                         
 -11   5  10         21.20         19.69         3.51 o                         
 -10   5  10          6.65          8.75         3.16 o                         
  -9   5  10          8.84          8.57         2.95 o                         
  -8   5  10          3.68          2.33         2.54 o                         
  -7   5  10         83.45         88.21         4.57 o                         
  -6   5  10          2.14          1.85         2.30 o                         
  -5   5  10         52.97         63.30        18.89 o                         
  -4   5  10         40.39         44.41         9.86 o                         
  -3   5  10          1.77          2.55         6.11 o                         
  -2   5  10          5.85        169.40        49.40 o                         
  -1   5  10         68.31         64.61        13.37 o                         
   0   5  10         15.21         70.82        70.31 o                         
   1   5  10        182.70        149.03        16.96 o                         
   2   5  10         45.80         43.51        22.26 o                         
   3   5  10         17.16         20.23         2.77 o                         
   4   5  10          0.13          2.69         2.45 o                         
   5   5  10          2.15          2.10         2.51 o                         
   6   5  10         64.29         70.50        12.26 o                         
   7   5  10          7.80         12.90         4.26 o                         
   8   5  10         28.96         40.95         5.32 o                         
 -13   6  10          0.57         -2.20         4.13 o                         
 -12   6  10        137.15        131.16        10.02 o                         
 -11   6  10          0.61          2.35         4.50 o                         
 -10   6  10         89.55         83.91         5.99 o                         
  -9   6  10         41.14         42.80         4.04 o                         
  -8   6  10          1.00          3.04         4.73 o                         
  -7   6  10         26.35         25.53         3.29 o                         
  -6   6  10         18.40         19.48         4.40 o                         
  -5   6  10          1.23          1.07        10.13 o                         
  -4   6  10        241.71        222.91        14.44 o                         
  -3   6  10          6.42         10.69        15.50 o                         
  -2   6  10        147.68        132.91        17.50 o                         
  -1   6  10         23.48         26.61         4.78 o                         
   0   6  10          0.79        121.91        82.94 o                         
   1   6  10         12.34         10.15        17.07 o                         
   2   6  10          3.69          6.02        16.20 o                         
   3   6  10         32.36         31.80         3.60 o                         
   4   6  10         11.70         12.91         2.86 o                         
   5   6  10         29.65         25.79         3.37 o                         
   6   6  10         85.63         96.99         5.58 o                         
   7   6  10          0.65         -0.53         3.87 o                         
 -12   7  10          7.38          3.11         3.33 o                         
 -11   7  10          0.18         -3.19         4.18 o                         
 -10   7  10         11.14         10.77         5.06 o                         
  -9   7  10         39.78         38.89         4.28 o                         
  -8   7  10         14.44         15.11         3.24 o                         
  -7   7  10         22.82         17.21         3.69 o                         
  -6   7  10         28.79         25.97         4.03 o                         
  -5   7  10        209.59        202.46         7.34 o                         
  -4   7  10         20.70         11.33        49.07 o                         
  -3   7  10         18.50         13.72        41.05 o                         
  -2   7  10         97.21         77.88        67.96 o                         
  -1   7  10         52.33         45.54        19.61 o                         
   0   7  10         10.12         15.01        17.09 o                         
   1   7  10          2.40          2.93         4.78 o                         
   2   7  10          7.91         13.89         2.70 o                         
   3   7  10          9.79          6.41         3.33 o                         
   4   7  10         27.66         23.97         3.43 o                         
   5   7  10         20.86         24.70         3.41 o                         
   6   7  10         31.45         29.84         4.66 o                         
   7   7  10          4.34         15.22         3.46 o                         
 -11   8  10          3.10          5.71         3.43 o                         
 -10   8  10          1.59          3.34         3.19 o                         
  -9   8  10         11.71         15.59         3.97 o                         
  -8   8  10         12.43         16.30         3.51 o                         
  -7   8  10         42.59         51.12         4.45 o                         
  -6   8  10         29.67         30.37         3.81 o                         
  -5   8  10          1.86          0.44         2.66 o                         
  -4   8  10        123.74        106.15         5.19 o                         
  -3   8  10          3.76        159.39       108.00 o                         
  -2   8  10         11.11         16.56        15.08 o                         
  -1   8  10         22.51        401.15       209.53 o                         
   0   8  10         27.16         36.87        89.34 o                         
   1   8  10         26.82         32.88         3.18 o                         
   2   8  10         17.45         21.33         2.98 o                         
   3   8  10        109.71        114.26         5.13 o                         
   4   8  10         10.30         10.65         3.15 o                         
   5   8  10         43.49         43.32         4.35 o                         
   6   8  10         35.48         38.93         4.42 o                         
 -11   9  10         18.23         20.32         4.07 o                         
 -10   9  10          0.73          5.58         3.66 o                         
  -9   9  10          3.17          1.58         3.71 o                         
  -8   9  10          1.28          7.31         5.85 o                         
  -7   9  10         28.00         28.25         3.93 o                         
  -6   9  10         38.80         38.40         4.18 o                         
  -5   9  10          2.51          5.00         3.34 o                         
  -4   9  10         24.50         22.94         3.47 o                         
  -3   9  10          0.33          1.06         3.61 o                         
  -2   9  10          0.44         -1.61         2.54 o                         
  -1   9  10          3.62          0.40         3.70 o                         
   0   9  10         77.36         61.47         4.40 o                         
   1   9  10          0.66         -3.73         3.73 o                         
   2   9  10          0.46          0.38         2.43 o                         
   3   9  10          6.37          8.36         2.84 o                         
   4   9  10          8.67          2.21         9.77 o                         
   5   9  10         21.51         25.86         3.81 o                         
  -9  10  10          6.21         10.36         5.39 o                         
  -8  10  10          8.67         11.28         3.59 o                         
  -7  10  10          0.53         -1.12         4.23 o                         
  -6  10  10        160.23        133.77         7.80 o                         
  -5  10  10         12.73         14.35         3.49 o                         
  -4  10  10         45.45         44.69         4.30 o                         
  -3  10  10         34.41         25.11         3.67 o                         
  -2  10  10          0.83         -1.14         3.54 o                         
  -1  10  10          0.10          2.17         2.68 o                         
   0  10  10         19.11         24.23         4.85 o                         
   1  10  10          0.77          1.99         4.00 o                         
   2  10  10          0.26         -3.11         4.16 o                         
   3  10  10         42.79         33.28         5.29 o                         
   4  10  10         36.67         43.59         5.72 o                         
  -8  11  10          1.91          7.73         3.56 o                         
  -7  11  10          0.13          0.58         3.37 o                         
  -6  11  10          9.21         11.41         3.62 o                         
  -5  11  10          1.46          4.32         3.32 o                         
  -4  11  10          3.29          3.80         3.94 o                         
  -3  11  10          4.47         10.63         4.09 o                         
  -2  11  10         13.66         16.16         3.58 o                         
  -1  11  10          3.00          6.86         4.14 o                         
   0  11  10         12.93          2.12         6.84 o                         
   1  11  10          2.56          8.32         4.21 o                         
   2  11  10          0.79          9.18         6.53 o                         
   3  11  10          5.26          2.76         3.98 o                         
  -6  12  10          0.12          8.86         4.98 o                         
  -5  12  10          3.63          8.68         3.47 o                         
  -4  12  10          1.24          0.29         3.12 o                         
  -3  12  10         33.55         26.33         4.38 o                         
  -2  12  10          1.42          1.93         3.10 o                         
  -1  12  10          4.38          6.37         4.54 o                         
   0  12  10          1.82          4.03         4.98 o                         
   1  12  10          7.89          6.31         4.60 o                         
 -13   0  11          1.06          2.00         3.47 o                         
 -11   0  11         37.34         63.71         8.96 o                         
  -9   0  11         60.72         71.52         7.53 o                         
  -7   0  11         46.15         56.35         4.48 o                         
  -5   0  11         31.97         31.59        13.16 o                         
  -3   0  11        454.52        392.10        21.10 o                         
  -1   0  11         89.77        274.74        74.38 o                         
   1   0  11        101.42        104.45        28.14 o                         
   3   0  11          7.02          4.12        38.76 o                         
   5   0  11         66.17         72.17         7.71 o                         
   7   0  11          5.22         15.55         5.97 o                         
 -14   1  11          0.22          1.82         3.18 o                         
 -13   1  11         15.13         18.68         2.72 o                         
 -12   1  11          3.54          5.78         2.17 o                         
 -11   1  11          5.14          4.04         2.12 o                         
 -10   1  11          3.58          1.78         2.03 o                         
  -9   1  11         49.72         56.13         3.12 o                         
  -8   1  11          7.93          9.34         1.93 o                         
  -7   1  11        274.76        259.82         6.77 o                         
  -6   1  11        110.42         99.44         5.30 o                         
  -5   1  11          8.11          4.66         8.18 o                         
  -4   1  11        116.77        107.65        12.81 o                         
  -3   1  11         10.83         12.17         3.29 o                         
  -2   1  11          3.37         -0.26         6.13 o                         
  -1   1  11         38.29         40.88         7.33 o                         
   0   1  11         71.20         69.74        21.22 o                         
   1   1  11        242.28        210.76        19.34 o                         
   2   1  11         10.96         21.27        16.87 o                         
   3   1  11          6.99        205.02        60.03 o                         
   4   1  11         11.90         14.77         2.54 o                         
   5   1  11         98.33        104.45         6.11 o                         
   6   1  11         55.81         60.60         7.09 o                         
   7   1  11         15.21         16.32         4.44 o                         
   8   1  11         37.30         40.19         6.53 o                         
 -14   2  11          8.47          8.45         4.13 o                         
 -13   2  11          2.03          2.72         3.22 o                         
 -12   2  11          0.96          0.68         2.12 o                         
 -11   2  11         47.48         49.47         2.97 o                         
 -10   2  11        335.36        327.90         8.86 o                         
  -9   2  11          3.11          3.59         1.70 o                         
  -8   2  11         91.13         89.25         3.02 o                         
  -7   2  11         10.33          7.63         1.65 o                         
  -6   2  11         88.48         84.07         8.91 o                         
  -5   2  11        238.76        215.89        16.29 o                         
  -4   2  11         94.04        100.08        11.03 o                         
  -3   2  11         33.91         41.23        12.49 o                         
  -2   2  11          1.27         51.35        33.18 o                         
  -1   2  11          3.02          7.98        12.68 o                         
   0   2  11        451.78        436.51        32.89 o                         
   1   2  11         42.70         43.24        11.34 o                         
   2   2  11         48.20         49.27         8.07 o                         
   3   2  11         16.28         49.25       177.06 o                         
   4   2  11         11.16         14.05         2.77 o                         
   5   2  11          1.20          5.81         3.37 o                         
   6   2  11         48.15         54.49         5.36 o                         
   7   2  11         27.22         34.84         5.05 o                         
   8   2  11          3.79         10.65         4.34 o                         
 -14   3  11          9.04         13.51         3.53 o                         
 -13   3  11         16.25         16.65         3.32 o                         
 -12   3  11          9.73         10.97         2.97 o                         
 -11   3  11          3.77          3.33         2.54 o                         
 -10   3  11         25.74         26.25         3.13 o                         
  -9   3  11         19.38         26.45         4.11 o                         
  -8   3  11          6.35          7.89         2.51 o                         
  -7   3  11          7.61         10.80         1.72 o                         
  -6   3  11          2.15          2.47         6.00 o                         
  -5   3  11        103.23         99.91        11.06 o                         
  -4   3  11         54.28         56.96         5.55 o                         
  -3   3  11         20.57         25.77         4.65 o                         
  -2   3  11        122.37        106.90        26.81 o                         
  -1   3  11        505.15        486.18        40.21 o                         
   0   3  11        459.16        419.88        38.11 o                         
   1   3  11         17.17         20.15        17.30 o                         
   2   3  11        101.83         90.24        32.79 o                         
   3   3  11         28.86         28.85         3.52 o                         
   4   3  11         64.83         67.85         4.85 o                         
   5   3  11          2.17          8.46         2.58 o                         
   6   3  11          2.23          6.79         3.60 o                         
   7   3  11          3.45          2.68         4.04 o                         
   8   3  11         16.18         16.70         4.75 o                         
 -13   4  11          2.84          2.81         2.93 o                         
 -12   4  11         79.63         82.34         5.06 o                         
 -11   4  11         36.32         41.80         4.20 o                         
 -10   4  11         20.00         24.97         3.59 o                         
  -9   4  11         70.54         73.81         5.95 o                         
  -8   4  11          0.09          1.49         2.57 o                         
  -7   4  11          5.42          6.90         1.30 o                         
  -6   4  11        131.36        121.18         3.33 o                         
  -5   4  11         21.00         22.67        10.09 o                         
  -4   4  11          3.68          2.51        17.80 o                         
  -3   4  11         10.17          8.59         9.74 o                         
  -2   4  11         64.47         65.23        14.90 o                         
  -1   4  11         73.27         66.58        23.09 o                         
   0   4  11          7.05          8.22        11.05 o                         
   1   4  11         11.50         -5.63       161.81 o                         
   2   4  11         15.56         90.77        71.26 o                         
   3   4  11         68.04         66.03         4.27 o                         
   4   4  11        100.56        108.81         7.29 o                         
   5   4  11         22.88         18.11         3.98 o                         
   6   4  11          2.08          1.71         4.32 o                         
   7   4  11         29.49         44.10        12.50 o                         
   8   4  11          6.50          5.41         4.22 o                         
 -13   5  11         17.66         22.70         3.56 o                         
 -12   5  11          6.50          6.31         4.21 o                         
 -11   5  11         16.52         13.04         4.08 o                         
 -10   5  11         61.10         57.81         9.61 o                         
  -9   5  11         14.61         11.44         3.23 o                         
  -8   5  11          3.20          2.89         2.79 o                         
  -7   5  11         68.89         75.41         4.55 o                         
  -6   5  11         21.77         25.60         3.64 o                         
  -5   5  11         43.91         50.23         7.14 o                         
  -4   5  11          2.92          2.72         9.43 o                         
  -3   5  11        149.81        141.14        18.96 o                         
  -2   5  11          0.75          1.25        13.25 o                         
  -1   5  11        113.11        107.54         6.20 o                         
   9   0   3          1.37         -1.23         2.54 o                         
   7   0   5          0.00         -2.32         2.32 o                         
   5   0   7          8.08          8.87        15.18 o                         
   3   0   9          0.10          3.02        13.40 o                         
   1   0  11          4.32          4.22        17.47 o                         
   0   5  11          0.37          0.68         8.36 o                         
   1   5  11          1.17        178.07        99.94 o                         
   2   5  11        122.60        115.81         6.99 o                         
   3   5  11          1.91          3.35         2.97 o                         
   4   5  11         39.24         40.51         3.66 o                         
   5   5  11          0.69          3.69         3.47 o                         
   6   5  11         12.82         19.93         4.03 o                         
   7   5  11          6.55          9.34         4.17 o                         
 -12   6  11         10.78         13.08         3.70 o                         
 -11   6  11         20.48         25.34         5.67 o                         
 -10   6  11         34.37         39.28         5.33 o                         
  -9   6  11          0.45         -1.59         5.30 o                         
  -8   6  11         14.92         17.17         3.26 o                         
  -7   6  11          4.47          5.32         5.04 o                         
  -6   6  11          0.24         -2.61         3.43 o                         
  -5   6  11          6.15          9.14         2.80 o                         
  -4   6  11         60.09         64.26        38.52 o                         
  -3   6  11          5.75          2.75         4.67 o                         
  -2   6  11         36.09         31.85        21.35 o                         
  -1   6  11          1.22          1.91        12.74 o                         
   0   6  11         61.88         55.57        21.97 o                         
   1   6  11        223.82        220.48        30.67 o                         
   2   6  11          0.41          0.73         2.40 o                         
   3   6  11         11.32         20.15         3.15 o                         
   4   6  11         42.01         41.89         3.87 o                         
   5   6  11         34.67         38.50         3.89 o                         
   6   6  11         33.11         38.28         5.41 o                         
   7   6  11          3.82         13.25         9.27 o                         
 -12   7  11          3.15          0.83         3.54 o                         
 -11   7  11          9.58          8.05         3.56 o                         
 -10   7  11          2.02          2.29         4.02 o                         
  -9   7  11          8.42          8.33         3.34 o                         
  -8   7  11         57.58         56.89         6.37 o                         
  -7   7  11          6.84          8.75         3.18 o                         
  -6   7  11         79.23         79.98         4.94 o                         
  -5   7  11          0.45         -0.34         2.84 o                         
  -4   7  11         44.05         50.02         6.10 o                         
  -3   7  11         74.51         76.25        10.64 o                         
  -2   7  11          9.15          6.83        21.71 o                         
  -1   7  11          5.67          9.75        24.86 o                         
   0   7  11         22.81        280.58       173.20 o                         
   1   7  11         40.35         40.73         3.47 o                         
   2   7  11          1.18          2.35         2.43 o                         
   3   7  11         10.86         13.56         2.85 o                         
   4   7  11         51.97         51.56         4.22 o                         
   5   7  11         49.75         53.21         4.29 o                         
   6   7  11         21.66         41.98         5.23 o                         
 -11   8  11          4.12         -1.44         6.44 o                         
 -10   8  11         11.37          7.74         3.42 o                         
  -9   8  11          1.47          5.06        11.76 o                         
  -8   8  11         60.23         59.82         4.89 o                         
  -7   8  11          4.91          4.82         3.02 o                         
  -6   8  11        177.95        164.55         6.35 o                         
  -5   8  11          3.39         -0.31         2.70 o                         
  -4   8  11         46.09         52.26         4.24 o                         
  -3   8  11         75.59         70.27         4.61 o                         
  -2   8  11        110.87         89.09        91.02 o                         
  -1   8  11          1.15          3.23         2.63 o                         
   0   8  11          2.89          3.01         5.04 o                         
   1   8  11         11.51         11.42         2.65 o                         
   2   8  11          5.16          3.69         2.55 o                         
   3   8  11          6.06          7.28         2.81 o                         
   4   8  11         14.12         21.19         3.42 o                         
   5   8  11          1.45          8.22         6.84 o                         
 -10   9  11          0.40          4.00         3.42 o                         
  -9   9  11         19.32         16.86         3.87 o                         
  -8   9  11          0.54         -1.33         3.61 o                         
  -7   9  11          4.91          9.93         3.52 o                         
  -6   9  11          6.83          1.48         2.92 o                         
  -5   9  11          0.87         -1.55         4.53 o                         
  -4   9  11         90.13         78.71         5.00 o                         
  -3   9  11          0.03          3.74         2.87 o                         
  -2   9  11         16.57         17.31         3.19 o                         
  -1   9  11          0.50         -1.65         2.61 o                         
   0   9  11          8.95          8.04         4.79 o                         
   1   9  11          0.98          5.34         4.19 o                         
   2   9  11          3.00         -2.61         4.11 o                         
   3   9  11         43.72         46.89         6.18 o                         
   4   9  11         47.70         53.27         4.43 o                         
  -9  10  11          5.28          3.03         3.44 o                         
  -8  10  11         14.31         19.90         4.13 o                         
  -7  10  11          0.26         -1.33         3.14 o                         
  -6  10  11         17.73         20.14         3.87 o                         
  -5  10  11         56.87         55.03         6.28 o                         
  -4  10  11          1.40         -0.53         2.97 o                         
  -3  10  11          4.82          7.40         3.42 o                         
  -2  10  11         28.36         34.69         6.66 o                         
  -1  10  11         16.17         16.80         4.99 o                         
   0  10  11          0.18          2.58         4.76 o                         
   1  10  11         16.97         15.08         5.17 o                         
   2  10  11         17.58         16.42         4.59 o                         
   3  10  11          5.52          7.83         4.63 o                         
  -7  11  11          6.34          6.62         3.43 o                         
  -6  11  11         10.97          7.88         5.53 o                         
  -5  11  11          0.71          3.03         3.30 o                         
  -4  11  11          0.98          1.33         3.26 o                         
  -3  11  11         30.23         27.34         4.01 o                         
  -2  11  11         36.30         35.51         4.08 o                         
  -1  11  11         41.38         31.29         5.24 o                         
   0  11  11          3.43          9.44         4.32 o                         
   1  11  11          1.13          0.62         4.48 o                         
   2  11  11          0.74          6.77         4.37 o                         
  -5  12  11          6.41          5.89         3.29 o                         
  -4  12  11          2.04          9.88         3.76 o                         
  -3  12  11         13.39         23.37         4.01 o                         
  -2  12  11          7.16         10.55         6.53 o                         
  -1  12  11          0.55         -4.01         4.17 o                         
 -14   0  12          2.72         13.84         6.28 o                         
 -12   0  12        113.82        127.78        15.93 o                         
 -10   0  12         75.96         82.58         8.34 o                         
  -8   0  12        154.36        151.73         6.27 o                         
  -6   0  12         29.61         25.01         5.47 o                         
  -4   0  12          0.97         -1.74         2.49 o                         
  -2   0  12        197.88        221.70        13.07 o                         
   0   0  12        248.33        262.98        76.15 o                         
   2   0  12          0.70        148.03        81.05 o                         
   4   0  12         33.45         31.98         6.22 o                         
 -14   1  12         10.23         12.43         3.51 o                         
 -13   1  12          5.72          5.96         2.45 o                         
 -12   1  12          0.15          3.88         3.29 o                         
 -11   1  12         37.06         46.17         3.26 o                         
 -10   1  12          5.55          3.84         2.54 o                         
  -9   1  12          7.31          5.31         2.14 o                         
  -8   1  12          0.13         -1.88         1.88 o                         
  -7   1  12         35.39         35.41         2.56 o                         
  -6   1  12         17.53         21.18         3.32 o                         
  -5   1  12         24.34         20.65         7.81 o                         
  -4   1  12        178.23        164.09        14.07 o                         
  -3   1  12        279.48        254.56        18.19 o                         
  -2   1  12        249.07        246.07        41.13 o                         
  -1   1  12        168.15        158.07        14.03 o                         
   0   1  12        108.79         98.22        15.78 o                         
   1   1  12          0.81        267.02       152.30 o                         
   2   1  12         20.07         84.22        64.74 o                         
   3   1  12          3.52          5.35         2.14 o                         
   4   1  12          0.36          2.45         3.61 o                         
   5   1  12         11.77          7.57         3.63 o                         
   6   1  12         46.76         43.92         8.21 o                         
   7   1  12         30.99         27.11         4.92 o                         
 -14   2  12         39.75         44.76         5.33 o                         
 -13   2  12          9.31         12.69         6.03 o                         
 -12   2  12          0.61          1.66         3.42 o                         
 -11   2  12          1.17          3.00         2.02 o                         
 -10   2  12         60.04         63.28         3.51 o                         
  -9   2  12          5.33          6.12         2.52 o                         
  -8   2  12          3.51          1.49         1.66 o                         
  -7   2  12          1.52          1.00         1.55 o                         
  -6   2  12          1.13         -0.34         1.62 o                         
  -5   2  12         83.08         70.48        21.46 o                         
  -4   2  12         23.68         23.50         4.57 o                         
  -3   2  12        126.60        113.43        18.39 o                         
  -2   2  12          3.19         29.06        73.25 o                         
  -1   2  12         24.83         29.50         8.58 o                         
   0   2  12         19.18         26.15        13.51 o                         
   1   2  12         48.00        227.85       151.70 o                         
   2   2  12        123.74        106.50       185.46 o                         
   3   2  12         44.54         48.52         3.42 o                         
   4   2  12          1.58          0.42         4.60 o                         
   5   2  12          8.90         11.07         3.56 o                         
   6   2  12          3.24          2.27         3.97 o                         
   7   2  12          0.46         -0.81         3.52 o                         
 -13   3  12          3.42          6.69         3.42 o                         
 -12   3  12         18.53         17.56         3.31 o                         
 -11   3  12         24.04         23.72         3.33 o                         
 -10   3  12         19.98         23.28         3.81 o                         
  -9   3  12        250.61        242.16         6.46 o                         
  -8   3  12         56.56         58.61         3.08 o                         
  -7   3  12         83.87         81.82         3.20 o                         
  -6   3  12         10.19          9.09         1.65 o                         
  -5   3  12        112.29        106.98         3.08 o                         
  -4   3  12         33.56         34.24        10.27 o                         
  -3   3  12          1.09         -1.25         4.98 o                         
  -2   3  12          1.01        -28.29        49.37 o                         
  -1   3  12         85.79         80.24         9.80 o                         
   0   3  12         27.55        169.17        59.63 o                         
   1   3  12          0.19        241.20       114.30 o                         
   2   3  12          1.74        370.66       300.86 o                         
   3   3  12         28.08         28.40         3.18 o                         
   4   3  12         46.19         47.62         4.97 o                         
   5   3  12          1.94         -3.33         3.33 o                         
   6   3  12          7.10          6.83         4.09 o                         
   7   3  12         17.00         17.22         4.48 o                         
 -13   4  12          5.37          2.29         3.23 o                         
 -12   4  12         61.72         76.10         5.43 o                         
 -11   4  12          0.04          6.40         2.84 o                         
 -10   4  12         47.31         56.28         4.06 o                         
  -9   4  12          2.99          4.20         2.78 o                         
  -8   4  12          2.84          1.90         3.38 o                         
  -7   4  12          7.16          6.84         2.76 o                         
  -6   4  12          3.37          4.75         1.53 o                         
  -5   4  12         45.25         48.10         8.94 o                         
  -4   4  12          1.09          1.66         8.20 o                         
  -3   4  12          1.76          5.20        11.53 o                         
  -2   4  12        277.05        252.39        25.55 o                         
  -1   4  12         12.36         82.27        78.93 o                         
   0   4  12          0.28         44.54        51.39 o                         
   1   4  12          7.27        100.48        93.36 o                         
   2   4  12         43.67         50.58         3.61 o                         
   3   4  12          2.97          2.88         2.56 o                         
   4   4  12          4.17          2.44         2.54 o                         
   5   4  12          7.17          7.47         4.33 o                         
   6   4  12          3.07          0.47         3.68 o                         
   7   4  12         31.20         31.64         4.97 o                         
 -13   5  12          0.46          2.26         3.48 o                         
 -12   5  12          8.17          8.26         3.17 o                         
 -11   5  12         25.42         23.57         5.58 o                         
 -10   5  12         21.10         17.75         4.94 o                         
  -9   5  12         11.30          8.97         3.09 o                         
  -8   5  12         63.45         70.17         4.80 o                         
  -7   5  12         25.86         32.87         3.67 o                         
  -6   5  12          2.62          0.72         3.42 o                         
  -5   5  12         51.86         55.51         4.02 o                         
  -4   5  12         26.43         24.30        17.95 o                         
  -3   5  12        173.56        158.98        16.45 o                         
  -2   5  12          5.89         10.97        11.08 o                         
  -1   5  12         17.91         14.44        25.22 o                         
   0   5  12         61.51        394.58       102.22 o                         
   1   5  12         31.17       -196.47       196.47 o                         
   2   5  12         94.00         91.93         4.78 o                         
   3   5  12          7.91         11.79         2.97 o                         
   4   5  12          1.18          2.91         2.75 o                         
   5   5  12         11.17         13.81         3.07 o                         
   6   5  12         26.89         33.22         7.96 o                         
 -12   6  12          2.11          5.19         3.45 o                         
 -11   6  12          2.93          5.77         3.44 o                         
 -10   6  12         19.70         22.01         3.95 o                         
  -9   6  12         19.35         24.56         3.92 o                         
  -8   6  12        119.87        115.52         8.49 o                         
  -7   6  12         11.14          7.42         3.79 o                         
  -6   6  12          2.14          0.26         2.65 o                         
  -5   6  12         58.03         60.63         4.52 o                         
  -4   6  12        301.98        302.07         7.37 o                         
  -3   6  12          7.99          4.59        16.15 o                         
  -2   6  12          9.93         10.74        19.99 o                         
  -1   6  12         17.47         25.77        29.51 o                         
   0   6  12          3.32          4.96        22.82 o                         
   1   6  12          7.02         12.46         2.74 o                         
   2   6  12          1.02          1.51         3.65 o                         
   3   6  12         48.82         38.38         3.71 o                         
   4   6  12          9.35         17.91         5.29 o                         
   5   6  12          4.42         10.14         3.45 o                         
   6   6  12         21.60         19.12         4.43 o                         
 -12   7  12          1.60          0.62         4.52 o                         
 -11   7  12         16.61         20.00         4.07 o                         
 -10   7  12         10.00         11.63         3.82 o                         
  -9   7  12          5.51         -2.28         3.07 o                         
  -8   7  12         11.28         -2.76         3.96 o                         
  -7   7  12          9.00          8.40         3.09 o                         
  -6   7  12         23.39         21.02         3.70 o                         
  -5   7  12          5.31          8.76         2.95 o                         
  -4   7  12          0.35          3.11         2.93 o                         
  -3   7  12         57.52         59.63        27.42 o                         
  -2   7  12         10.56        362.33       253.58 o                         
  -1   7  12          2.00          2.79         1.70 o                         
   0   7  12          0.55          1.32         2.34 o                         
   1   7  12         20.99         14.58         2.72 o                         
   2   7  12        103.91         98.77         5.23 o                         
   3   7  12          1.10          9.13         5.30 o                         
   4   7  12         21.80         15.26         3.23 o                         
   5   7  12          1.72          6.07         3.67 o                         
 -11   8  12          6.46         12.40         3.93 o                         
 -10   8  12         18.16         17.73         3.94 o                         
  -9   8  12          0.21          3.04         3.30 o                         
  -8   8  12          5.96          3.89         5.66 o                         
  -7   8  12         12.16          9.74         3.39 o                         
  -6   8  12         47.59         48.27         4.37 o                         
  -5   8  12         10.20          9.38         3.24 o                         
  -4   8  12         21.83         21.35         3.42 o                         
  -3   8  12          7.15          4.84         3.93 o                         
  -2   8  12         10.45          7.79         2.95 o                         
  -1   8  12         60.90         57.32         6.98 o                         
   0   8  12          0.57          0.65         3.74 o                         
   1   8  12         58.10         65.03         4.35 o                         
   2   8  12          7.91         12.10         4.90 o                         
   3   8  12         22.93         18.12         4.48 o                         
   4   8  12         50.75         52.09         5.93 o                         
   5   8  12          7.65         13.42         4.18 o                         
 -10   9  12          5.48          7.42         3.73 o                         
  -9   9  12          2.94         -3.22         3.22 o                         
  -8   9  12          2.71          5.02         4.35 o                         
  -7   9  12          1.23         -0.32         3.25 o                         
  -6   9  12         22.28         28.78         4.51 o                         
  -5   9  12        131.68        112.34         7.13 o                         
  -4   9  12          5.75          8.25         3.41 o                         
  -3   9  12         46.73         41.86         4.02 o                         
  -2   9  12          0.65         -0.85         3.73 o                         
  -1   9  12          0.25          3.09         5.35 o                         
   0   9  12         13.04         10.51         4.44 o                         
   1   9  12          2.10         -3.73         6.59 o                         
   2   9  12          6.28         12.18        10.39 o                         
   3   9  12         28.66         43.31         5.93 o                         
   4   9  12          0.14          7.33        11.82 o                         
  -8  10  12         15.08         24.87         4.20 o                         
  -7  10  12          6.73          7.50         3.43 o                         
  -6  10  12          1.20         -1.63         3.52 o                         
  -5  10  12          1.43          1.24         3.15 o                         
  -4  10  12          2.77          4.21         3.90 o                         
  -3  10  12         12.93         11.27         4.18 o                         
  -2  10  12          2.95          0.20         3.01 o                         
  -1  10  12          1.85          7.55         4.30 o                         
   0  10  12          8.95          7.11         4.33 o                         
   1  10  12         26.69         23.75         5.42 o                         
   2  10  12         29.19         37.36         5.70 o                         
  -7  11  12         21.62         19.55         4.10 o                         
  -6  11  12          0.74          3.35         3.25 o                         
  -5  11  12          6.24          1.36         3.17 o                         
  -4  11  12         23.58         17.30         4.78 o                         
  -3  11  12         18.32         21.78         5.07 o                         
  -1   0  13         11.82         22.05        40.16 o                         
  -3   0  15         15.37         27.00         5.23 o                         
  -5   0  17          0.08         -3.61         4.85 o                         
  -7   0  19          1.61          4.73         5.60 o                         
   9   0   5          0.16         -1.20         7.47 o                         
   7   0   7          0.01         -1.82         2.62 o                         
   5   0   9          0.02         -1.90         3.61 o                         
   3   0  11          0.30        105.82       147.26 o                         
  -2  11  12          4.07          7.54         4.57 o                         
  -1  11  12         13.43         12.70         5.16 o                         
   0  11  12          0.12          0.87         4.04 o                         
 -13   0  13         17.53         24.45         4.13 o                         
 -11   0  13          6.53          6.12         3.17 o                         
  -9   0  13          2.90          5.24         2.93 o                         
  -7   0  13          3.74          2.60         2.72 o                         
  -5   0  13        200.87        172.74         7.71 o                         
  -3   0  13          0.16          4.53        29.13 o                         
  -1   0  13        276.78        262.47        45.00 o                         
   1   0  13         13.95         79.63       118.70 o                         
   1   0  13          0.59        248.39        95.81 o                         
   3   0  13         23.12         23.27         5.47 o                         
   5   0  13          8.56          8.96         6.35 o                         
   7   0  13         50.04         48.15         8.09 o                         
 -13   1  13         19.96         13.50         3.58 o                         
 -12   1  13          0.24          1.79         2.35 o                         
 -11   1  13         49.99         62.99         3.68 o                         
 -10   1  13          2.53          4.33         2.07 o                         
  -9   1  13        170.36        163.01         4.66 o                         
  -8   1  13         17.68         21.82         2.48 o                         
  -7   1  13          7.94          7.94         2.12 o                         
  -6   1  13         33.66         35.66         2.67 o                         
  -5   1  13         18.85         20.01         2.74 o                         
  -4   1  13        104.71        111.13        15.91 o                         
  -3   1  13         49.30         49.80        23.65 o                         
  -2   1  13        232.00        212.92        27.42 o                         
  -1   1  13         16.87        117.99        49.77 o                         
   0   1  13          1.50         57.67       106.18 o                         
   1   1  13          6.20          8.66         4.37 o                         
   2   1  13         10.75         15.07         2.51 o                         
   3   1  13         13.84         12.63         3.52 o                         
   4   1  13          1.92          3.31         3.43 o                         
   5   1  13         56.78         59.35         8.83 o                         
   6   1  13          0.42          2.38         3.73 o                         
   7   1  13          3.89          7.50         4.26 o                         
 -13   2  13          0.74          0.37         3.04 o                         
 -12   2  13         51.04         62.81         5.13 o                         
 -11   2  13         10.73         11.51         2.73 o                         
 -10   2  13         18.50         22.06         2.50 o                         
  -9   2  13         58.37         56.10         3.32 o                         
  -8   2  13          8.04          3.56         1.92 o                         
  -7   2  13          7.28          7.88         2.06 o                         
  -6   2  13          7.20          6.35         2.06 o                         
  -5   2  13          2.19          1.44         2.77 o                         
  -4   2  13         99.60         93.84        19.01 o                         
  -3   2  13        157.47        147.04        16.69 o                         
  -2   2  13         43.57         46.36        21.24 o                         
  -1   2  13         12.94        193.48        71.60 o                         
   0   2  13          0.76          1.64        15.32 o                         
   1   2  13         10.97         96.29        88.50 o                         
   2   2  13          2.65          3.72         2.37 o                         
   3   2  13         20.18         29.65         4.35 o                         
   4   2  13         30.83         24.56         4.35 o                         
   5   2  13         18.35         23.84         5.29 o                         
   6   2  13          0.03          4.83         3.69 o                         
 -13   3  13          5.37          7.27         3.40 o                         
 -12   3  13          5.48          4.77         3.45 o                         
 -11   3  13         19.14         24.42         3.39 o                         
 -10   3  13         28.14         26.41         3.25 o                         
  -9   3  13         14.47         16.36         2.96 o                         
  -8   3  13         49.59         51.19         2.74 o                         
  -7   3  13         38.96         44.88         2.91 o                         
  -6   3  13         34.01         32.01         2.50 o                         
  -5   3  13        166.03        164.95         4.22 o                         
  -4   3  13          7.37        102.51        51.00 o                         
  -3   3  13        135.36        132.89        17.14 o                         
  -2   3  13         46.41         45.84        22.51 o                         
  -1   3  13          0.09        -70.54        88.14 o                         
   0   3  13         26.01         34.32        31.46 o                         
   1   3  13         18.14         18.36         2.94 o                         
   2   3  13          3.68          6.58         2.41 o                         
   3   3  13         94.82         90.63         4.43 o                         
   4   3  13         66.10         66.71         5.69 o                         
   5   3  13         33.19         35.34         7.22 o                         
   6   3  13          0.42         -0.58         3.60 o                         
 -13   4  13         17.67         22.69         3.52 o                         
 -12   4  13          2.24         -1.33         2.93 o                         
 -11   4  13         24.77         25.12         4.10 o                         
 -10   4  13         16.66         14.97         3.13 o                         
  -9   4  13          2.53          4.78         2.64 o                         
  -8   4  13          0.02         -2.35         2.35 o                         
  -7   4  13        240.48        232.48         9.09 o                         
  -6   4  13         33.76         38.79         2.49 o                         
  -5   4  13         11.43          8.75         2.77 o                         
  -4   4  13         27.91         32.18        14.38 o                         
  -3   4  13         30.37         33.47        22.84 o                         
  -2   4  13         26.29        142.38        73.43 o                         
  -1   4  13         12.96        226.26        63.57 o                         
   0   4  13          3.95          4.81        60.34 o                         
   1   4  13        121.71        109.01         6.31 o                         
   2   4  13          6.16         10.75         2.83 o                         
   3   4  13          2.82          1.95         2.75 o                         
   4   4  13          0.42          2.83         2.98 o                         
   5   4  13         25.88         23.52         5.35 o                         
   6   4  13         12.37         15.57         4.48 o                         
 -12   5  13          5.79          7.57         4.88 o                         
 -11   5  13          0.84          0.55         2.77 o                         
 -10   5  13         12.60         11.48         3.12 o                         
  -9   5  13         38.62         29.40         3.76 o                         
  -8   5  13         54.17         58.16         4.49 o                         
  -7   5  13          7.41          1.00         3.64 o                         
  -6   5  13          8.36         10.95         2.73 o                         
  -5   5  13          3.26          1.06         2.36 o                         
  -4   5  13          1.41          4.84         1.66 o                         
  -3   5  13         57.62         56.64        15.58 o                         
  -2   5  13         56.63        633.32       237.15 o                         
  -1   5  13         21.90        107.81        66.13 o                         
   0   5  13          8.02          6.81        24.93 o                         
   1   5  13          0.50          5.03         4.12 o                         
   2   5  13        110.03        105.90         4.88 o                         
   3   5  13          5.25         10.00         2.83 o                         
   4   5  13         15.36         14.31         5.81 o                         
   5   5  13          1.35         -0.39         3.64 o                         
   6   5  13          8.95         10.87         6.28 o                         
 -12   6  13          6.56          5.87         4.72 o                         
 -11   6  13          0.91          3.17         3.30 o                         
 -10   6  13         11.30         10.51         4.01 o                         
  -9   6  13         52.59         61.16         4.92 o                         
  -8   6  13          2.00          3.49         3.28 o                         
  -7   6  13          5.30          0.41         3.00 o                         
  -6   6  13          5.88          7.71         3.18 o                         
  -5   6  13         14.77         12.89         3.30 o                         
  -4   6  13         46.32         41.57         3.38 o                         
  -3   6  13          7.67          6.43         3.55 o                         
  -2   6  13          6.41          4.62        20.67 o                         
  -1   6  13         12.03         17.42         2.34 o                         
   0   6  13         28.64         34.12         3.76 o                         
   1   6  13          3.03          1.65         3.56 o                         
   2   6  13         20.46         24.72         3.44 o                         
   3   6  13         47.49         52.44         4.51 o                         
   4   6  13          3.84          7.18         4.14 o                         
   5   6  13         17.20         14.17         4.21 o                         
 -11   7  13         13.05         12.57         4.01 o                         
 -10   7  13          0.71         -1.01         4.61 o                         
  -9   7  13          0.85          5.63         3.48 o                         
  -8   7  13          0.15         -0.70         3.35 o                         
  -7   7  13        104.09        103.68         5.84 o                         
  -6   7  13         12.47         10.07         4.08 o                         
  -5   7  13        234.03        199.21         7.83 o                         
  -4   7  13         39.10         43.92         4.18 o                         
  -3   7  13          3.51          6.09         2.42 o                         
  -2   7  13          7.82          6.69         2.33 o                         
  -1   7  13          0.98          5.68         3.03 o                         
   0   7  13         26.10         28.48         4.28 o                         
   1   7  13          4.88         10.38         2.69 o                         
   2   7  13         22.75         25.74         3.93 o                         
   3   7  13          4.40          6.76         3.02 o                         
   4   7  13          9.09         19.28         9.33 o                         
 -10   8  13          7.47         13.68         4.78 o                         
  -9   8  13         13.03         11.44         3.82 o                         
  -8   8  13         24.59         26.16         5.43 o                         
  -7   8  13         10.28          5.72         5.47 o                         
  -6   8  13         53.62         55.79         4.73 o                         
  -5   8  13         51.73         48.74         4.54 o                         
  -4   8  13          8.60          8.03         5.71 o                         
  -3   8  13          5.19          9.16         3.27 o                         
  -2   8  13         13.21         12.45         2.50 o                         
  -1   8  13         58.03         66.22         7.40 o                         
   0   8  13          1.91         -3.58         3.86 o                         
   1   8  13          0.27         -1.72         4.00 o                         
   2   8  13          1.21          6.84         5.85 o                         
   3   8  13          0.82         -0.49         3.09 o                         
   4   8  13         23.32         22.17         4.42 o                         
  -9   9  13          8.08          9.11         3.69 o                         
  -8   9  13          8.90         12.59         4.63 o                         
  -7   9  13         18.62         17.92         3.90 o                         
  -6   9  13          0.71          1.88         3.27 o                         
  -5   9  13          0.24          2.57         3.06 o                         
  -4   9  13         19.91         20.44         4.60 o                         
  -3   9  13         18.06          5.47        12.82 o                         
  -2   9  13         23.57         20.86         3.57 o                         
  -1   9  13          0.72          6.24         4.27 o                         
   0   9  13         13.00         10.15         4.45 o                         
   1   9  13          9.09          7.96         4.75 o                         
   2   9  13         38.78         44.25         5.98 o                         
  -8  10  13         23.33         31.74         4.46 o                         
  -7  10  13          3.94          2.61         3.41 o                         
  -6  10  13         69.56         59.18         5.30 o                         
  -5  10  13          3.58          1.16        13.25 o                         
  -4  10  13         12.79         15.28         3.66 o                         
  -3  10  13         80.08         84.72         5.48 o                         
  -2  10  13         19.04         15.25         4.68 o                         
  -1  10  13         20.45         11.88         4.87 o                         
   0  10  13          5.84          5.21         4.81 o                         
   1  10  13          0.94          1.27         4.85 o                         
  -5  11  13         22.28         20.43         3.87 o                         
  -4  11  13          5.59          6.61         3.32 o                         
  -3  11  13          0.50         -2.83         4.06 o                         
  -2  11  13         10.47         20.67         5.14 o                         
 -12   0  14          0.50          0.53         3.17 o                         
 -10   0  14          3.47          2.40         5.79 o                         
  -8   0  14         22.82         27.25         3.90 o                         
  -6   0  14         55.56         63.06         4.86 o                         
  -4   0  14          8.18          5.79         2.90 o                         
  -2   0  14          0.15          5.74        21.87 o                         
   0   0  14         66.65         63.09        27.21 o                         
   2   0  14         79.82         81.50         7.71 o                         
   4   0  14         16.75          2.61         5.35 o                         
   6   0  14         18.08         12.19         5.47 o                         
 -13   1  14         32.03         41.22         6.24 o                         
 -12   1  14          8.68          6.04         2.68 o                         
 -11   1  14         83.49         91.49         4.49 o                         
 -10   1  14          7.14          8.51         2.34 o                         
  -9   1  14          2.67          3.99         2.17 o                         
  -8   1  14          2.81          4.87         2.08 o                         
  -7   1  14          9.08          6.65         2.22 o                         
  -6   1  14         23.21         22.42         3.62 o                         
  -5   1  14         35.13         36.26         2.87 o                         
  -4   1  14        185.41        172.90         4.55 o                         
  -3   1  14         14.03         12.65        28.43 o                         
  -2   1  14          3.24          3.71        13.18 o                         
  -1   1  14          1.30        126.16        66.24 o                         
   0   1  14         15.09         12.30         5.92 o                         
   1   1  14         35.25         37.63         2.78 o                         
   2   1  14          1.69          3.76         2.87 o                         
   3   1  14         55.29         54.18         8.40 o                         
   4   1  14         12.78         16.55         5.85 o                         
   5   1  14         24.37         25.48         4.48 o                         
   6   1  14         25.38         36.19         5.36 o                         
 -13   2  14          0.77          1.15         4.04 o                         
 -12   2  14          9.55          9.81         3.57 o                         
 -11   2  14          0.80         -0.87         3.86 o                         
 -10   2  14          4.25          4.53         2.09 o                         
  -9   2  14         45.16         45.54         3.18 o                         
  -8   2  14         24.62         29.91         2.81 o                         
  -7   2  14         34.89         36.61         3.30 o                         
  -6   2  14          7.16          9.13         2.32 o                         
  -5   2  14          5.71          3.29         2.69 o                         
  -4   2  14         24.10         30.55         2.98 o                         
  -3   2  14         41.48         51.04        13.20 o                         
  -2   2  14         25.38         32.70        11.91 o                         
  -1   2  14         96.40         92.28        25.41 o                         
   0   2  14          8.24         11.71         9.87 o                         
   1   2  14          3.32          5.88         2.54 o                         
   2   2  14          0.74          2.04         2.30 o                         
   3   2  14          0.80          0.68         9.33 o                         
   4   2  14          1.31          2.84         3.49 o                         
   5   2  14         13.57         24.91        11.63 o                         
   6   2  14          9.78          8.93         5.23 o                         
 -13   3  14          5.10          8.53         5.30 o                         
 -12   3  14          3.74          0.66         3.17 o                         
 -11   3  14         87.56         94.40        10.29 o                         
 -10   3  14         13.28         15.61         3.53 o                         
  -9   3  14         18.56         13.34         3.48 o                         
  -8   3  14         22.27         22.29         3.61 o                         
  -7   3  14          0.85          3.73         2.41 o                         
  -6   3  14         79.31         82.53         4.85 o                         
  -5   3  14          5.62          3.38         1.97 o                         
  -4   3  14          3.35          5.55         3.16 o                         
  -3   3  14          5.08         11.50        17.12 o                         
  -2   3  14         13.45        135.35        68.90 o                         
  -1   3  14         24.10         26.89        20.01 o                         
   0   3  14          0.06          0.09         2.08 o                         
   1   3  14          4.81          9.51         4.91 o                         
   2   3  14         35.64         32.80         3.38 o                         
   3   3  14          6.36         13.11         2.89 o                         
   4   3  14         11.14          9.59         7.47 o                         
   5   3  14          1.34          4.87         3.96 o                         
 -12   4  14         13.90         12.62         3.75 o                         
 -11   4  14          1.40          3.18         3.59 o                         
 -10   4  14          4.62         -0.92         2.74 o                         
  -9   4  14          1.55          5.36         2.73 o                         
  -8   4  14          9.61          8.93         2.79 o                         
  -7   4  14          8.00          9.14         2.82 o                         
  -6   4  14          8.58          2.25         2.85 o                         
  -5   4  14         31.19         32.33         2.77 o                         
  -4   4  14          2.33         -1.96         2.75 o                         
  -3   4  14          6.09        255.32       136.37 o                         
  -2   4  14          2.32        -90.33       133.63 o                         
  -1   4  14         23.73         25.26        36.13 o                         
   0   4  14          2.74          4.74         2.59 o                         
   1   4  14          2.98          2.41         2.60 o                         
   2   4  14         48.26         44.19         3.76 o                         
   3   4  14         24.21         28.87         4.63 o                         
   4   4  14          0.19          0.37         5.47 o                         
   5   4  14          3.09          2.68         9.21 o                         
 -12   5  14          2.04          4.62         3.66 o                         
 -11   5  14          0.14          2.14         2.93 o                         
 -10   5  14         19.11         27.90         4.48 o                         
  -9   5  14         65.72         65.43         4.50 o                         
  -8   5  14         13.15         11.75         2.96 o                         
  -7   5  14        219.86        203.34         6.14 o                         
  -6   5  14         31.26         32.38         4.41 o                         
  -5   5  14         35.45         31.85         3.29 o                         
  -4   5  14          0.35         -1.62         2.81 o                         
  -3   5  14         44.43         43.33         4.14 o                         
  -2   5  14          6.34          7.90         2.15 o                         
  -1   5  14          6.29          7.44         2.08 o                         
   0   5  14         53.07         59.50         7.06 o                         
   1   5  14         67.50         70.38         7.91 o                         
   2   5  14         41.10         43.36         3.86 o                         
   3   5  14         84.76         92.12         5.27 o                         
   4   5  14          1.46          6.46         4.98 o                         
   5   5  14         14.17         15.53         4.55 o                         
 -11   6  14          0.79         -2.00         3.11 o                         
 -10   6  14         28.86         31.53         3.91 o                         
  -9   6  14         25.68         13.69        12.32 o                         
  -8   6  14          6.39         -2.72         2.72 o                         
  -7   6  14         52.89         46.57         3.86 o                         
  -6   6  14         23.47         29.22         3.41 o                         
  -5   6  14          2.07          1.89         2.49 o                         
  -4   6  14          0.60          1.63         3.63 o                         
  -3   6  14          1.40          4.44         2.94 o                         
  -2   6  14          0.52          4.21         2.87 o                         
  -1   6  14          0.21          1.90         3.29 o                         
   0   6  14          0.26         -1.27         2.57 o                         
   1   6  14          4.64          7.24         3.52 o                         
   2   6  14          5.77          7.24         3.00 o                         
   3   6  14         22.80         27.80         6.82 o                         
   4   6  14         31.22         38.13         3.97 o                         
 -11   7  14          1.39          4.33         3.18 o                         
 -10   7  14          0.26          4.79         4.18 o                         
  -9   7  14         11.95         13.21         3.73 o                         
  -1   0  15          0.67          4.52         2.92 o                         
  -3   0  17          0.60         -1.74         4.48 o                         
  -5   0  19          0.06          1.37         5.23 o                         
   9   0   7          0.39          4.41         3.98 o                         
   7   0   9          3.78          1.98         3.20 o                         
   5   0  11          2.80         -2.13         3.13 o                         
   3   0  13          0.98          4.31         3.49 o                         
  -8   7  14          6.80         12.78         4.22 o                         
  -7   7  14         16.05         23.97         3.99 o                         
  -6   7  14          3.06          4.27         5.24 o                         
  -5   7  14         13.32         10.80         2.94 o                         
  -4   7  14          6.76          7.39         2.64 o                         
  -3   7  14          0.98          1.24         4.09 o                         
  -2   7  14         12.83         16.58         3.34 o                         
  -1   7  14         12.15         14.26         4.73 o                         
   0   7  14        145.41        146.61        12.19 o                         
   1   7  14          8.72          7.32         3.05 o                         
   2   7  14          2.02          8.31         3.50 o                         
   3   7  14          0.15          4.73         3.32 o                         
 -10   8  14          4.99          3.47         3.32 o                         
  -9   8  14          5.02          3.45         3.79 o                         
  -8   8  14         19.98         24.65         4.20 o                         
  -7   8  14          6.39          9.47         4.28 o                         
  -6   8  14         15.37         16.73         3.86 o                         
  -5   8  14         12.55         11.56         5.54 o                         
  -4   8  14         31.50         38.46         4.31 o                         
  -3   8  14          9.23          7.48         3.08 o                         
  -2   8  14          1.82         -6.22         6.22 o                         
  -1   8  14          1.54          4.60         5.97 o                         
   0   8  14          7.65          8.31         6.03 o                         
   1   8  14          0.32          0.75         5.85 o                         
   2   8  14          2.33          3.80         5.54 o                         
  -8   9  14          2.05         -3.19         3.19 o                         
  -7   9  14        108.05         96.49         6.13 o                         
  -6   9  14          1.01          0.18         3.55 o                         
  -5   9  14          4.38          9.63         3.55 o                         
  -4   9  14          2.81          8.72         3.53 o                         
  -3   9  14          4.01          3.99         2.65 o                         
  -2   9  14         28.45         36.76         5.66 o                         
  -1   9  14          4.08          7.90         4.69 o                         
   0   9  14          6.35          6.63         4.78 o                         
   1   9  14          0.36          1.70         7.65 o                         
  -6  10  14          8.76          7.73         4.49 o                         
  -5  10  14          0.65         -2.08         5.95 o                         
  -4  10  14          5.64          7.44         3.53 o                         
  -3  10  14         26.25         19.57         4.78 o                         
  -2  10  14          4.34         -5.64         7.84 o                         
  -1  10  14          6.12          2.73         4.53 o                         
 -13   0  15          6.49         16.05         7.47 o                         
 -11   0  15        105.87        110.32         6.18 o                         
  -9   0  15          0.45          4.31         3.41 o                         
  -7   0  15         37.78         35.96         4.37 o                         
  -5   0  15          6.77          5.63         3.05 o                         
  -3   0  15        358.72        337.95         9.17 o                         
  -1   0  15         15.73         16.90        29.26 o                         
   1   0  15          0.81         -0.09         3.33 o                         
   1   0  15         19.13         21.67         3.96 o                         
   3   0  15         15.37         12.57         9.58 o                         
   5   0  15         11.16         -1.12         5.10 o                         
 -13   1  15         58.36         63.07         5.77 o                         
 -12   1  15          8.95          8.94         3.33 o                         
 -11   1  15         26.30         32.28         3.07 o                         
 -10   1  15          3.70          5.47         3.52 o                         
  -9   1  15          3.12          6.44         2.32 o                         
  -8   1  15         12.99         16.13         5.35 o                         
  -7   1  15          9.07         12.32         2.48 o                         
  -6   1  15          2.59          4.60         2.62 o                         
  -5   1  15          8.53          8.34         2.56 o                         
  -4   1  15         12.13         15.11         3.05 o                         
  -3   1  15         12.79         12.90         2.52 o                         
  -2   1  15         80.06         73.56        12.77 o                         
  -1   1  15         64.80         69.94        18.81 o                         
   0   1  15         34.29         39.51         3.86 o                         
   1   1  15          4.28          5.65         2.65 o                         
   2   1  15          0.97          5.06         4.04 o                         
   3   1  15          2.45          3.63         4.58 o                         
   4   1  15          5.91          7.69         4.12 o                         
   5   1  15         18.49         17.20         4.48 o                         
 -12   2  15          2.40         -2.45         3.32 o                         
 -11   2  15          0.90         -0.93         3.02 o                         
 -10   2  15          3.15         12.58         3.52 o                         
  -9   2  15          2.98          0.05         2.11 o                         
  -8   2  15          0.36         -1.95         1.95 o                         
  -7   2  15         29.79         34.06         3.22 o                         
  -6   2  15          1.08          1.72         2.19 o                         
  -5   2  15         10.45          9.56         2.34 o                         
  -4   2  15          1.44          1.40         2.14 o                         
  -3   2  15         16.94         24.17         2.73 o                         
  -2   2  15         40.53         39.14        16.59 o                         
  -1   2  15         50.75         49.47         3.42 o                         
   0   2  15        114.52         99.54         6.30 o                         
   1   2  15          1.29         -1.73         2.34 o                         
   2   2  15         15.99         14.61         3.93 o                         
   3   2  15          6.97          6.45         4.00 o                         
   4   2  15          5.19          3.48         5.47 o                         
   5   2  15         24.60         26.87         4.77 o                         
 -12   3  15         16.50         18.55         3.88 o                         
 -11   3  15         25.43         23.26         5.42 o                         
 -10   3  15          3.38          3.96         6.35 o                         
  -9   3  15         38.03         38.34         4.39 o                         
  -8   3  15         26.98         23.93         3.84 o                         
  -7   3  15         33.10         36.16         2.87 o                         
  -6   3  15         61.39         58.67         3.81 o                         
  -5   3  15         14.39         14.24         3.32 o                         
  -4   3  15          3.02          2.27         2.30 o                         
  -3   3  15          2.31          5.25         2.20 o                         
  -2   3  15         23.95        306.83       237.65 o                         
  -1   3  15         57.80         53.88         3.76 o                         
   0   3  15          4.41          5.75         2.84 o                         
   1   3  15        116.13        124.70         5.54 o                         
   2   3  15         14.74         20.90         5.04 o                         
   3   3  15         16.09         20.09         4.75 o                         
   4   3  15          8.53          0.87         3.71 o                         
 -12   4  15         11.66          9.39         4.09 o                         
 -11   4  15          2.06          1.12         3.66 o                         
 -10   4  15          5.09          6.09         4.28 o                         
  -9   4  15        103.70        104.03         5.90 o                         
  -8   4  15          6.46          2.36         2.94 o                         
  -7   4  15          7.11          7.06         3.23 o                         
  -6   4  15          5.04          3.63         3.08 o                         
  -5   4  15         71.10         80.28         5.54 o                         
  -4   4  15         27.15         31.71         3.84 o                         
  -3   4  15         16.35         18.48         2.62 o                         
  -2   4  15          4.74          8.46         2.24 o                         
  -1   4  15          3.33          1.61         3.12 o                         
   0   4  15          8.58         13.57         3.03 o                         
   1   4  15          1.18          5.81         2.75 o                         
   2   4  15          5.57         11.16         2.87 o                         
   3   4  15         67.96         72.29         9.46 o                         
   4   4  15          6.28          5.60         4.02 o                         
 -11   5  15          2.93          2.63         3.04 o                         
 -10   5  15          1.80          5.54         5.06 o                         
  -9   5  15         27.00         20.47         5.59 o                         
  -8   5  15         69.54         70.59         4.53 o                         
  -7   5  15          1.58          5.26         2.73 o                         
  -6   5  15         61.98         65.50        11.51 o                         
  -5   5  15         17.92         18.98         3.55 o                         
  -4   5  15          4.85         -0.86         2.96 o                         
  -3   5  15          5.15          8.81         2.48 o                         
  -2   5  15          5.21          7.77         2.26 o                         
  -1   5  15         30.49         40.51         5.32 o                         
   0   5  15          1.74          5.03         2.90 o                         
   1   5  15         11.79         15.24         4.80 o                         
   2   5  15          0.68         -0.52         2.74 o                         
   3   5  15          1.23          1.27         3.09 o                         
   4   5  15         19.91         19.52         4.45 o                         
 -11   6  15          0.30          4.21         3.01 o                         
 -10   6  15         14.31         11.99         3.50 o                         
  -9   6  15          2.52          7.44         3.37 o                         
  -8   6  15          0.97          1.29         3.29 o                         
  -7   6  15         86.14         76.33         4.78 o                         
  -6   6  15         27.57         27.05         3.45 o                         
  -5   6  15          5.49          1.67         4.91 o                         
  -4   6  15         36.24         36.02         4.26 o                         
  -3   6  15          2.41          4.11         4.32 o                         
  -2   6  15          4.03          3.57         6.65 o                         
  -1   6  15         38.22         43.73        13.19 o                         
   0   6  15         24.62         27.01         3.58 o                         
   1   6  15         57.63         57.81         4.29 o                         
   2   6  15          2.72          6.93         3.02 o                         
   3   6  15          4.40          7.21         3.80 o                         
 -10   7  15          1.76          3.41         3.29 o                         
  -9   7  15        100.75        101.34         6.66 o                         
  -8   7  15          1.04         -0.62         2.90 o                         
  -7   7  15          7.55          9.80         3.13 o                         
  -6   7  15          6.34         11.22         3.06 o                         
  -5   7  15         31.61         37.59        10.70 o                         
  -4   7  15         11.76         17.43         7.47 o                         
  -3   7  15          0.07          5.43         3.86 o                         
  -2   7  15          1.50          5.82         9.58 o                         
  -1   7  15          5.22          8.13         4.85 o                         
   0   7  15          4.14          4.23         5.97 o                         
   1   7  15        101.18         99.47         9.33 o                         
   2   7  15          0.76         -1.48         6.78 o                         
  -9   8  15          3.07          0.18         3.07 o                         
  -8   8  15         35.73         35.95         3.99 o                         
  -7   8  15          1.94         -1.12         2.93 o                         
  -6   8  15         17.29         17.93         3.80 o                         
  -5   8  15          2.43          4.86         2.96 o                         
  -4   8  15          8.05         11.10         4.41 o                         
  -3   8  15         24.75         25.68         3.99 o                         
  -2   8  15          9.83         11.56         4.99 o                         
  -1   8  15          0.27          1.01         4.50 o                         
   0   8  15          0.92         -1.19         4.43 o                         
   1   8  15         60.25         57.56         9.21 o                         
  -7   9  15          9.62         13.77         8.09 o                         
  -6   9  15          2.02         -0.22         2.90 o                         
  -5   9  15         16.77          9.96         3.97 o                         
  -4   9  15          2.24         -1.40         2.75 o                         
  -3   9  15          3.20          3.32         4.48 o                         
  -2   9  15         98.70         98.93        17.85 o                         
  -1   9  15          7.47         -1.82         4.42 o                         
 -12   0  16         26.58         16.30         8.34 o                         
 -10   0  16          6.87          9.80         3.39 o                         
  -8   0  16         12.98         16.71         4.60 o                         
  -6   0  16         25.40         26.31         4.26 o                         
  -4   0  16         71.92         75.18         5.72 o                         
  -2   0  16        142.15        137.26         9.15 o                         
   0   0  16         18.62         13.69         3.61 o                         
   2   0  16          1.28         -3.36         5.97 o                         
   4   0  16          0.12         -0.75         5.72 o                         
 -12   1  16          8.24          8.04         5.66 o                         
 -11   1  16         17.89         16.06         3.70 o                         
 -10   1  16         12.06         12.86         3.30 o                         
  -9   1  16          1.47         -2.90         2.90 o                         
  -8   1  16          1.05          4.45         2.23 o                         
  -7   1  16          7.89         10.35         3.11 o                         
  -6   1  16         18.08         22.17         2.77 o                         
  -5   1  16          7.08          7.14         2.75 o                         
  -4   1  16          2.78         -1.52         2.87 o                         
  -3   1  16         85.83         86.32         4.78 o                         
  -2   1  16         38.43         39.85         3.25 o                         
  -1   1  16         39.10         43.65         6.50 o                         
   0   1  16          3.59          8.12         2.89 o                         
   1   1  16          0.63          2.97         3.51 o                         
   2   1  16         20.51         24.26         6.59 o                         
   3   1  16          6.69          6.68         4.00 o                         
   4   1  16         34.98         38.51         7.59 o                         
 -12   2  16          0.80          5.55         3.46 o                         
 -11   2  16         15.03         16.33         4.15 o                         
 -10   2  16          0.62         -2.15         3.04 o                         
  -9   2  16          1.21          1.88         3.46 o                         
  -8   2  16          1.75          0.28         2.22 o                         
  -7   2  16          0.59          3.47         2.18 o                         
  -6   2  16         32.12         39.95         3.22 o                         
  -5   2  16         20.70         23.96         2.80 o                         
  -4   2  16          2.57          5.14         2.35 o                         
  -3   2  16          9.01         10.38         3.55 o                         
  -2   2  16          2.97          3.56         2.42 o                         
  -1   2  16          9.11          5.65         2.33 o                         
   0   2  16          0.05          0.79         2.64 o                         
   1   2  16          1.09          0.79         3.37 o                         
   2   2  16          0.52         -3.98         4.85 o                         
   3   2  16          4.72          1.88         3.74 o                         
   4   2  16          0.90          7.21         4.09 o                         
 -12   3  16          0.20          6.35         3.93 o                         
 -11   3  16          5.30          6.63         3.55 o                         
 -10   3  16          2.74          0.26         3.24 o                         
  -9   3  16         12.04         14.39         4.19 o                         
  -8   3  16         43.83         50.08         5.70 o                         
  -7   3  16          9.18         12.18         3.57 o                         
  -6   3  16          3.53          4.05         2.26 o                         
  -5   3  16          9.72         10.44         2.64 o                         
  -4   3  16         44.65         47.89         4.24 o                         
  -3   3  16        106.57        117.99         5.12 o                         
  -2   3  16          1.55          4.27         2.95 o                         
  -1   3  16          8.04          9.42         2.94 o                         
   0   3  16          9.64          9.50         2.95 o                         
   1   3  16          7.30         14.69         6.13 o                         
   2   3  16          0.76         -2.59         4.14 o                         
   3   3  16         11.45         11.53         3.99 o                         
 -11   4  16          5.74          5.02         3.54 o                         
 -10   4  16          9.17          6.86         3.58 o                         
  -9   4  16          4.19          7.26         3.90 o                         
  -8   4  16         24.14         29.15         4.55 o                         
  -7   4  16          8.53          9.24         3.48 o                         
  -6   4  16         40.41         44.38         4.44 o                         
  -5   4  16          7.06          5.72         6.81 o                         
  -4   4  16          6.19          4.30         2.39 o                         
  -3   4  16          7.80          3.33         4.04 o                         
  -2   4  16         83.69         81.01         4.20 o                         
  -1   4  16         17.77         19.50         3.27 o                         
   0   4  16          0.61          1.58         4.77 o                         
   1   4  16         32.42         32.63         3.67 o                         
   2   4  16          7.12          3.98         5.85 o                         
   3   4  16          3.95         11.28         3.94 o                         
 -11   5  16         19.82         21.64         7.42 o                         
 -10   5  16          0.86          1.26         3.60 o                         
  -9   5  16         14.89         13.99         4.50 o                         
  -8   5  16         14.42         11.82        10.06 o                         
  -7   5  16          6.95         13.43         4.24 o                         
  -6   5  16          6.61          4.91         3.44 o                         
  -5   5  16         13.54         15.43         3.55 o                         
  -4   5  16          4.41          6.64         3.36 o                         
  -3   5  16          5.74          8.06         3.26 o                         
  -2   5  16         30.45         35.30         5.52 o                         
  -1   5  16        131.69        119.40         5.82 o                         
   0   5  16         12.59         13.75         3.06 o                         
   1   5  16         21.32         23.90         3.60 o                         
   2   5  16          2.20          3.10         3.23 o                         
 -10   6  16         32.67         34.64         3.99 o                         
  -9   6  16          0.25          0.88         3.03 o                         
  -8   6  16         29.90         25.22         4.21 o                         
  -7   6  16         41.28         36.68         4.59 o                         
  -6   6  16         31.36         30.13         4.90 o                         
  -5   6  16          2.29          2.16         6.03 o                         
  -4   6  16          1.82          1.56         4.15 o                         
  -3   6  16         12.55         17.33         4.44 o                         
  -2   6  16          0.25         -2.48         4.24 o                         
  -1   6  16         10.84         15.90         5.02 o                         
   0   6  16         33.67         33.97         7.22 o                         
   1   6  16         12.09          8.08         3.99 o                         
   2   6  16          0.53          2.33         3.08 o                         
  -9   7  16         18.81         21.54         3.73 o                         
  -8   7  16         10.38          7.12         3.08 o                         
  -7   7  16          1.81         -1.86         2.85 o                         
  -6   7  16         10.23          8.09         3.70 o                         
  -5   7  16          5.15         10.45         3.58 o                         
  -4   7  16         12.89         10.96         3.73 o                         
  -3   7  16          0.76          3.35         4.24 o                         
  -2   7  16         46.77         56.05         6.45 o                         
  -1   7  16         11.45         18.29         4.97 o                         
   0   7  16         25.53         26.74         7.78 o                         
   1   7  16         10.18         12.01         5.35 o                         
  -7   8  16          1.64          2.29         3.06 o                         
  -6   8  16          2.51          7.06         4.71 o                         
  -5   8  16         14.77         19.82         4.38 o                         
  -4   8  16          2.34          6.53         3.70 o                         
  -3   8  16          0.20          2.68         4.33 o                         
  -2   8  16          9.00          9.23         4.73 o                         
  -1   8  16          7.87          6.75         5.97 o                         
 -11   0  17          3.03          4.39         6.35 o                         
  -9   0  17          3.61          1.28         3.28 o                         
  -7   0  17         19.51         23.58         5.16 o                         
  -5   0  17          1.96          6.03         3.57 o                         
  -3   0  17         13.99          7.42         3.62 o                         
  -1   0  17          1.22          5.10         5.35 o                         
  -1   0  17         28.62         28.47         4.44 o                         
   1   0  17          0.06          8.34         5.35 o                         
   3   0  17         49.97         45.29         7.71 o                         
 -11   1  17          2.71         -2.49         5.19 o                         
 -10   1  17         34.93         24.08         4.59 o                         
  -9   1  17         11.26         10.61         3.56 o                         
  -8   1  17          0.04          1.42         2.32 o                         
  -7   1  17         21.95         23.63         2.88 o                         
  -6   1  17          2.72          5.35         2.44 o                         
  -5   1  17        144.33        148.09         5.00 o                         
  -3   0  19          1.00         -5.23         5.23 o                         
   9   0   9          0.09         -3.48         3.48 o                         
   7   0  11          0.22          3.11         4.23 o                         
   5   0  13          0.36          2.94         3.68 o                         
   7   0  13          2.12         -3.77         3.77 o                         
   3   0  15          0.65          3.12         3.65 o                         
   5   0  15          0.47         -0.68         4.13 o                         
   1   0  17          0.00          2.61         7.96 o                         
  -4   1  17          0.53          3.34         2.44 o                         
  -3   1  17         14.57         16.20         3.42 o                         
  -2   1  17          8.06          8.21         2.60 o                         
  -1   1  17         11.65         12.10         3.87 o                         
   0   1  17         51.53         57.57         6.18 o                         
   1   1  17          1.00          3.27         3.83 o                         
   2   1  17          0.10          4.94         4.04 o                         
 -11   2  17         28.78         33.21         4.37 o                         
 -10   2  17         38.95         38.01         4.81 o                         
  -9   2  17          4.53          7.36         4.37 o                         
  -8   2  17          2.24          4.46         6.84 o                         
  -7   2  17          4.76          6.14         2.44 o                         
  -6   2  17         18.72         22.03         5.69 o                         
  -5   2  17         95.43         97.18         5.04 o                         
  -4   2  17        130.89        125.08         5.33 o                         
  -3   2  17          4.40          4.59         2.45 o                         
  -2   2  17          2.08          2.43         2.56 o                         
  -1   2  17         23.27         24.17         3.52 o                         
   0   2  17          8.86          9.00         3.16 o                         
   1   2  17         30.09         19.50         7.03 o                         
   2   2  17          0.04          0.84         3.74 o                         
 -11   3  17          2.01          3.95         3.50 o                         
 -10   3  17          3.68          3.78         3.64 o                         
  -9   3  17          0.92         -0.77         4.61 o                         
  -8   3  17          4.50         -0.74         5.40 o                         
  -7   3  17         11.74          8.93         3.73 o                         
  -6   3  17         51.91         55.29         7.75 o                         
  -5   3  17          5.67          4.30         2.37 o                         
  -4   3  17         16.91         13.71         3.39 o                         
  -3   3  17        102.24         95.83         4.41 o                         
  -2   3  17          4.36         10.26         3.51 o                         
  -1   3  17          0.99          1.99         3.56 o                         
   0   3  17          0.66         -0.97         2.72 o                         
   1   3  17          6.63          4.85         5.72 o                         
   2   3  17         15.12         14.59         4.39 o                         
 -10   4  17          6.23          6.54         6.20 o                         
  -9   4  17          3.82          4.69         3.65 o                         
  -8   4  17         64.69         64.31         5.47 o                         
  -7   4  17         46.33         57.52         5.60 o                         
  -6   4  17          4.05          1.69         3.62 o                         
  -5   4  17          0.89          9.18         3.61 o                         
  -4   4  17          7.76          9.20         3.26 o                         
  -3   4  17         27.41         24.96         3.30 o                         
  -2   4  17         12.06         11.33         4.19 o                         
  -1   4  17         21.73         20.12         3.32 o                         
   0   4  17          3.29          1.95         4.24 o                         
   1   4  17          0.64          3.64         3.31 o                         
   2   4  17          5.04          6.93         4.16 o                         
 -10   5  17          7.67          8.44         6.09 o                         
  -9   5  17          3.16          2.98         5.07 o                         
  -8   5  17          9.37         11.07         3.84 o                         
  -7   5  17          5.99         10.84         4.72 o                         
  -6   5  17         88.16         84.24         5.81 o                         
  -5   5  17          2.48          6.63         3.65 o                         
  -4   5  17         20.60         13.12         4.09 o                         
  -3   5  17         19.46         18.12         5.06 o                         
  -2   5  17          6.51          6.80         5.11 o                         
  -1   5  17         37.16         44.43         9.58 o                         
   0   5  17          1.42          4.06         7.40 o                         
   1   5  17         15.33          8.20         3.35 o                         
  -9   6  17          0.76          0.49         3.67 o                         
  -8   6  17          5.63          5.92         3.68 o                         
  -7   6  17         14.19         12.33         4.75 o                         
  -6   6  17          6.70          2.06         3.65 o                         
  -5   6  17         10.55         11.23         3.75 o                         
  -4   6  17         24.01         23.97         3.95 o                         
  -3   6  17          0.97          3.57         4.72 o                         
  -2   6  17          5.00          3.46         4.62 o                         
  -1   6  17         34.59         31.20         5.50 o                         
   0   6  17         24.20         27.38         6.03 o                         
  -7   7  17         14.02         17.06         4.25 o                         
  -6   7  17          4.58         10.21         3.91 o                         
  -5   7  17          2.02         -0.31         4.00 o                         
  -4   7  17         27.46         24.75         4.57 o                         
  -3   7  17          2.29          2.69         4.68 o                         
  -2   7  17          1.32         -1.49         6.03 o                         
  -1   7  17         20.85         31.03         5.76 o                         
 -10   0  18          3.83         -1.68         4.91 o                         
  -8   0  18          5.29          5.50         3.82 o                         
  -6   0  18        188.78        167.19         7.76 o                         
  -4   0  18         21.84         25.30         4.48 o                         
  -2   0  18         15.64         20.38         4.53 o                         
   0   0  18          3.55          8.34         5.10 o                         
 -10   1  18          0.64          0.49         4.79 o                         
  -9   1  18          2.45         -1.03         5.32 o                         
  -8   1  18         13.59         16.41         4.58 o                         
  -7   1  18         26.49         28.38         5.02 o                         
  -6   1  18          4.12          5.25         3.44 o                         
  -5   1  18         39.02         42.95         3.60 o                         
  -4   1  18          7.59          7.98         2.83 o                         
  -3   1  18         13.45         17.33         3.02 o                         
  -2   1  18         10.54          7.36         3.92 o                         
  -1   1  18          0.84         -4.45         4.45 o                         
   0   1  18          0.02          1.44         3.76 o                         
   1   1  18          0.38          1.12         5.97 o                         
 -10   2  18          8.16          6.97         3.55 o                         
  -9   2  18          0.30          0.03         3.63 o                         
  -8   2  18         23.81         22.95         4.76 o                         
  -7   2  18          1.37         -4.00         4.00 o                         
  -6   2  18         20.75         13.23         4.56 o                         
  -5   2  18         30.96         38.20         3.42 o                         
  -4   2  18         17.66         19.36         3.05 o                         
  -3   2  18          0.72         -2.65         2.65 o                         
  -2   2  18         11.87         16.72         3.44 o                         
  -1   2  18          5.19         -1.41         4.61 o                         
   0   2  18          3.83          5.81         4.09 o                         
   1   2  18         48.79         49.89        13.25 o                         
 -10   3  18          8.98          5.56         3.71 o                         
  -9   3  18         18.75         18.89         4.04 o                         
  -8   3  18         23.03         15.39         5.54 o                         
  -7   3  18         16.73         13.59         4.45 o                         
  -6   3  18          8.31         16.45         5.24 o                         
  -5   3  18         33.17         34.47         7.22 o                         
  -4   3  18         11.97         11.28         2.98 o                         
  -3   3  18         45.98         43.67         3.60 o                         
  -2   3  18         17.18         17.99         4.24 o                         
  -1   3  18          1.14         -3.29         3.29 o                         
   0   3  18          2.08          2.45         8.65 o                         
  -9   4  18         10.97          7.56         3.79 o                         
  -8   4  18         24.71         24.52         4.26 o                         
  -7   4  18          8.25          3.33         4.16 o                         
  -6   4  18         32.40         34.10         4.76 o                         
  -5   4  18          3.98          2.51         4.86 o                         
  -4   4  18          1.97         -0.72         3.40 o                         
  -3   4  18         19.48         14.35         5.13 o                         
  -2   4  18         77.46         65.07         9.52 o                         
  -1   4  18         12.40          4.59         4.40 o                         
   0   4  18          1.89          3.33         4.25 o                         
  -8   5  18          3.60          4.25         3.81 o                         
  -7   5  18          0.80         -3.40         3.40 o                         
  -6   5  18          1.14          0.02         6.21 o                         
  -5   5  18          3.50          9.26         7.20 o                         
  -4   5  18          4.21          3.79         6.76 o                         
  -3   5  18          7.03         12.63         4.86 o                         
  -2   5  18         31.20         29.14         5.61 o                         
  -1   5  18          1.06          8.22         4.43 o                         
  -7   6  18         10.62         20.01         9.45 o                         
  -6   6  18          1.16          6.05         6.32 o                         
  -5   6  18         16.78         25.92         8.46 o                         
  -4   6  18          1.88          9.84         4.90 o                         
  -3   6  18          2.87          6.82         4.60 o                         
  -2   6  18          8.37          7.34         6.84 o                         
  -9   0  19          6.07         -3.36         4.51 o                         
  -7   0  19         37.57         45.93         5.49 o                         
  -5   0  19          1.30          5.10         5.10 o                         
  -3   0  19         23.24         22.05         4.87 o                         
  -1   0  19          2.16          7.84         5.85 o                         
  -1   0  19         50.66         54.75         7.59 o                         
  -9   1  19          0.19          1.39         3.44 o                         
  -8   1  19         12.49         13.34         6.75 o                         
  -7   1  19         70.18         75.02         5.58 o                         
  -6   1  19          9.59         10.93         5.39 o                         
  -5   1  19         73.84         65.27         5.45 o                         
  -4   1  19          0.26         -1.45         2.78 o                         
  -3   1  19          1.45         -3.06         3.06 o                         
  -2   1  19          0.46          5.67         3.25 o                         
  -1   1  19          3.82          1.56         5.41 o                         
  -9   2  19          9.37         15.44         3.91 o                         
  -8   2  19         68.45         73.73         5.71 o                         
  -7   2  19          5.52         -1.72         3.34 o                         
  -6   2  19          0.44          1.81         3.56 o                         
  -5   2  19          7.28         -2.83         2.83 o                         
  -4   2  19         90.35         97.57         4.78 o                         
  -3   2  19          0.74         -3.06         3.06 o                         
  -2   2  19          0.77          5.75         3.72 o                         
  -1   2  19          2.69          4.70         3.82 o                         
  -8   3  19          3.41          8.17         4.97 o                         
  -7   3  19          2.64          2.43         3.50 o                         
  -6   3  19          9.74          3.85         4.20 o                         
  -5   3  19          0.06          4.62         5.04 o                         
  -4   3  19         66.72         63.27         7.26 o                         
  -3   3  19         14.55          9.11         3.58 o                         
  -2   3  19          0.78          6.92         4.30 o                         
  -7   4  19         27.35         27.23         4.42 o                         
  -6   4  19          1.23          3.68         3.72 o                         
  -5   4  19         25.23         19.55         6.13 o                         
  -4   4  19          2.26          6.04         4.05 o                         
  -3   4  19          1.10          1.56         4.48 o                         
  -5   5  19          5.14         15.30         6.72 o                         
  -6   0  20        165.66        156.27         8.04 o                         
  -4   0  20          2.12         -1.20         4.15 o                         
  -6   1  20         21.91         19.06         3.80 o                         
  -5   1  20         20.75         18.16         3.34 o                         
  -4   1  20          4.62          3.28         5.41 o                         
  -5   2  20          6.74          8.21         5.72 o                         
                                                                                
