# Supplementary material for: Tetra­methyl­ammonium (Z)-N′-cyano­carbamimidate
Source: IUCrdata. 2021 Nov 4;6(Pt 11):x211098. doi: 10.1107/S2414314621010981 (PMC9462294; doi:10.1107/S2414314621010981)
Supplement: Supplementary file 3 [file x-06-x211098-Isup3.cml]

<?xml version="1.0" ?>
<cml>
<molecule title="Tetramethylammonium (Z)-N&#39;-cyanocarbamimidate" id="m1">
  <atomArray>
    <atom id="a1" elementType="C" />
    <atom id="a2" elementType="N" formalCharge="1" />
    <atom id="a3" elementType="C" />
    <atom id="a4" elementType="C" />
    <atom id="a5" elementType="C" />
    <atom id="a6" elementType="H" />
    <atom id="a7" elementType="N" />
    <atom id="a8" elementType="C" />
    <atom id="a9" elementType="O" formalCharge="-1" />
    <atom id="a10" elementType="N" />
    <atom id="a11" elementType="C" />
    <atom id="a12" elementType="N" />
  </atomArray>
  <bondArray>
    <bond atomRefs2="a1 a2" order="1" />
    <bond atomRefs2="a2 a3" order="1" />
    <bond atomRefs2="a2 a4" order="1" />
    <bond atomRefs2="a2 a5" order="1" />
    <bond atomRefs2="a6 a7" order="1" />
    <bond atomRefs2="a7 a8" order="2">
      <bondStereo convention="MDL" conventionValue="3" />
    </bond>
    <bond atomRefs2="a8 a9" order="1" />
    <bond atomRefs2="a8 a10" order="1" />
    <bond atomRefs2="a10 a11" order="1" />
    <bond atomRefs2="a11 a12" order="3" />
  </bondArray>
</molecule>
</cml>
